# Supplementary material for: DNA-Based Taxonomy in Ecologically Versatile Microalgae: A Re-Evaluation of the Species Concept within the Coccoid Green Algal Genus Coccomyxa (Trebouxiophyceae, Chlorophyta)
Source: PLoS One. 2016 Mar 30;11(3):e0151137. doi: 10.1371/journal.pone.0151137 (PMC4814044; doi:10.1371/journal.pone.0151137)
Supplement: S1 Dataset — (FAS) [file pone.0151137.s001.fas]

>CCAP_216_25_FR850476_Coccomyxa_actinabiotis
tagtcatatgcttgtctcaaagattaagccatgcatgtctaagtataaactgctttatactgtgaaactgcgaatggctcattaaatcagttatagtttatttgatggtaccttgctactcggataaccgtagtaattctagagctaatacgtgcgtaaatcccgacttctggaagggacgtatttattagataaaaggccgaccggactctgtccgactcgcggtgaatcatgataactccacggatcgcatggcc-tcgagccggcgatgtttcattcaaatttctgccctatcaactttcgacggtaaggtattggcttaccgtggtggtaacgggtgacggaggattagggttcgattccggagagggagcctgagaaacggctaccacatccaaggaaggcagcaggcgcgcaaattacccaatcttgacacaaggaggtagtgacaataaataacaataccggggtttttcaactctggtaattggaatgagtacaatctaaaccccttaacgaggatcaattggagggcaagtctggtgccagcagccgcggtaattccagctccaatagcgtatatttaagttgttgcagttaaaaagctcgtagttggatttcgggcgggctcggccggtccgccgt--tcggtgtgcactgaccgagcccgtcttgttgccggggacgggctcctgggcttaactgtccgggactcggagtcggcgaggttactttgagtaaattagagtgttcaaagcaggcctacgctctgaatacattagcatggaataacacgataggactctggcctatcttgttggtctgtgggaccggagtaatgattaagagggacagtcgggggcattcgtatttcattgtcagaggtgaaattcttggatttatgaaagacgaactactgcgaaagcatttgccaaggatgttttcattaatcaagaacgaaagttgggggctcgaagacgattagataccgtcctagtctcaaccataaacgatgccgactagggattggcgggcgttcttttgatgacctcgccagcaccttatgagaaatcaaagtttttgggttccggggggagtatggtcgcaaggctgaaacttaaaggaattgacggaagggcaccaccaggcgtggagcctgcggcttaatttgactcaacacgggaaaacttaccaggtccagacatagtgaggattgacagattgagagctctttcttgattctatgggtggtggtgcatggccgttcttagttggtgggttgccttgtcaggttgattccggtaacgaacgagacctcagcctgctaactagtcacggttggtttttccagccggcggacttcttagagggactattggcgactagccaatggaagtgtgaggcaataacaggtctgtgatgcccttagatgttctgggccgcacgcgcgctacactgatgcaatcaacgagcctagccttggccgagaggtccgggtaatctttgaaactgcatcgtgatggggatagattattgcaattattaatcttcaacgaggaatgcctagtaagcgcgagtcatcagctcgcgttgattacgtccctgccctttgtacacaccgcccgtcgctcctaccgattgggtgtgctggtgaagcgttcggattggcggcttcaggcggttcgccgcccgatgcagccgagaagttcgttaaaccctcccacctagaggaaggagaagtcgtaacaaggtttccgta-ggtgaacctgcggaaggatc---------------------------------------------attgcatcgatcaaacacaaac-----cgcgaacca-----cgtatccccgctgggc-ggc----------tcct--------------------cttt-------tgtta--------------------tatcgaa--ggaa---gg-c---c----gaacagtgc---gcttgt--ccctgacccgggtcctcg---gctttc-gaggctcggcaggtct-ggcgggccggg---gagacctctctccgat-c--------ctgacccgatc--ggatgac----------gtcttctgtcggtcggcaaaac-cccc--------------------------------------------------------------aatcacaac-cg--aacgtaacgaagcctgaagc-----aatcggcgtgctgtc------------atcagccgtcncg----------aaaccaatgacaactctcaacaatggatgtcttggctcccgtatcgatgaagaacgcagcgaaatgcgatacgtagtgtgaattgcagataatgtgaatcatcgaatctttgaacgcaaattgcactcgaggctccggccaagagtatgnctgcctcagcgtc-----------------------------------------------------------------------------------------------------------ggct-caccccctcgcctcccctt--tgtctcctacc-gaac----aaggaaggatggcggacgtggcggtcccgtgaa---ctttccttcgaaggacaaccgggtccgctgaagaccagaggctcgagcaaggacc--cattc-------gggacaaacagtctggtaggagcgtc-------------gtctcagacctcatgcccgctgtcgg--cccgggac-tt--tgttggaggccg---gaaggcg----ctcctcggtta----------------------------------------tggtaaccggagctctt--catgaaatattcgacctgagttcaggcaagg
>KN_2011_T4_HE586516_Coccomyxa_sp
nagtcatatgcttgtctcaaagattaagccatgcatgtctaagtataaactgctttatactgtgaaactgcgaatggctcattaaatcagttatagtttatttgatggtaccttgctactcggataaccgtagtaattctagagctaatacgtgcgtaaatcccgacttctggaagggacgtatttattagataaaaggccgaccggactctgtccgactcgcggtgaatcatgataactccacggatcgcatggcc-tcgagccggcgatgtttcattcaaatttctgccctatcaactttcgacggtaaggtattggcttaccgtggtggtaacgggtgacggaggattagggttcgattccggagagggagcctgagaaacggctaccacatccaaggaaggcagcaggcgcgcaaattacccaatcttgacacaaggaggtagtgacaataaataacaataccggggtttttcaactctggtaattggaatgagtacaatctaaaccccttaacgaggatcaattggagggcaagtctggtgccagcagccgcggtaattccagctccaatagcgtatatttaagttgttgcagttaaaaagctcgtagttggatttcgggcgggctcggccggtccgccgt--tcggtgtgcactgaccgagcccgtcttgttgccggggacgggctcctgggcttaactgtccgggactcggagtcggcgaggttactttgagtaaattagagtgttcaaagcaggcctacgctctgaatacattagcatggaataacacgataggactctggcctatcttgatggtctgtgggaccggagtaatgattaagagggacagtcgggggcattcgtatttcattgtcagaggtgaaattcttggatttatgaaagacgaactactgcgaaagcatttgccaaggatgttttcattaatcaagaacgaaagttgggggctcgaagacgattagataccgtcctagtctcaaccataaacgatgccgactagggattggcgggcgttcttttgatgacctcgccagcaccttatgagaaatcaaagtttttgggttccggggggagtatggtcgcaaggctgaaacttaaaggaattgacggaagggcaccaccaggcgtggagcctgcggcttaatttgactcaacacgggaaaacttaccaggtccagacatagtgaggattgacagattgagagctctttcttgattctatgggtggtggtgcatggccgttcttagttggtgggttgccttgtcaggttgattccggtaacgaacgagacctcagcctgctaactagtcacggttggtttttccagctggcggacttcttagagggactattggcgactagccaatggaagtgtgaggcaataacaggtctgtgatgcccttagatgttctgggccgcacgcgcgctacactgatgcaatcaacgagcctagccttggccgagaggtccgggtaatctttgaaactgcatcgtgatggggatagattattgcaattattaatcttcaacgaggaatgcctagtaagcgcgagtcatcagctcgcgttgattacgtccctgccctttgtacacaccgcccgtcgctcctaccgattgggtgtgctggtgaagcgttcggattggcggcttcaggcggttcgccgcccgatgcagccgagaagttcgttaaaccctcccacctagaggaaggagaagtcgtaacaaggtttccgta-ggtgaacctgcggaaggatc---------------------------------------------attgcatcgatcaaacacaaac-----cgcgaacca-----cgtatccccgctgggc-ggc----------tctt--------------------cttt-------tgttc--------------------tatcgaa--ggaa---gg-c---c----gaacagcgc---gcttgt--ccctgacccgggtcctcg---gctttc-gaggctcggcaggtct-ggcgggccggg---gagacctctctccgat-c--------ctgacccgatc--ggatgac----------gtcttctgtcggtcggcaaaac-cccc--------------------------------------------------------------aatcacaac-cg--aacgtaacgaagcctgaagc-----aatcggcgtgctgtc------------atcagccgtctcg----------aaaccaatgacaactctcaacaatggatgtcttggctcccgtatcgatgaagaacgcagcgaaatgcgatacgtagtgtgaattgcagataatgtgaatcatcgaatctttgaacgcaaattgcactcgaggctccggccaagagtatgtctgcctcagcgtc-----------------------------------------------------------------------------------------------------------ggcttcaccccctcgcctcccctt--tgttttttacc-gaac----aaggaaggatggcggacgtggcggtcc--cggtgaactttccttcgaaagacaaccgggtccgctgaagaccagaggctcgagcaaggamc--cattc-------gggacaaacagtctggtaggagcgtc-------------gtctcagacctcatgcccgctgtcgg--cccgggac-tt--tgctggaggccg---gaaggcg----ctcctcggtta----------------------------------------tggtaaccggagctctt--catgaaatattcgacctgagttcaggcaagg
>SAG_216_1_HG972999_Coccomyxa_arvernensis
tagtcatatgcttgtctcaaagattaagccatgcatgtctaagtataaactgctttatactgtgaaactgcgaatggctcattaaatcagttatagtttatttgatggtaccttgctactcggataaccgtagtaattctagagctaatacgtgcggaaatcccgactcctggaagggacgtatttattagataaaaggccgaccggact-tgtccgactcgcggtgaatcatgataactccacgaatcgcatggcc-cagcgccggcgatgtttcattcaaatttctgccctatcaactttcgacggtaaggtattggcttaccgtggtggtaacgggtgacggaggattagggttcgattccggagagggagcctgagaaacggctaccacatccaaggaaggcagcaggcgcgcaaattacccaatcttgacacaaggaggtagtgacaataaataacaataccggggtttttcaactctggtaattggaatgagtacaatctaaaccccttaacgaggatcaattggagggcaagtctggtgccagcagccgcggtaattccagctccaatagcgtatatttaagttgttgcagttaaaaagctcgtagttggatttcgggcgggcccggccggtccgcctc--acggtgtgcactgaccgggcccgtcctgctgccggggacgggctcctgggcttcactgtccgggactcggagtcggcgaggttactttgagtaaattagagtgttcaaagcaggcatccgccttgaatacgttagcatggaataacacgataggactctggcctatcttgttggtctgtgggaccggagtaatgattaagagggacagtcgggggcattcgtatttcattgtcagaggtgaaattcttggatttatgaaagacgaactactgcgaaagcatttgccaaggatgttttcattaatcaagaacgaaagttgggggctcgaagacgattagataccgtcctagtctcaaccataaacgatgccgactagggattggcgggcgttctattgatgaccccgccagcaccttatgagaaatcaaagtttttgggttccggggggagtatggtcgcaaggctgaaacttaaaggaattgacggaagggcaccaccaggcgtggagcctgcggcttaatttgactcaacacgggaaaacttaccaggtccagacatagtgaggattgacagattgagagctctttcttgattctatgggtggtggtgcatggccgttcttagttggtgggttgccttgtcaggttgattccggtaacgaacgagacctcagcctgctaactagtcacgcctgggcttcccaggcggcggacttcttagagggactattggcgactagccaatggaagtgtgaggcaataacaggtctgtgatgcccttagatgttctgggccgcacgcgcgctacactgatgcgatcaacgagcctagccttggccgacaggtccgggtaatcttgcaaaccgcatcgtgatggggatagattattgcaattattaatcttcaacgaggaatgcctagtaggcgcgagtcatcagctcgcgtcgattacgtccctgccctttgtacacaccgcccgtcgctcctaccgattgggtgtgctggtgaagcgttcggattggcggcctccggcggttcgccgctgggagcagccgagaagttcgttaaaccctcccacctagaggaaggagaagtcgtaacaaggtttccgta-ggtgaacctgcggaaggatc---------------------------------------------attgcatcgatcaaacaccttt--ccacgcgaacac----ccgtctccccgcgctcc-gcttcacgagctgaaggggtggctcagctgatgacgtccgg-------agaagatgttagtcttc-atcggaacgaggct--acca---cc-t---ttg--g-agcgtgc---gcctgc--tcccggtcgatctggc------tccgg-ccggtcggcaaggtca-ggcggtgccgtccgctggacgaggcttct-----------------ccgga--agccgacgac-----tcctgcggctccggctgggaccaaacccc--------------------------------------------------------------aaccgatcc----ttgacgcatcaaatctgaagccgagcgcacgcttgcctc-----------gaaagagatcagcgctgccttca----aaccaaagacaactctcaacaacggatatcttggctcccgtatcgatgaagaacgcagcgaaatgcgatacgtagtgtgaattgcagataatgtgaatcatcgaatctttgaacgcaaattgcgctcgaggcttcggccgagagcatgcctgcctcagtgtc-----------------------------------------------------------------------------------------------------------ggtttcaccctcgcccaccctttctattctctcacgagaaca-c---agagaggggagcggatctggccgtcc--cggt---ctc-----------acgaccgggtctgctgaagcgcagaggcttgagcggga-tc--cctatagatgtgggaac-aacagaccggtaggtgagccct--tctctc-cggagaaggatcgcatgcc-gctgctggaccccgggac-cc--gctggacgccca---gcaggagac------ggtgtga---------------------------ccggtcctcgcggaccggaagcaccgcatc--actcaaccattcgacctgagttcaggcaagg
>Wien_C19_HG973000_Coccomyxa_sp
tagtcatatgcttgtctcaaagattaagccatgcatgtctaagtataaactgctttatactgtgaaactgcgaatggctcattaaatcagttatagtttatttgatggtaccttgctactcggataaccgtagtaattctagagctaatacgtgcggaaatcccgactcctggaagggacgtatttattagataaaaggccgaccggact-tgtccgactcgcggtgaatcatgataactccacgaatcgcatggcc-cagcgccggcgatgtttcattcaaatttctgccctatcaactttcgacggtaaggtattggcttaccgtggtggtaacgggtgacggaggattagggttcgattccggagagggagcctgagaaacggctaccacatccaaggaaggcagcaggcgcgcaaattacccaatcttgacacaaggaggtagtgacaataaataacaataccggggtttttcaactctggtaattggaatgagtacaatctaaaccccttaacgaggatcaattggagggcaagtctggtgccagcagccgcggtaattccagctccaatagcgtatatttaagttgttgcagttaaaaagctcgtagttggatttcgggcgggcccggccggtccgcctc--acggtgtgcactgaccgggcccgtcctgctgccggggacgggctcctgggcttcactgtccgggactcggagtcggcgaggttactttgagtaaattagagtgttcaaagcaggcatccgccttgaatacgttagcatggaataacacgataggactctggcctatcttgttggtctgtgggaccggagtaatgattaagagggacagtcgggggcattcgtatttcattgtcagaggtgaaattcttggatttatgaaagacgaactactgcgaaagcatttgccaaggatgttttcattaatcaagaacgaaagttgggggctcgaagacgattagataccgtcctagtctcaaccataaacgatgccgactagggattggcgggcgttctattgatgaccccgccagcaccttatgagaaatcaaagtttttgggttccggggggagtatggtcgcaaggctgaaacttaaaggaattgacggaagggcaccaccaggcgtggagcctgcggcttaatttgactcaacacgggaaaacttaccaggtccagacatagtgaggattgacagattgagagctctttcttgattctatgggtggtggtgcatggccgttcttagttggtgggttgccttgtcaggttgattccggtaacgaacgagacctcagcctgctaactagtcacgcctgggcttcccaggcggcggacttcttagagggactattggcgactagccaatggaagtgtgaggcaataacaggtctgtgatgcccttagatgttctgggccgcacgcgcgctacactgatgcgatcaacgagcctagccttggccgacaggtccgggtaatcttgcaaaccgcatcgtgatggggatagattattgcaattattaatcttcaacgaggaatgcctagtaggcgcgagtcatcagctcgcgtcgattacgtccctgccctttgtacacaccgcccgtcgctcctaccgattgggtgtgctggtgaagcgttcggattggcggcctccggcggttcgccgctgggagcagccgagaagttcgttaaaccctcccacctagaggaaggagaagtcgtaacaaggtttccgta-ggtgaacctgcggaaggatc---------------------------------------------attgcatcgatcaaacaccttt--ccacgcgaacac----ccgtctccccgcgctcc-gcttcacgagctgaaggggtggctcagctgatgacgtccgg-------agaagatgttagtcttc-atcggaacgaggct--acca---cc-t---ttg--g-agcgtgc---gcctgc--tcccggtcgatctggc------tccgg-ccggtcggcaaggtca-ggcggtgccgtccgctggacgaggcttct-----------------ccgga--agccgacgac-----tcctgcggctccggctgggaccaaacccc--------------------------------------------------------------aaccgatcc----ttgacgcatcaaatctgaagccgagcgcacgcttgcctc-----------gaaagagatcagcgctgccttca----aaccaaagacaactctcaacaacggatatcttggctcccgtatcgatgaagaacgcagcgaaatgcgatacgtagtgtgaattgcagataatgtgaatcatcgaatctttgaacgcaaattgcgctcgaggcttcggccgagagcatgcctgcctcagtgtc-----------------------------------------------------------------------------------------------------------ggtttcaccctcgcccaccctttctattctttcacgagaaca-c---agagaggggagcggatctggccgtcc--cggt---ctc-----------acgaccgggtctgctgaagcgcagaggcttgagcggga-tc--cctatagatgtgggaac-aacagaccggtaggtgagccct--tctctc-cggagaaggatcgcatgcc-gctgctggaccccgggac-cc--gctggacgccca---gcaggagac------ggtgtga---------------------------ccggtcctcgcggaccggaagcaccgcatc--actcaaccattcgacctgagttcaggcaagg
>CCAP_1660_13_AB260896
nnnnnnnnnnnnnnnnnnnnnnnnnnnnnnnnnnnnnnnnnnnnnnnnnnnnnnnnnnnnnnnnnnnnnnnnnnnnnnnnnnnnnnnnnnnnnnnnnnnnnnnnnnnnnnnnnnnnnnnnnnnnnnnnnnnnnnnnnnnnnnnnnnnnnnnnnnnnnnnnnnnnnnnnnnnnnnnnnnnnnnnnnnnnnnnnnnnnnnnnnnnnnnnnnn-nnnnnnnnnnnnnnnnnnnnnnnnnnnnnnnnnnnnnnnnnnnnnnnnnnnnnnnnnnnnnnnnnnnnnnnnnnnnnnnnnnnnnnnnnnnnnnnnnnnnnnnnnnnnnnnnnnnnnnnnnnnnnnnnnnnnnnnnnnnnnnnnnnnnnnnnnnnnnnnnnnnnnnnnnnnnnnnnnnnnnnnnnnnnnnnnnnnnnnnnnnnnnnnnnnnnnnnnnnnnnnnnnnnnnnnnnnnnnnnnnnnnnnnnnnnnnnnnnnnnnnnnnnnnnnnnnnnnnnnnnnnnnnnnnnnnnnnnnnnnnnnnnnnnnnnnnnnnnnnnnnnnnnnnnnnnnnnnnnnnnnnnnnnnnnnnnnnnnnnnnnnnnnnnnnnnnnnnnnnnnnnnnnnnnnnnnnnnnnnnnnnnnnnnnnnnnnnnnnnnnnnnnnnnnnnnnnn--nnnnnnnnnnnnnnnnnnnnnnnnnnnnnnnnnnnnnnnnnnnnnnnnnnnnnnnnnnnnnnnnnnnnnnnnnnnnnnnnnnnnnnnnnnnnnnnnnnnnnnnnnnnnnnnnnnnnnnnnnnnnnnnnnnnnnnnnnnnnnnnnnnnnnnnnnnnnnnnnnnnnnnnnnnnnnnnnnnnnnnnnnnnnnnnnnnnnnnnnnnnnnnnnnnnnnnnnnnnnnnnnnnnnnnnnnnnnnnnnnnnnnnnnnnnnnnnnnnnnnnnnnnnnnnnnnnnnnnnnnnnnnnnnnnnnnnnnnnnnnnnnnnnnnnnnnnnnnnnnnnnnnnnnnnnnnnnnnnnnnnnnnnnnnnnnnnnnnnnnnnnnnnnnnnnnnnnnnnnnnnnnnnnnnnnnnnnnnnnnnnnnnnnnnnnnnnnnnnnnnnnnnnnnnnnnnnnnnnnnnnnnnnnnnnnnnnnnnnnnnnnnnnnnnnnnnnnnnnnnnnnnnnnnnnnnnnnnnnnnnnnnnnnnnnnnnnnnnnnnnnnnnnnnnnnnnnnnnnnnnnnnnnnnnnnnnnnnnnnnnnnnnnnnnnnnnnnnnnnnnnnnnnnnnnnnnnnnnnnnnnnnnnnnnnnnnnnnnnnnnnnnnnnnnnnnnnnnnnnnnnnnnnnnnnnnnnnnnnnnnnnnnnnnnnnnnnnnnnnnnnnnnnnnnnnnnnnnnnnnnnnnnnnnnnnnnnnnnnnnnnnnnnnnnnnnnnnnnnnnnnnnnnnnnnnnnnnnnnnnnnnnnnnnnnnnnnnnnnnnnnnnnnnnnnnnnnnnnnnnnnnnnnnnnnnnnnnnnnnnnnnnnnnnnnnnnnnnnnnnnnnnnnnnnnnnnnnnnnnnnnnnnnnnnnnnnnnnnnnnnnnnnnnnnnnnnnnnnnnnnnnnnnnnnnnnnnnnnnnnnnnnnnnnnnnnnnnnnnnnnnnnnnnnnnnnnnnnnnnnnnnnnnnnnnnnnnnnnnnnnnnnnnnnnnnnnnnnnnnnnnnnnnnnnnnnnnnnnnnnnnnnnnnnnnnnnnnnnnnnnnnnnnnnnnnnnnnnnnnnnnnnnnnnnnnnnnnnnnnnnnnnnnnnnnnnnnnnnnnnnnnnnnnnngta-ggtgaacctgcggaaggatc---------------------------------------------attgcatcgatcgaacacaaac-----cgcgaaccc----acgtatccccgcagaag-gct----------------------------------tttt-------ct-------------------------acaag--agga---ag-c---c----g-gctgtgc---gcttgt--ccccgtccggcgctccg-----------gcgaccggtcgggtct-ggcgggccggg---gaggccgcatttccct-a------------accggga--ggcagcc-----------tcgaaacccggctggcgaaa--cccc--------------------------------------------------------------attcaatcc-ac--aaccggaatacacctgaaga-----tctcgacg-gccgtat---------tttgcggtcgtctcc-----------aaccgaagacaactctcaacaacggatatcttggctcccgtatcgatgaagaacgcagcgaaatgcgatacgtagtgtgaattgcagataatgtgaatcatcgaatctttgaacgcaaattgcactcgaggctccggccgagagtatgtctgcctcagcgtc-----------------------------------------------------------------------------------------------------------ggcttcaccctcacccctccttt-----------------------acacgggaggcgtggacctggccgtcc--cggt---tgatc----------tgaccgggtctgccgaagaacagaggctcgaacgaggacc--cgatc-------gggac-aacagtctggtaggtgaccc-------------gtcagggatcgcatgcc-gctgtcgg--cccgggac-ct--cgttgtaagccg---gcaggaa----tcgccggtctt---------------------------tctctc----aacagggaaaggccgcgcga--cacaccctttnnnnnnnnnnnnnnnnnnnnn
>CCAP_216_24_FN298927_Coccomyxa_sp
tagtcatatgcttgtctcaaagattaagccatgcatgtctaagtataaactgctttatactgtgaaactgcgaatggctcattaaatcagttatagtttatttgatggtaccttactactcggataaccgtagtaattctagagctaatacgtgcggaaatcccgacttctggaagggacgtatttattagataaaaggccgaccgggct-tgcccgaatcgcggtgaatcatgataactccacgaatcgcatggcctcagcgccggcgatgtttcattcaaatttctgccctatcaactttcgacggtaaggtattggcttaccgtggtggtaacgggtgacggaggattagggttcgattccggagagggagcctgagaaacggctaccacatccaaggaaggcagcaggcgcgcaaattacccaatcttgacacaaggaggtagtgacaataaataacaataccggggtttttcaactctggtaattggaatgagtacaatctaaaccccttaacgaggatcaattggagggcaagtctggtgccagcagccgcggtaattccagctccaatagcgtatatttaagttgttgcagttaaaaagctcgtagttggatttcgggcgggcccggccggtccgcctt--cgggtgtgcactgaccggggccgtcttgttgccggggacgggctcctgggcttaactgtccgggactcggagtcggcgaggttactttgagtaaattagagtgttcaaagcaggcctacgctctgaatacattagcatggaataacacgataggactctggcctatcttgttggtctgtgggaccggagtaatgattaagagggacagtcgggggcattcgtatttcattgtcagaggtgaaattcttggatttatgaaagacgaactactgcgaaagcatttgccaaggatgttttcattaatcaagaacgaaagttgggggctcgaagacgattagataccgtcctagtctcaaccataaacgatgccgactagggattggcgggcgttcttttgatgaccccgccagcaccttatgagaaatcaaagtttttgggttccggggggagtatggtcgcaaggctgaaacttaaaggaattgacggaagggcaccaccaggcgtggagcctgcggcttaatttgactcaacacgggaaaacttaccaggtccagacatagtgaggattgacagattgagagctctttcttgattctatgggtggtggtgcatggccgttcttagttggtgggttgccttgtcaggttgattccggtaacgaacgagacctcagcctgctaactagtcacgattggttcttccagtcggccgacttcttagagggactattggcgactagccaatggaagtgtgaggcaataacaggtctgtgatgcccttagatgttctgggccgcacgcgcgctacactgatgcaatcaacgagcctagccttggccgacaggtccgggtaatctttgaaactgcatcgtgatggggatagatgattgcaattattcatcttcaacgaggaatgcctagtaagcgcgagtcatcagctcgcgttgattacgtccctgccctttgtacacaccgcccgtcgctcctaccgattgggtgtgctggtgaagcgttcggattggcggcagtgcgcggttcgccgctcgctgcagccgagaagttcgttaaaccctcccacctagaggaaggagaagtcgtaacaaggtttccgta-ggtgaacctgcggaaggatc---------------------------------------------attgcatcgatcgaacacaaac-----cgcgaaccc----acgtatccccgcagaag-gct----------------------------------tttt-------ct-------------------------acaag--agga---ag-c---c----g-gctgtgc---gcttgt--ccccgtccggcgctccg-----------gcgaccggtcgggtct-ggcgggccggg---gaggccgcatttccct-a------------accggga--ggcagcc-----------tcgaaacccggctggcgaaa--cccc--------------------------------------------------------------attcaatcc-ac--aaccggaatacacctgaaga-----tctcgacg-gccgtat---------tttgcggtcgtctcc-----------aaccgaagacaactctcaacaacggatatcttggctcccgtatcgatgaagaacgcagcgaaatgcgatacgtagtgtgaattgcagataatgtgaatcatcgaatctttgaacgcaaattgcactcgaggctccggccgagagtatgtctgcctcagcgtc-----------------------------------------------------------------------------------------------------------ggcttcaccctcacccctccttt-----------------------acacgggaggcgtggacctggccgtcc--cggt---tgatc----------tgaccgggtctgccgaagaacagaggctcgaacgaggacc--cgatc-------gggac-aacagtctggtaggtgaccc-------------gtcagggatcgcatgcc-gctgtcgg--cccgggac-ct--cgttgtaagccg---gcaggaa----tcgccggtctt---------------------------tctctc----aacagggaaaggccgcgcga--cacacccttttcgacctgagttcaggcaaga
>CCAP_812_2A_HG972992_Pseudococcomyxa_simplex
tagtcatatgcttgtctcaaagattaagccatgcatgtctaagtataaactgctttatactgtgaaactgcgaatggctcattaaatcagttatagtttatttgatggtaccttactactcggataaccgtagtaattctagagctaatacgtgcggaaatcccgacttctggaagggacgtatttattagataaaaggccgaccgggct-tgcccgaatcgcggtgaatcatgataactccacgaatcgcatggcctcagcgccggcgatgtttcattcaaatttctgccctatcaactttcgacggtaaggtattggcttaccgtggtggtaacgggtgacggaggattagggttcgattccggagagggagcctgagaaacggctaccacatccaaggaaggcagcaggcgcgcaaattacccaatcttgacacaaggaggtagtgacaataaataacaataccggggtttttcaactctggtaattggaatgagtacaatctaaaccccttaacgaggatcaattggagggcaagtctggtgccagcagccgcggtaattccagctccaatagcgtatatttaagttgttgcagttaaaaagctcgtagttggatttcgggcgggcccggccggtccgcctt--cgggtgtgcactgaccggggccgtcttgttgccggggacgggctcctgggcttaactgtccgggactcggagtcggcgaggttactttgagtaaattagagtgttcaaagcaggcctacgctctgaatacattagcatggaataacacgataggactctggcctatcttgttggtctgtgggaccggagtaatgattaagagggacagtcgggggcattcgtatttcattgtcagaggtgaaattcttggatttatgaaagacgaactactgcgaaagcatttgccaaggatgttttcattaatcaagaacgaaagttgggggctcgaagacgattagataccgtcctagtctcaaccataaacgatgccgactagggattggcgggcgttcttttgatgaccccgccagcaccttatgagaaatcaaagtttttgggttccggggggagtatggtcgcaaggctgaaacttaaaggaattgacggaagggcaccaccaggcgtggagcctgcggcttaatttgactcaacacgggaaaacttaccaggtccagacatagtgaggattgacagattgagagctctttcttgattctatgggtggtggtgcatggccgttcttagttggtgggttgccttgtcaggttgattccggtaacgaacgagacctcagcctgctaactagtcacgattggttcttccagtcggccgacttcttagagggactattggcgactagccaatggaagtgtgaggcaataacaggtctgtgatgcccttagatgttctgggccgcacgcgcgctacactgatgcaatcaacgagcctagccttggccgacaggtccgggtaatctttgaaactgcatcgtgatggggatagatgattgcaattattcatcttcaacgaggaatgcctagtaagcgcgagtcatcagctcgcgttgattacgtccctgccctttgtacacaccgcccgtcgctcctaccgattgggtgtgctggtgaagcgttcggattggcggcagtgcgcggttcgccgctcgctgcagccgagaagttcgttaaaccctcccacctagaggaaggagaagtcgtaacaaggtttccgta-ggtgaacctgcggaaggatc---------------------------------------------attgcatcgatcgaacacaaac-----cgcgaaccc----acgtatccccgcagaag-gct----------------------------------tttt-------ct-------------------------acaag--agga---ag-c---c----g-gctgtgc---gcttgt--ccccgtccggcgctccg-----------gcgaccggtcgggtct-ggcgggccggg---gaggccgcatttccct-a------------accggga--ggcagcc-----------tcgaaacccggctggcgaaa--cccc--------------------------------------------------------------attcaatcc-ac--aaccggaatacacctgaaga-----tctcgacg-gccgtat---------tttgcggtcgtctcc-----------aaccgaagacaactctcaacaacggatatcttggctcccgtatcgatgaagaacgcagcgaaatgcgatacgtagtgtgaattgcagataatgtgaatcatcgaatctttgaacgcaaattgcactcgaggctccggccgagagtatgtctgcctcagcgtc-----------------------------------------------------------------------------------------------------------ggcttcaccctcacccctccttt-----------------------acacgggaggcgtggacctggccgtcc--cggt---tgatc----------tgaccgggtctgccgaagaacagaggctcgaacgaggacc--cgatc-------gggac-aacagtctggtaggtgaccc-------------gtcagggatcgcatgcc-gctgtcgg--cccgggac-ct--cgttgtaagccg---gcaggaa----tcgccggtctt---------------------------tctctc----aacagggaaaggccgcgcga--cacacccttttcgacctgagttcaggcaaga
>CCAP_812_2B_HG972993_Pseudococcomyxa_simplex
tagtcatatgcttgtctcaaagattaagccatgcatgtctaagtataaactgctttatactgtgaaactgcgaatggctcattaaatcagttatagtttatttgatggtaccttactactcggataaccgtagtaattctagagctaatacgtgcggaaatcccgacttctggaagggacgtatttattagataaaaggccgaccgggct-tgcccgaatcgcggtgaatcatgataactccacgaatcgcatggcctcagcgccggcgatgtttcattcaaatttctgccctatcaactttcgacggtaaggtattggcttaccgtggtggtaacgggtgacggaggattagggttcgattccggagagggagcctgagaaacggctaccacatccaaggaaggcagcaggcgcgcaaattacccaatcttgacacaaggaggtagtgacaataaataacaataccggggtttttcaactctggtaattggaatgagtacaatctaaaccccttaacgaggatcaattggagggcaagtctggtgccagcagccgcggtaattccagctccaatagcgtatatttaagttgttgcagttaaaaagctcgtagttggatttcgggcgggcccggccggtccgcctt--cgggtgtgcactgaccggggccgtcttgttgccggggacgggctcctgggcttaactgtccgggactcggagtcggcgaggttactttgagtaaattagagtgttcaaagcaggcctacgctctgaatacattagcatggaataacacgataggactctggcctatcttgttggtctgtgggaccggagtaatgattaagagggacagtcgggggcattcgtatttcattgtcagaggtgaaattcttggatttatgaaagacgaactactgcgaaagcatttgccaaggatgttttcattaatcaagaacgaaagttgggggctcgaagacgattagataccgtcctagtctcaaccataaacgatgccgactagggattggcgggcgttcttttgatgaccccgccagcaccttatgagaaatcaaagtttttgggttccggggggagtatggtcgcaaggctgaaacttaaaggaattgacggaagggcaccaccaggcgtggagcctgcggcttaatttgactcaacacgggaaaacttaccaggtccagacatagtgaggattgacagattgagagctctttcttgattctatgggtggtggtgcatggccgttcttagttggtgggttgccttgtcaggttgattccggtaacgaacgagacctcagcctgctaactagtcacgattggttcttccagtcggccgacttcttagagggactattggcgactagccaatggaagtgtgaggcaataacaggtctgtgatgcccttagatgttctgggccgcacgcgcgctacactgatgcaatcaacgagcctagccttggccgacaggtccgggtaatctttgaaactgcatcgtgatggggatagatgattgcaattattcatcttcaacgaggaatgcctagtaagcgcgagtcatcagctcgcgttgattacgtccctgccctttgtacacaccgcccgtcgctcctaccgattgggtgtgctggtgaagcgttcggattggcggcagtgcgcggttcgccgctcgctgcagccgagaagttcgttaaaccctcccacctagaggaaggagaagtcgtaacaaggtttccgta-ggtgaacctgcggaaggatc---------------------------------------------attgcatcgatcgaacacaaac-----cgcgaaccc----acgtatccccgcagaag-gct----------------------------------tttt-------ct-------------------------acaag--agga---ag-c---c----g-gctgtgc---gcttgt--ccccgtccggcgctccg-----------gcgaccggtcgggtct-ggcgggccggg---gaggccgcatttccct-a------------accggga--ggcagcc-----------tcgaaacccggctggcgaaa--cccc--------------------------------------------------------------attcaatcc-ac--aaccggaatacacctgaaga-----tctcgacg-gccgtat---------tttgcggtcgtctcc-----------aaccgaagacaactctcaacaacggatatcttggctcccgtatcgatgaagaacgcagcgaaatgcgatacgtagtgtgaattgcagataatgtgaatcatcgaatctttgaacgcaaattgcactcgaggctccggccgagagtatgtctgcctcagcgtc-----------------------------------------------------------------------------------------------------------ggcttcaccctcacccctccttt-----------------------acacgggaggcgtggacctggccgtcc--cggt---tgatc----------tgaccgggtctgccgaagaacagaggctcgaacgaggacc--cgatc-------gggac-aacagtctggtaggtgaccc-------------gtcagggatcgcatgcc-gctgtcgg--cccgggac-ct--cgttgtaagccg---gcaggaa----tcgccggtctt---------------------------tctctc----aacagggaaaggccgcgcga--cacacccttttcgacctgagttcaggcaaga
>CCAP_812_3_HG972972_Pseudococcomyxa_simplex
tagtcatatgcttgtctcaaagattaagccatgcatgtctaagtataaactgctttatactgtgaaactgcgaatggctcattaaatcagttatagtttatttgatggtaccttactactcggataaccgtagtaattctagagctaatacgtgcggaaatcccgacttctggaagggacgtatttattagataaaaggccgaccgggct-tgcccgaatcgcggtgaatcatgataactccacgaatcgcatggcctcagcgccggcgatgtttcattcaaatttctgccctatcaactttcgacggtaaggtattggcttaccgtggtggtaacgggtgacggaggattagggttcgattccggagagggagcctgagaaacggctaccacatccaaggaaggcagcaggcgcgcaaattacccaatcttgacacaaggaggtagtgacaataaataacaataccggggtttttcaactctggtaattggaatgagtacaatctaaaccccttaacgaggatcaattggagggcaagtctggtgccagcagccgcggtaattccagctccaatagcgtatatttaagttgttgcagttaaaaagctcgtagttggatttcgggcgggcccggccggtccgccat--tcggtgtgcactgaccgggcccgtcttgttgccggggacgagctcctgggcttaactgtccgggactcggagtcggcgaggttactttgagtaaattagagtgttcaaagcaggcctacgctctgaatacattagcatggaataacacgataggactctggcctatcttgttggtctgtgggaccggagtaatgattaagagggacagtcgggggcattcgtatttcattgtcagaggtgaaattcttggatttatgaaagacgaactactgcgaaagcatttgccaaggatgttttcattaatcaagaacgaaagttgggggctcgaagacgattagataccgtcctagtctcaaccataaacgatgccgactagggattggcgggcgttcttttgatgaccccgccagcaccttatgagaaatcaaagtttttgggttccggggggagtatggtcgcaaggctgaaacttaaaggaattgacggaagggcaccaccaggcgtggagcctgcggcttaatttgactcaacacgggaaaacttaccaggtccagacatagtgaggattgacagattgagagctctttcttgattctatgggtggtggtgcatggccgttcttagttggtgggttgccttgtcaggttgattccggtaacgaacgagacctcagcctgctaactagtcacgattggttcttccagtcggccgacttcttagagggactattggcgactagccaatggaagtgtgaggcaataacaggtctgtgatgcccttagatgttctgggccgcacgcgcgctacactgatgcaatcaacgagcctagccttggccgacaggtccgggtaatctttgaaactgcatcgtgatggggatagatgattgcaattattcatcttcaacgaggaatgcctagtaagcgcgagtcatcagctcgcgttgattacgtccctgccctttgtacacaccgcccgtcgctcctaccgattgggtgtgctggtgaagcgttcggattggcggcagtgcgcggttcgccgctcgctgcagccgagaagttcgttaaaccctcccacctagaggaaggagaagtcgtaacaaggtttccgta-ggtgaacctgcggaaggatc---------------------------------------------attgcatcgatcaaacacaaac-----cgcgaacca----acgtatccccgcaggcg-gcc----------------------------------ccgc-------cc-----------------------------g--g-------g-c---c----g-cctgtgc---gcctgt--ccctgatcggcgccccgg----ttctcggggaccggtcaggtct-ggcgggctggg---gaggcctcttcccttc-a------------ccggg----aag-gac------------cgaa-cccggtcggcaaaac-cccc-------------------------------------------------------------aatcaaatcc-ac--aacccgaaacatcctaaaga-----tattgacg-gccgccc---------tgtgcggacgtcgcc-----------aaccaaagacaactctcaacaacggatatcttggctcccgtatcgatgaagaacgcagcgaaatgcgatacgtagtgtgaattgcagataatgtgaatcatcgaatctttgaacgcaaattgcactcgaggctccggccaagagtatgtctgcctcagcgtc-----------------------------------------------------------------------------------------------------------ggctttaccctca--ccccccc------------------------aatc-gggggcgtggacctggcagtcc--cggt---cggca---------acgaccgggtccgctgaagaccagaggctcgagcaaggacc--cacat-------gggaa-aacagtctggtaggtgaccc-------------gcgaggg--cgcatgcc-actgttcg--cccggaga-ct--tgctggaagccg---gcaggaa----tcgccggtcgc---------------------------cctt--------agcggggcgcccgtgcga--cacacccttttcgacctgagttcaggcaaga
>KN_2011_C1_HE586527_Coccomyxa_sp
nnnnnnnnnnnnnnnnnnnnnnnnnnnnnnnnnnnnnnnnnnnnnnnnnnnnnnnnnnnnnnnnnnnnnnnnnnnnnnnnnnnnnnnnnnnnnnnnnnnnnnnnnnnnnnnnnnnnnnnnnnnnnnnnnnnnnnnnnnnnnnnnnnnnnnnnnnnnnnnnnnnnnnnnnnnnnnnnnnnnnnnnnnnnnnnnnnnnnnnnnnnnnnnnnnnnnnnnnnnnnnnnnnnnnnnnnnnnnnnnnnnnnnnnnnnnnnnnnnnnnnnnnnnnnnnnnnnnnnnnnnnnnnnnnnnnnnnnnnnnnnnnnnnnnnnnnnnnnnnnnnnnnnnnnnnnnnnnnnnnnnnnnnnnnnnnnnnnnnnnnnnnnnnnnnnnnnnnnnnnnnnnnnnnnnnnnnnnnnnnnnnnnnnnnnnnnnnnnnnnnnnnnnnnnnnnnnnnnnnnnnnnnnnnnnnnnnnnnnnnnnnnnnnnnnnnnnnnnnnnnnnnnnnnnnnnnnnnnnnnnnnnnnnnnnnnnnnnnnnnnnnnnnnnnnnnnnnnnnnnnnnnnnnnnnnnnnnnnnnnnnnnnnnnnnnnnnnnnnnnnnnnnnnnnnnnnnnnnnnnnnnnnnnnnnnnnnnnnnnnnnnnnnnnnnnnnnnnnnnnnnnnnn--nnnnnnnnnnnnnnnnnnnnnnnnnnnnnnnnnnnnnnnnnnnnnnnnnnnnnnnnnnnnnnnnnnnnnnnnnnnnnnnnnnnnnnnnnnnnnnnnnnnnnnnnnnnnnnnnnnnnnnnnnnnnnnnnnnnnnnnnnnnnnnnnnnnnnnnnnnnnnnnnnnnnnnnnnnnnnnnnnnnnnnnnnnnnnnnnnnnnnnnnnnnnnnnnnnnnnnnnnnnnnnnnnnnnnnnnnnnnnnnnnnnnnnnnnnnnnnnnnnnnnnnnnnnnnnnnnnnnnnnnnnnnnnnnnnnnnnnnnnnnnnnnnnnnnnnnnnnnnnnnnnnnnnnnnnnnnnnnnnnnnnnnnnnnnnnnnnnnnnnnnnnnnnnnnnnnnnnnnnnnnnnnnnnnnnnnnnnnnnnnnnnnnnnnnnnnnnnnnnnnnnnnnnnnnnnnnnnnnnnnnnnnnnnnnnnnnnnnnnnnnnnnnnnnnnnnnnnnnnnnnnnnnnnnnnnnnnnnnnnnnnnnnnnnnnnnnnnnnnnnnnnnnnnnnnnnnnnnnnnnnnnnnnnnnnnnnnnnnnnnnnnnnnnnnnnnnnnnnnnnnnnnnnnnnnnnnnnnnnnnnnnnnnnnnnnnnnnnnnnnnnnnnnnnnnnnnnnnnnnnnnnnnnnnnnnnnnnnnnnnnnnnnnnnnnnnnnnnnnnnnnnnnnnnnnnnnnnnnnnnnnnnnnnnnnnnnnnnnnnnnnnnnnnnnnnnnnnnnnnnnnnnnnnnnnnnnnnnnnnnnnnnnnnnnnnnnnnnnnnnnnnnnnnnnnnnnnnnnnnnnnnnnnnnnnnnnnnnnnnnnnnnnnnnnnnnnnnnnnnnnnnnnnnnnnnnnnnnnnnnnnnnnnnnnnnnnnnnnnnnnnnnnnnnnnnnnnnnnnnnnnnnnnnnnnnnnnnnnnnnnnnnnnnnnnnnnnnnnnnnnnnnnnnnnnnnnnnnnnnnnnnnnnnnnnnnnnnnnnnnnnnnnnnnnnnnnnnnnnnnnnnnnnnnnnnnnnnnnnnnnnnnnnnnnnnnnnnnnnnnnnnnnnnnnnnnnnnnnnnnnnnnnnnnnnnnnnnnnnnnnnnnnnnnnnnnnnnnnnnnnnnnnnnnnnnn-nnnnnnnnnnnnnnnnnnnn---------------------------------------------nnnnnnnnnnnnnnnnnnnnnn-----nnnnnnnnn----ncgtatccccgcaggcg-gcc----------------------------------ccac-------cc-----------------------------g--g-------g-c---c----g-cctgtgc---gcctgt--ccctgatcggcgccccgg----ttctcggggaccggtcaggtct-ggcgggctggg---gaggcctcttcccttc-a------------ccggg----aag-ggc------------craa-cccggtcggcaaaac-cccc-------------------------------------------------------------aatcaaatcc-ac--aacccgaaacatcctaaaga-----tattgacg-gccgccc---------tgtgcggacgtcgcc-----------aaccaaagacaactctcaacaacggatatcttggctcccgtatcgatgaagaacgcagcgaaatgcgatacgtagtgtgaattgcagataatgtgaatcatcgaatctttgaacgcaaattgcactcgaggctccggccaagagtatgtctgcctcagcgtc-----------------------------------------------------------------------------------------------------------ggctttaccctca--ccccccc------------------------aatc-gggggcgtggacctggcagtcc--cggt---cggca---------acgaccgggtccgctgaagaccagaggctcgagcaaggacc--cacat-------gggaa-aacagtctggtaggtgaccc-------------gcgaggg--cgcatgcc-actgttcg--cccggaga-ct--tgctggaagccg---gcaggaa----tcgccggtcgc---------------------------cctt--------agcggggcgcccgtgcga--cacacccttttcgacctgagttcaggcaaga
>NIES_2166_AGSI00000000_Coccomyxa_subellipsoidea
tagtcatatgcttgtctcaaagattaagccatgcatgtctaagtataaactgctttatactgtgaaactgcgaatggctcattaaatcagttatagtttatttgatggtaccttactactcggataaccgtagtaattctagagctaatacgtgcggaaatcccgacttctggaagggacgtatttattagataaaaggccgaccgggct-tgcccgaatcgcggtgaatcatgataactccacgaatcgcatggcctcagcgccggcgatgtttcattcaaatttctgccctatcaactttcgacggtaaggtattggcttaccgtggtggtaacgggtgacggaggattagggttcgattccggagagggagcctgagaaacggctaccacatccaaggaaggcagcaggcgcgcaaattacccaatcttgacacaaggaggtagtgacaataaataacaataccggggtttttcaactctggtaattggaatgagtacaatctaaaccccttaacgaggatcaattggagggcaagtctggtgccagcagccgcggtaattccagctccaatagcgtatatttaagttgttgcagttaaaaagctcgtagttggatttcgggcgggcccggccggtccgccat--tcggtgtgcactgaccgggcccgtcttgttgccggggacgagctcctgggcttaactgtccgggactcggagtcggcgaggttactttgagtaaattagagtgttcaaagcaggcctacgctctgaatacattagcatggaataacacgataggactctggcctatcttgttggtctgtgggaccggagtaatgattaagagggacagtcgggggcattcgtatttcattgtcagaggtgaaattcttggatttatgaaagacgaactactgcgaaagcatttgccaaggatgttttcattaatcaagaacgaaagttgggggctcgaagacgattagataccgtcctagtctcaaccataaacgatgccgactagggattggcgggcgttcttttgatgaccccgccagcaccttatgagaaatcaaagtttttgggttccggggggagtatggtcgcaaggctgaaacttaaaggaattgacggaagggcaccaccaggcgtggagcctgcggcttaatttgactcaacacgggaaaacttaccaggtccagacatagtgaggattgacagattgagagctctttcttgattctatgggtggtggtgcatggccgttcttagttggtgggttgccttgtcaggttgattccggtaacgaacgagacctcagcctgctaactagtcacgattggttcttccagtcggccgacttcttagagggactattggcgactagccaatggaagtgtgaggcaataacaggtctgtgatgcccttagatgttctgggccgcacgcgcgctacactgatgcaatcaacgagcctagccttggccgacaggtccgggtaatctttgaaactgcatcgtgatggggatagatgattgcaattattcatcttcaacgaggaatgcctagtaagcgcgagtcatcagctcgcgttgattacgtccctgccctttgtacacaccgcccgtcgctcctaccgattgggtgtgctggtgaagcgttcggattggcggcagtgcgcggttcgccgctcgctgcagccgagaagttcgttaaaccctcccacctagaggaaggagaagtcgtaacaaggtttccgta-ggtgaacctgcggaaggatc---------------------------------------------attgcatcgatcaaacacaaac-----cgcgaacca----acgtatccccgcaggcg-gcc----------------------------------ccgc-------cc-----------------------------g--g-------g-c---c----g-cctgtgc---gcctgt--ccctgatcggcgccccgg----ttctcggggaccggtcaggtct-ggcgggctggg---gaggcctcttcccttc-a------------ccggg----aag-gac------------cgaa-cccggtcggcaaaac-cccc-------------------------------------------------------------aatcaaatcc-ac--aacccgaaacatcctaaaga-----tattgacg-gccgccc---------tgtgcggacgtcgcc-----------aaccaaagacaactctcaacaacggatatcttggctcccgtatcgatgaagaacgcagcgaaatgcgatacgtagtgtgaattgcagataatgtgaatcatcgaatctttgaacgcaaattgcactcgaggctccggccaagagtatgtctgcctcagcgtc-----------------------------------------------------------------------------------------------------------ggctttaccctca--ccccccc------------------------aatc-gggggcgtggacctggcagtcc--cggt---cggca---------acgaccgggtccgctgaagaccagaggctcgagcaaggacc--cacat-------gggaa-aacagtctggtaggtgaccc-------------gcgaggg--cgcatgcc-actgttcg--cccggaga-ct--tgctggaagccg---gcaggaa----tcgccggtcgc---------------------------cctt--------agcggggcgcccgtgcga--cacacccttttcgacctgagttcaggcaaga
>NIES_2353_HG972971_Coccomyxa_sp
tagtcatatgcttgtctcaaagattaagccatgcatgtctaagtataaactgctttatactgtgaaactgcgaatggctcattaaatcagttatagtttatttgatggtaccttactactcggataaccgtagtaattctagagctaatacgtgcggaaatcccgacttctggaagggacgtatttattagataaaaggccgaccgggct-tgcccgaatcgcggtgaatcatgataactccacgaatcgcatggcctcagcgccggcgatgtttcattcaaatttctgccctatcaactttcgacggtaaggtattggcttaccgtggtggtaacgggtgacggaggattagggttcgattccggagagggagcctgagaaacggctaccacatccaaggaaggcagcaggcgcgcaaattacccaatcttgacacaaggaggtagtgacaataaataacaataccggggtttttcaactctggtaattggaatgagtacaatctaaaccccttaacgaggatcaattggagggcaagtctggtgccagcagccgcggtaattccagctccaatagcgtatatttaagttgttgcagttaaaaagctcgtagttggatttcgggcgggcccggccggtccgccat--tcggtgtgcactgaccgggcccgtcttgttgccggggacgagctcctgggcttaactgtccgggactcggagtcggcgaggttactttgagtaaattagagtgttcaaagcaggcctacgctctgaatacattagcatggaataacacgataggactctggcctatcttgttggtctgtgggaccggagtaatgattaagagggacagtcgggggcattcgtatttcattgtcagaggtgaaattcttggatttatgaaagacgaactactgcgaaagcatttgccaaggatgttttcattaatcaagaacgaaagttgggggctcgaagacgattagataccgtcctagtctcaaccataaacgatgccgactagggattggcgggcgttcttttgatgaccccgccagcaccttatgagaaatcaaagtttttgggttccggggggagtatggtcgcaaggctgaaacttaaaggaattgacggaagggcaccaccaggcgtggagcctgcggcttaatttgactcaacacgggaaaacttaccaggtccagacatagtgaggattgacagattgagagctctttcttgattctatgggtggtggtgcatggccgttcttagttggtgggttgccttgtcaggttgattccggtaacgaacgagacctcagcctgctaactagtcacgattggttcttccagtcggccgacttcttagagggactattggcgactagccaatggaagtgtgaggcaataacaggtctgtgatgcccttagatgttctgggccgcacgcgcgctacactgatgcaatcaacgagcctagccttggccgacaggtccgggtaatctttgaaactgcatcgtgatggggatagatgattgcaattattcatcttcaacgaggaatgcctagtaagcgcgagtcatcagctcgcgttgattacgtccctgccctttgtacacaccgcccgtcgctcctaccgattgggtgtgctggtgaagcgttcggattggcggcagtgcgcggttcgccgctcgctgcagccgagaagttcgttaaaccctcccacctagaggaaggagaagtcgtaacaaggtttccgta-ggtgaacctgcggaaggatc---------------------------------------------attgcatcgatcaaacacaaac-----cgcgaacca----acgtatccccgcaggcg-gcc----------------------------------ccgc-------cc-----------------------------g--g-------g-c---c----g-cctgtgc---gcctgt--ccctgatcggcgccccgg----ttctcggggaccggtcaggtct-ggcgggctggg---gaggcctcttcccttc-a------------ccggg----aag-gac------------cgaa-cccggtcggcaaaac-cccc-------------------------------------------------------------aatcaaatcc-ac--aacccgaaacatcctaaaga-----tattgacg-gccgccc---------tgtgcggacgtcgcc-----------aaccaaagacaactctcaacaacggatatcttggctcccgtatcgatgaagaacgcagcgaaatgcgatacgtagtgtgaattgcagataatgtgaatcatcgaatctttgaacgcaaattgcactcgaggctccggccaagagtatgtctgcctcagcgtc-----------------------------------------------------------------------------------------------------------ggctttaccctca--ccccccc------------------------aatc-gggggcgtggacctggcagtcc--cggt---cggca---------acgaccgggtccgctgaagaccagaggctcgagcaaggacc--cacat-------gggaa-aacagtctggtaggtgaccc-------------gcgaggg--cgcatgcc-actgttcg--cccggaga-ct--tgctggaagccg---gcaggaa----tcgccggtcgc---------------------------cctt--------agcggggcgcccgtgcga--cacacccttttcgacctgagttcaggcaaga
>IB_GF_12_KM020052_Coccomyxa_sp
tagtcatatgcttgtctcaaagattaagccatgcatgtctaagtataaactgctttatactgtgaaactgcgaatggctcattaaatcagttatagtttatttgatggtaccttactactcggataaccgtagtaattctagagctaatacgtgcggaaatcccgacttctggaagggacgtatttattagataaaaggccgaccgggct-tgcccgaatcgcggtgaatcatgataactccacgaatcgcatggcctcagcgccggcgatgtttcattcaaatttctgccctatcaactttcgacggtaaggtattggcttaccgtggtggtaacgggtgacggaggattagggttcgattccggagagggagcctgagaaacggctaccacatccaaggaaggcagcaggcgcgcaaattacccaatcttgacacaaggaggtagtgacaataaataacaataccggggtttttcaactctggtaattggaatgagtacaatctaaaccccttaacgaggatcaattggagggcaagtctggtgccagcagccgcggtaattccagctccaatagcgtatatttaagttgttgcagttaaaaagctcgtagttggatttcgggcgggcccggccggtccgccat--tcggtgtgcactgaccgggcccgtcttgttgccggggacgagctcctgggcttaactgtccgggactcggagtcggcgaggttactttgagtaaattagagtgttcaaagcaggcctacgctctgaatacattagcatggaataacacgataggactctggcctatcttgttggtctgtgggaccggagtaatgattaagagggacagtcgggggcattcgtatttcattgtcagaggtgaaattcttggatttatgaaagacgaactactgcgaaagcatttgccaaggatgttttcattaatcaagaacgaaagttgggggctcgaagacgattagataccgtcctagtctcaaccataaacgatgccgactagggattggcgggcgttcttttgatgaccccgccggcaccttatgagaaatcaaagtttttgggttccggggggagtatggtcgcaaggctgaaacttaaaggaattgacggaagggcaccaccaggcgtggagcctgcggcttaatttgactcaacacgggaaaacttaccaggtccagacatagtgaggattgacagattgagagctctttcttgattctatgggtggtggtgcatggccgttcttagttggtgggttgccttgtcaggttgattccggtaacgaacgagacctcagcctgctaactagtcacgattggttcttccagtcggccgacttcttagagggactattggcgactagccaatggaagtgtgaggcaataacaggtctgtgatgcccttagatgttctgggccgcacgcgcgctacactgatgcaatcaacgagcctagccttggccgacaggtccgggtaatctttgaaactgcatcgtgatggggatagatgattgcaattattcatcttcaacgaggaatgcctagtaagcgcgagtcatcagctcgcgttgattacgtccctgccctttgtacacaccgcccgtcgctcctaccgattgggtgtgctggtgaagcgttcggattggcggcagtgcgcggttcgccgctcgctgcagccgagaagttcgttaaaccctcccacctagaggaaggagaagtcgtaacaaggtttccgta-ggtgaacctgcggaaggatc---------------------------------------------attgcatcgatcaaacacaaac-----cgtgaacca----acgtatccccgcaggcg-gcc----------------------------------ccac-------cc-----------------------------g--g-------g-c---c----g-cctgtgc---gcctgt--ccctgatcggcgccccgg----ttctcggggaccggtcaggtct-ggcgggctggg---gaggcctcttcccttc-a------------ccggg----aag-ggc------------cgaa-cccggtcggcaaaac-cccc-------------------------------------------------------------aatcaaatcc-ac--aacccgaaacatcctaaaga-----tcttgacg-gccgccc---------tgtgcggacgtcgcc-----------aaccaaagacaactctcaacaacggatatcttggctcccgtatcgatgaagaacgcagcgaaatgcgatacgtagtgtgaattgcagataatgtgaatcatcgaatctttgaacgcaaattgcactcgaggctccggccaagagtatgtctgcctcagcgtc-----------------------------------------------------------------------------------------------------------ggctttaccctcaccccccccc------------------------aatt-gggggcgtggacctggcagtcc--cggt---cggca---------acgaccgggtccgctgaagaccagaggctcgagcaaggacc--cacat-------gggaa-aacagtctggtaggtgaccc-------------gcgaggg--cgcatgcc-actgttcg--cccggaga-ct--tgctgaaagccg---gcaggaa----tcgccggtcgc---------------------------cctt--------agcggggcgcccgtgcga--cacacccttttcgacctgagttcaggcaaga
>NIES_2252_HG972973_Coccomyxa_sp
tagtcatatgcttgtctcaaagattaagccatgcatgtctaagtataaactgctttatactgtgaaactgcgaatggctcattaaatcagttatagtttatttgatggtaccttactactcggataaccgtagtaattctagagctaatacgtgcggaaatcccgacttctggaagggacgtatttattagataaaaggccgaccgggct-tgcccgaatcgcggtgaatcatgataactccacgaatcgcatggcctcagcgccggcgatgtttcattcaaatttctgccctatcaactttcgacggtaaggtattggcttaccgtggtggtaacgggtgacggaggattagggttcgattccggagagggagcctgagaaacggctaccacatccaaggaaggcagcaggcgcgcaaattacccaatcttgacacaaggaggtagtgacaataaataacaataccggggtttttcaactctggtaattggaatgagtacaatctaaaccccttaacgaggatcaattggagggcaagtctggtgccagcagccgcggtaattccagctccaatagcgtatatttaagttgttgcagttaaaaagctcgtagttggatttcgggcgggcccggccggtccgccat--tcggtgtgcactgaccgggcccgtcttgttgccggggacgagctcctgggcttaactgtccgggactcggagtcggcgaggttactttgagtaaattagagtgttcaaagcaggcctacgctctgaatacattagcatggaataacacgataggactctggcctatcttgttggtctgtgggaccggagtaatgattaagagggacagtcgggggcattcgtatttcattgtcagaggtgaaattcttggatttatgaaagacgaactactgcgaaagcatttgccaaggatgttttcattaatcaagaacgaaagttgggggctcgaagacgattagataccgtcctagtctcaaccataaacgatgccgactagggattggcgggcgttcttttgatgaccccgccagcaccttatgagaaatcaaagtttttgggttccggggggagtatggtcgcaaggctgaaacttaaaggaattgacggaagggcaccaccaggcgtggagcctgcggcttaatttgactcaacacgggaaaacttaccaggtccagacatagtgaggattgacagattgagagctctttcttgattctatgggtggtggtgcatggccgttcttagttggtgggttgccttgtcaggttgattccggtaacgaacgagacctcagcctgctaactagtcacgattggttcttccagtcggccgacttcttagagggactattggcgactagccaatggaagtgtgaggcaataacaggtctgtgatgcccttagatgttctgggccgcacgcgcgctacactgatgcaatcaacgagcctagccttggccgacaggtccgggtaatctttgaaactgcatcgtgatggggatagatgattgcaattattcatcttcaacgaggaatgcctagtaagcgcgagtcatcagctcgcgttgattacgtccctgccctttgtacacaccgcccgtcgctcctaccgattgggtgtgctggtgaagcgttcggattggcggcagtgcgcggttcgccgctcgctgcagccgagaagttcgttaaaccctcccacctagaggaaggagaagtcgtaacaaggtttccgta-ggtgaacctgcggaaggatc---------------------------------------------attgcatcgatcaaacacaaac-----cgcgaacca----acgtatccccgcaggcg-gcc----------------------------------ccac-------cc-----------------------------g--g-------g-c---c----g-cctgtgc---gcctgt--ccctgaacggcgccccgg----ttctcggggaccggtcaggtct-ggcgggctggg---gaggcttcttcccttc-a------------ccggg----aag-ggc------------cgaa-cccggtcggcaaaac-cccc-------------------------------------------------------------aatcaaatcc-ac--aacccgaaacatcctaaaga-----tctcgacg-gccgccc---------tgtgcggacgtcgcc-----------aaccaaagacaactctcaacaacggatatcttggctcccgtatcgatgaagaacgcagcgaaatgcgatacgtagtgtgaattgcagataatgtgaatcatcgaatctttgaacgcaaattgcactcgaggctccggccaagagtatgtctgcctcagcgtc-----------------------------------------------------------------------------------------------------------ggctttaccctca--ccccccc------------------------aatc-gggggcgtggacctggcagtcc--cggt---cggca---------acgaccgggtccgctgaagaccagaggctcgagcaaggacc--cacat-------gggaa-aacagtctggtaggtgaccc-------------gcgaggg--cgcatgcc-actgttcg--cccggaga-ct--tgctggaagccg---gcaggaa----tcgtcggtcgc---------------------------cctt--------agcggggcgcccgtgcga--cacacccttttcgacctgagttcaggcaaga
>CAUP_H5103_HG973007_Choricystis_sp
tagtcatatgcttgtctcaaagattaagccatgcatgtctaagtataaactgctttatactgtgaaactgcgaatggctcattaaatcagttatagtttatttgatggtaccttgctactcggataaccgtagtaattctagagctaatacgtgcggaaatcccgactcctggaagggacgtatttattagataaaaggccgaccggact-cgtccgactcgcggtgaatcatgataactccacgaatcgcatggcc-cagcgccggcgatgtttcattcaaatttctgccctatcaactttcgacggtaaggtattggcttaccgtggtggtaacgggtgacggaggattagggttcgattccggagagggagcctgagaaacggctaccacatccaaggaaggcagcaggcgcgcaaattacccaatcttgacacaaggaggtagtgacaataaataacaataccggggtttttcaactctggtaattggaatgagtacaatctaaaccccttaacgaggatcaattggagggcaagtctggtgccagcagccgcggtaattccagctccaatagcgtatatttaagttgttgcagttaaaaagctcgtagttggatttcgggcgggcccggccggtccgcctc--acggtgtgcactgaccgggcccgtcctgctgccggggacgggctcctgggcttcactgtccgggactcggagtcggcgaggttactttgagtaaattagagtgttcaaagcaggcatccgccttgaatacgttagcatggaataacacgataggactctggcctatcttgttggtctgtgggaccggagtaatgattaagagggacagtcgggggcattcgtatttcattgtcagaggtgaaattcttggatttatgaaagacgaactactgcgaaagcatttgccaaggatgttttcattaatcaagaacgaaagttgggggctcgaagacgattagataccgtcctagtctcaaccataaacgatgccgactagggattggcgggcgttctattgatgaccccgccagcaccttatgagaaatcaaagtttttgggttccggggggagtatggtcgcaaggctgaaacttaaaggaattgacggaagggcaccaccaggcgtggagcctgcggcttaatttgactcaacacgggaaaacttaccaggtccagacatagtgaggattgacagattgagagctctttcttgattctatgggtggtggtgcatggccgttcttagttggtgggttgccttgtcaggttgattccggtaacgaacgagacctcagcctgctaactagtcacgcctgggctccccaggcggcggacttcttagagggactattggcgactagccaatggaagtgtgaggcaataacaggtctgtgatgcccttagatgttctgggccgcacgcgcgctacactgatgcgatcaacgagcctagccttggccgacaggtccgggtaatcttgcaaaccgcatcgtgatggggatagattattgcaattattaatcttcaacgaggaatgcctagtaggcgcgagtcatcagctcgcgtcgattacgtccctgccctttgtacacaccgcccgtcgctcctaccgattgggtgtgctggtgaagcgttcggattggcggcttccggcggttcgccgctggtagcagccgagaagttcgttaaaccctcccacctagaggaaggagaagtcgtaacaaggtttccgta-ggtgaacctgcggaaggatc---------------------------------------------attgcatcgatcaaacaccttt--ccacgcgaacac----ccgtctccccgcgctgc-tcag---------tttgttt-----------------gggattg---gcttatgacgtcttcctc-ggaagaaagaggcctttccc---aa-tagatga--gaagcgtgc---gcctgc--tcccggtcgaatggct-------ccgg-tcaatcggcaaggtca-ggcggtgccgtccgagggatgaggctcttt----------------acaag--agccgacgac-----tcccgcggctccggctgggaccaaacccc--------------------------------------------------------------aaccgatcc----ttgacgcatcaaatctgaagccgagcgcacgctgtcctc----gaaagagaaaagcgctgccttca-----------aaccaaagacaactctcaacaacggatatcttggctcccgtatcgatgaagaacgcagcgaaatgcgatacgtagtgtgaattgcagataatgtgaatcatcgaatctttgaacgcaaattgcgctcgaggcctcggccgagagcatgcctgcctcagtgtc-----------------------------------------------------------------------------------------------------------ggtttcaccctcgccctccctttctttcttcctcggacgaaa-----tgaaaggggtgcggatctggccgtcc--cggt---ctcct----------tgaccgggtctgctgaagcgcagaggctttagcgggattc--ccttctaatgtgggaac-aacagaccggtaggtgagccct--tctcctcgagagaaggatcgcatgcc-gctgctggaccccgggac-cc--gctggacgccca---gcaggagac-ggtggtaatgat---------------------------gggtctcacgacccattaacaacaccgatc--actcaaccattcgacctgagttcaggcaagg
>SAG_2040_HG973004_Coccomyxa_sp
tagtcatatgcttgtctcaaagattaagccatgcatgtctaagtataaactgctttatactgtgaaactgcgaatggctcattaaatcagttatagtttatttgatggtaccttgctactcggataaccgtagtaattctagagctaatacgtgcggaaatcccgactcctggaagggacgtatttattagataaaaggccgaccggact-cgtccgactcgcggtgaatcatgataactccacgaatcgcatggcc-cagcgccggcgatgtttcattcaaatttctgccctatcaactttcgacggtaaggtattggcttaccgtggtggtaacgggtgacggaggattagggttcgattccggagagggagcctgagaaacggctaccacatccaaggaaggcagcaggcgcgcaaattacccaatcttgacacaaggaggtagtgacaataaataacaataccggggtttttcaactctggtaattggaatgagtacaatctaaaccccttaacgaggatcaattggagggcaagtctggtgccagcagccgcggtaattccagctccaatagcgtatatttaagttgttgcagttaaaaagctcgtagttggatttcgggcgggcccggccggtccgcctc--acggtgtgcactgaccgggcccgtcctgctgccggggacgggctcctgggcttcactgtccgggactcggagtcggcgaggttactttgagtaaattagagtgttcaaagcaggcatccgccttgaatacgttagcatggaataacacgataggactctggcctatcttgttggtctgtgggaccggagtaatgattaagagggacagtcgggggcattcgtatttcattgtcagaggtgaaattcttggatttatgaaagacgaactactgcgaaagcatttgccaaggatgttttcattaatcaagaacgaaagttgggggctcgaagacgattagataccgtcctagtctcaaccataaacgatgccgactagggattggcgggcgttctattgatgaccccgccagcaccttatgagaaatcaaagtttttgggttccggggggagtatggtcgcaaggctgaaacttaaaggaattgacggaagggcaccaccaggcgtggagcctgcggcttaatttgactcaacacgggaaaacttaccaggtccagacatagtgaggattgacagattgagagctctttcttgattctatgggtggtggtgcatggccgttcttagttggtgggttgccttgtcaggttgattccggtaacgaacgagacctcagcctgctaactagtcacgcctgggctccccaggcggcggacttcttagagggactattggcgactagccaatggaagtgtgaggcaataacaggtctgtgatgcccttagatgttctgggccgcacgcgcgctacactgatgcgatcaacgagcctagccttggccgacaggtccgggtaatcttgcaaaccgcatcgtgatggggatagattattgcaattattaatcttcaacgaggaatgcctagtaggcgcgagtcatcagctcgcgtcgattacgtccctgccctttgtacacaccgcccgtcgctcctaccgattgggtgtgctggtgaagcgttcggattggcggcttccggcggttcgccgctggtagcagccgagaagttcgttaaaccctcccacctagaggaaggagaagtcgtaacaaggtttccgta-ggtgaacctgcggaaggatc---------------------------------------------attgcatcgatcaaacaccttt--ccacgcgaacac----ccgtctccccgcgctgc-tcag---------tttgttt-----------------gggattg---gcttatgacgtcttcctc-ggaagaaagaggcctttccc---aa-tagatga--gaagcgtgc---gcctgc--tcccggtcgaatggct-------ccgg-tcaatcggcaaggtca-ggcggtgccgtccgagggatgaggctcttt----------------acaag--agccgacgac-----tcccgcggctccggctgggaccaaacccc--------------------------------------------------------------aaccgatcc----ttgacgcatcaaatctgaagccgagcgcacgctgtcctc----gaaagagaaaagcgctgccttca-----------aaccaaagacaactctcaacaacggatatcttggctcccgtatcgatgaagaacgcagcgaaatgcgatacgtagtgtgaattgcagataatgtgaatcatcgaatctttgaacgcaaattgcgctcgaggcctcggccgagagcatgcctgcctcagtgtc-----------------------------------------------------------------------------------------------------------ggtttcaccctcgccctccctttcttttttcctcggacgaaa-----tgaaaggggtgcggatctggccgtcc--cggt---ctcct----------tgaccgggtctgctgaagcgcagaggctttagcgggattc--ccttctaatgtgggaac-aacagaccggtaggtgagccct--tctcctcgagagaaggatcgcatgcc-gctgctggaccccgggac-cc--gctggacgccca---gcaggagac-ggtggtaatgat---------------------------gggtctcacgacccattaacaacaccgatc--actcaaccattcgacctgagttcaggcaagg
>SAG_2127_HG973005_Coccomyxa_sp
tagtcatatgcttgtctcaaagattaagccatgcatgtctaagtataaactgctttatactgtgaaactgcgaatggctcattaaatcagttatagtttatttgatggtaccttgctactcggataaccgtagtaattctagagctaatacgtgcggaaatcccgactcctggaagggacgtatttattagataaaaggccgaccggact-cgtccgactcgcggtgaatcatgataactccacgaatcgcatggcc-cagcgccggcgatgtttcattcaaatttctgccctatcaactttcgacggtaaggtattggcttaccgtggtggtaacgggtgacggaggattagggttcgattccggagagggagcctgagaaacggctaccacatccaaggaaggcagcaggcgcgcaaattacccaatcttgacacaaggaggtagtgacaataaataacaataccggggtttttcaactctggtaattggaatgagtacaatctaaaccccttaacgaggatcaattggagggcaagtctggtgccagcagccgcggtaattccagctccaatagcgtatatttaagttgttgcagttaaaaagctcgtagttggatttcgggcgggcccggccggtccgcctc--acggtgtgcactgaccgggcccgtcctgctgccggggacgggctcctgggcttcactgtccgggactcggagtcggcgaggttactttgagtaaattagagtgttcaaagcaggcatccgccttgaatacgttagcatggaataacacgataggactctggcctatcttgttggtctgtgggaccggagtaatgattaagagggacagtcgggggcattcgtatttcattgtcagaggtgaaattcttggatttatgaaagacgaactactgcgaaagcatttgccaaggatgttttcattaatcaagaacgaaagttgggggctcgaagacgattagataccgtcctagtctcaaccataaacgatgccgactagggattggcgggcgttctattgatgaccccgccagcaccttatgagaaatcaaagtttttgggttccggggggagtatggtcgcaaggctgaaacttaaaggaattgacggaagggcaccaccaggcgtggagcctgcggcttaatttgactcaacacgggaaaacttaccaggtccagacatagtgaggattgacagattgagagctctttcttgattctatgggtggtggtgcatggccgttcttagttggtgggttgccttgtcaggttgattccggtaacgaacgagacctcagcctgctaactagtcacgcctgggctccccaggcggcggacttcttagagggactattggcgactagccaatggaagtgtgaggcaataacaggtctgtgatgcccttagatgttctgggccgcacgcgcgctacactgatgcgatcaacgagcctagccttggccgacaggtccgggtaatcttgcaaaccgcatcgtgatggggatagattattgcaattattaatcttcaacgaggaatgcctagtaggcgcgagtcatcagctcgcgtcgattacgtccctgccctttgtacacaccgcccgtcgctcctaccgattgggtgtgctggtgaagcgttcggattggcggcttccggcggttcgccgctggtagcagccgagaagttcgttaaaccctcccacctagaggaaggagaagtcgtaacaaggtttccgta-ggtgaacctgcggaaggatc---------------------------------------------attgcatcgatcaaacaccttt--ccacgcgaacac----ccgtctccccgcgctgc-tcag---------tttgttt-----------------gggattg---gcttatgacgtcttcctc-ggaagaaagaggcctttccc---aa-tagatga--gaagcgtgc---gcctgc--tcccggtcgaatggct-------ccgg-tcaatcggcaaggtca-ggcggtgccgtccgagggatgaggctcttt----------------acaag--tgccgacgac-----tcccgcggctccggctgggaccaaacccc--------------------------------------------------------------aaccgatcc----ttgacgcatcaaatctgaagccgagcgcacgctgtcctc----gaaagagaaaagcgctgccttca-----------aaccaaagacaactctcaacaacggatatcttggctcccgtatcgatgaagaacgcagcgaaatgcgatacgtagtgtgaattgcagataatgtgaatcatcgaatctttgaacgcaaattgcgctcgaggcctcggccgagagcatgcctgcctcagtgtc-----------------------------------------------------------------------------------------------------------ggtttcaccctcgccctccctttcttttttcctcggacgaaa-----tgaaaggggtgcggatctggccgtcc--cggt---ctcct----------tgaccgggtctgctgaagcgcagaggctttagcgggattc--ccttctaatgtgggaac-aacagaccggtaggtgagccct--tctcctcgagagaaggatcgcatgcc-gctgctggaccccgggac-cc--gctggacgccca---gcaggagac-ggtggtaatgat---------------------------gggtctcacgacccattaacaacaccgatc--actcaaccattcgacctgagttcaggcaagg
>SAG_2325_HG973006_Coccomyxa_sp
tagtcatatgcttgtctcaaagattaagccatgcatgtctaagtataaactgctttatactgtgaaactgcgaatggctcattaaatcagttatagtttatttgatggtaccttgctactcggataaccgtagtaattctagagctaatacgtgcggaaatcccgactcctggaagggacgtatttattagataaaaggccgaccggact-cgtccgactcgcggtgaatcatgataactccacgaatcgcatggcc-cagcgccggcgatgtttcattcaaatttctgccctatcaactttcgacggtaaggtattggcttaccgtggtggtaacgggtgacggaggattagggttcgattccggagagggagcctgagaaacggctaccacatccaaggaaggcagcaggcgcgcaaattacccaatcttgacacaaggaggtagtgacaataaataacaataccggggtttttcaactctggtaattggaatgagtacaatctaaaccccttaacgaggatcaattggagggcaagtctggtgccagcagccgcggtaattccagctccaatagcgtatatttaagttgttgcagttaaaaagctcgtagttggatttcgggcgggcccggccggtccgcctc--acggtgtgcactgaccgggcccgtcctgctgccggggacgggctcctgggcttcactgtccgggactcggagtcggcgaggttactttgagtaaattagagtgttcaaagcaggcatccgccttgaatacgttagcatggaataacacgataggactctggcctatcttgttggtctgtgggaccggagtaatgattaagagggacagtcgggggcattcgtatttcattgtcagaggtgaaattcttggatttatgaaagacgaactactgcgaaagcatttgccaaggatgttttcattaatcaagaacgaaagttgggggctcgaagacgattagataccgtcctagtctcaaccataaacgatgccgactagggattggcgggcgttctattgatgaccccgccagcaccttatgagaaatcaaagtttttgggttccggggggagtatggtcgcaaggctgaaacttaaaggaattgacggaagggcaccaccaggcgtggagcctgcggcttaatttgactcaacacgggaaaacttaccaggtccagacatagtgaggattgacagattgagagctctttcttgattctatgggtggtggtgcatggccgttcttagttggtgggttgccttgtcaggttgattccggtaacgaacgagacctcagcctgctaactagtcacgcctgggctccccaggcggcggacttcttagagggactattggcgactagccaatggaagtgtgaggcaataacaggtctgtgatgcccttagatgttctgggccgcacgcgcgctacactgatgcgatcaacgagcctagccttggccgacaggtccgggtaatcttgcaaaccgcatcgtgatggggatagattattgcaattattaatcttcaacgaggaatgcctagtaggcgcgagtcatcagctcgcgtcgattacgtccctgccctttgtacacaccgcccgtcgctcctaccgattgggtgtgctggtgaagcgttcggattggcggcttccggcggttcgccgctggtagcagccgagaagttcgttaaaccctcccacctagaggaaggagaagtcgtaacaaggtttccgta-ggtgaacctgcggaaggatc---------------------------------------------attgcatcgatcaaacaccttt--ccacgcgaacac----ccgtctccccgcgctgc-tcag---------tttgttt-----------------gggattg---gcttatgacgtcttcctc-ggaagaaagaggcctttccc---aa-tagatga--gaagcgtgc---gcctgc--tcccggtcgaatggct-------ccgg-tcaatcggcaaggtca-ggcggtgccgtccgagggatgaggctcttt----------------acaag--agccgacgac-----tcccgcggctccggctgggaccaaacccc--------------------------------------------------------------aaccgatcc----ttgacgcatcaaatctgaagccgagcgcacgctgtcctc----gaaagagaaaagcgctgccttca-----------aaccaaagacaactctcaacaacggatatcttggctcccgtatcgatgaagaacgcagcgaaatgcgacacgtagtgtgaattgcagataatgtgaatcatcgaatctttgaacgcaaattgcgctcgaggcctcggccgagagcatgcctgcctcagtgtc-----------------------------------------------------------------------------------------------------------ggtttcaccctcgccctccctttcttttttcctcggacgaaa-----tgaaaggggtgcggatctggccgtcc--cggt---ctcct----------tgaccgggtctgctgaagcgcagaggctttagcgggattc--ccttctaatgtgggaac-aacagaccggtaggtgagccct--tctcctcgagagaaggatcgcatgcc-gctgctggaccccgggac-cc--gctggacgccca---gcaggagac-ggtggtaatgat---------------------------gggtctcacgacccattaacaacaccgatc--actcaaccattcgacctgagttcaggcaagg
>SAG_49_84_HG972998_Coccomyxa_dispar
tagtcatatgcttgtctcaaagattaagccatgcatgtctaagtataaactgctttatactgtgaaactgcgaatggctcattaaatcagttatagtttatttgatggtaccttgctactcggataaccgtagtaattctagagctaatacgtgcggaaatcccgacttctggaagggacgtatttattagataaaaggccgaccgagctctgctcgactcgcggtgaatcatgataactccacgaatcgcatggcctccgcgccggcgatgtttcattcaaatttctgccctatcaactttcgacggtaaggtattggcttaccgtggtggtaacgggtgacggaggattagggttcgattccggagagggagcctgagaaacggctaccacatccaaggaaggcagcaggcgcgcaaattacccaatctcgacacgaggaggtagtgacaataaataacaataccggggtttttcaactctggtaattggaatgagcacaatctaaaccccttaacgaggatcaattggagggcaagtctggtgccagcagccgcggtaattccagctccaatagcgtatatttaagttgttgcagttaaaaagctcgtagttggatttcgggcgggcccggccggtccgccttc-acggtgtgcactgaccggggccgtcttgctgccggggacgggctcctgggcttcactgtccgggactcggagtcggcgaggttactttgagtaaattagagtgttcaaagcaggcctacgctctgaatacattagcatggaataacgcgataggactctggcctatctcgttggtctgtgggaccggagtaatgattaagagggacagtcgggggcattcgtatttcattgtcagaggtgaaattcttggatttatgaaagacgaactactgcgaaagcatttgccaaggatgttttcattaatcaagaacgaaagttgggggctcgaagacgattagataccgtcctagtctcaaccataaacgatgccgactagggattggcgggcgttcttttgatgaccccgccagcaccttatgagaaatcaaagtttttgggttccggggggagtatggtcgcaaggctgaaacttaaaggaattgacggaagggcaccaccaggcgtggagcctgcggcttaatttgactcaacacgggaaaacttaccaggtccagacatagtgaggattgacagattgagagctctttcttgattctatgggtggtggtgcatggccgttcttagttggtgggttgccttgtcaggttgattccggtaacgaacgagacctcagcctgctaactagtcacggttggttcgtccagccggccgacttcttagagggactatcggcgactagccgatggaagtgtgaggcaataacaggtctgtgatgcccttagatgttctgggccgcacgcgcgctacactgatgcgatcaacgagcctagccttggccgacaggtccgggtaatcttgcaaaccgcatcgtgatggggatagattattgcaattattaatcttcaacgaggaatgcctagtaagcgcgagtcatcagctcgcgttgattacgtccctgccctttgtacacaccgcccgtcgctcctaccgattgggtgtgctggtgaagcgttcggactggcggctgcgcgcggttcgccgctcgctgcagccgggaagttcgttaaaccctcccacctagaggaaggagaagtcgtaacaaggtttccgta-ggtgaacctgcggaaggatc---------------------------------------------attgcatcgatcgaaccaatcca---ccggtgacca----tcgtacagccgagtccg-ctg----------------------------------cgtg-------ttat-----------------------gcgca--gcg----gg-cg-gc----g-ccagctcccggctcag--ttttttctcgcttcttca---tcaaagaagaagagagggaatctgggcaaggtgtg---gcgggctcgtcggcat-ca-----------acaccga--cga-------------------------gctggctcaaa-cccc--------------------------------------------------------------actcaatcc--a--aacgcaaccgagcctgaagc-----aaccactg-ggagcga---------caagctcccggtaca-----------aaccaatgacaactctcaacaacggatatcttggctcccgtatcgatgaagaacgcagcgaaatgcgatacgtagtgtgaattgcagataatgtgaatcatcgaatctttgaacgcaaattgcactcgaggctccggccaagagtatgcctgcctcagcgtc-----------------------------------------------------------------------------------------------------------ggtttacaccctcttctaccattt-----------------------ttgtggtgagaaggacctggctgtcc--cgat---tgttc----gtgcaacaatcgggtccgctgaagaacagaggcccgagcgtggacc--cactc-----cacgggc-aacagtctggtaggcgattgct----------acaatgcaatcgcatgcc-gctgttgg--ccagggga-ccatcgctggaagccgcaagcaggaa--------------------------------------------------------------------acca--aaccaaacattcgacctgagttcaggcaaga
>CAUP_H5107_HG972981_Choricystis_sp
tagtcatatgcttgtctcaaagattaagccatgcatgtctaagtataaactgctttatactgtgaaactgcgaatggctcattaaatcagttatagtttatttgatggtaccttactactcggataaccgtagtaattctagagctaatacgtgcggaaatcccgacttctggaagggacgtatttattagataaaaggccgaccgggct-tgcccgaaacgcggtgaatcatgataactccacgaatcgcatggcctcagcgccggcgatgtttcattcaaatttctgccctatcaactttcgacggtaaggtattggcttaccgtggtggtaacgggtgacggaggattagggttcgattccggagagggagcctgagaaacggctaccacatccaaggaaggcagcaggcgcgcaaattacccaatcttgacacaaggaggtagtgacaataaataacaataccggggtttttcaactctggtaattggaatgagtacaatctaaaccccttaacgaggatcaattggagggcaagtctggtgccagcagccgcggtaattccagctccaatagcgtatatttaagttgttgcagttaaaaagctcgtagttggatttcgggcgggcccggccggtccgcctt--tgggtgtgcactgaccgggcccgtcttgttgccggggacgggctcctgggcttaactgtccgggactcggagtcggcgaggttactttgagtaaattagagtgttcaaagcaggcctacgctctgaatacattagcatggaataacacgataggactctggcctatcttgttggtctgtgggaccggagtaatgattaagagggacagtcgggggcattcgtatttcattgtcagaggtgaaattcttggatttatgaaagacgaactactgcgaaagcatttgccaaggatgttttcattaatcaagaacgaaagttgggggctcgaagacgattagataccgtcctagtctcaaccataaacgatgccgactagggattggcgggcgttcttttgatgaccccgccagcaccttatgagaaatcaaagtttttgggttccggggggagtatggtcgcaaggctgaaacttaaaggaattgacggaagggcaccaccaggcgtggagcctgcggcttaatttgactcaacacgggaaaacttaccaggtccagacatagtgaggattgacagattgagagctctttcttgattctatgggtggtggtgcatggccgttcttagttggtgggttgccttgtcaggttgattccggtaacgaacgagacctcagcctgctaactagtcacgattggttcttccagtcggccgacttcttagagggactattggcgactagccaatggaagtgtgaggcaataacaggtctgtgatgcccttagatgttctgggccgcacgcgcgctacactgatgcaatcaacgagcctagccttggccgacaggtccgggtaatctttgaaactgcatcgtgatggggatagatgattgcaattattcatcttcaacgaggaatgcctagtaagcgcgagtcatcagctcgcgttgattacgtccctgccctttgtacacaccgcccgtcgctcctaccgattgggtgtgctggtgaagcgttcggattggcggcagtgcgcggttcgccgctcgctgcagccgagaagttcgttaaaccctcccacctagaggaaggagaagtcgtaacaaggtttccgta-ggtgaacctgcggaaggatc---------------------------------------------attgcatcgatcgaacacaaac-----cgcgaaccc----acgtatccccgcgggcg-gct----------cgtc--------------------tttc-------tttcc---------------------gaataa--agag---ag-c---c----g-gccgtgc---gcttgt--ccctgtccggttccgc------ttcgg-cggaacgggcgggtct-ggcgggctggg---gaggccgctctccctt-a------------accgggg--aag-ggc------------cgaa-cccggctggcaaaaa-cccc--------------------------------------------------------------attcgatcc-ga--aaccagaaacgacctgaaga-----tccggacg-gctgttc-----------gacagccgtctcc-----------aaccgaagacaactctcaacaacggatatcttggctcccgtatcgatgaagaacgcagcgaaatgcgatacgtagtgtgaattgcagataatgtgaatcatcgaatctttgaacgcaaattgcactcgaggctccggccgagagtatgtctgcctcagcgtc-----------------------------------------------------------------------------------------------------------ggcttcaccctcacccctctcc-------------------------atcgagaggcgtggacctggccgtcc--cggt---taatg----------caaccgggtctgccgaagaacagaggctcgaacgaggacc--cattc-------gggac-gacagtctggtaggtgaccc-------------gtcagggatcgcatgcc-gctgtcgg--cccgggac-ct--cgttgtaagccg---gcaggaa----tcggcgttcgc---------------------------ttctttgtaaaaagagtagcggccgcgcga--gacacccctttcgacctgagttcaggcaaga
>SAG_216_3b_HG972980_Coccomyxa_elongata
tagtcatatgcttgtctcaaagattaagccatgcatgtctaagtataaactgctttatactgtgaaactgcgaatggctcattaaatcagttatagtttatttgatggtaccttactactcggataaccgtagtaattctagagctaatacgtgcggaaatcccgacttctggaagggacgtatttattagataaaaggccgaccgggct-tgcccgaaacgcggtgaatcatgataactccacgaatcgcatggcctcagcgccggcgatgtttcattcaaatttctgccctatcaactttcgacggtaaggtattggcttaccgtggtggtaacgggtgacggaggattagggttcgattccggagagggagcctgagaaacggctaccacatccaaggaaggcagcaggcgcgcaaattacccaatcttgacacaaggaggtagtgacaataaataacaataccggggtttttcaactctggtaattggaatgagtacaatctaaaccccttaacgaggatcaattggagggcaagtctggtgccagcagccgcggtaattccagctccaatagcgtatatttaagttgttgcagttaaaaagctcgtagttggatttcgggcgggcccggccggtccgcctt--tgggtgtgcactgaccgggcccgtcttgttgccggggacgggctcctgggcttaactgtccgggactcggagtcggcgaggttactttgagtaaattagagtgttcaaagcaggcctacgctctgaatacattagcatggaataacacgataggactctggcctatcttgttggtctgtgggaccggagtaatgattaagagggacagtcgggggcattcgtatttcattgtcagaggtgaaattcttggatttatgaaagacgaactactgcgaaagcatttgccaaggatgttttcattaatcaagaacgaaagttgggggctcgaagacgattagataccgtcctagtctcaaccataaacgatgccgactagggattggcgggcgttcttttgatgaccccgccagcaccttatgagaaatcaaagtttttgggttccggggggagtatggtcgcaaggctgaaacttaaaggaattgacggaagggcaccaccaggcgtggagcctgcggcttaatttgactcaacacgggaaaacttaccaggtccagacatagtgaggattgacagattgagagctctttcttgattctatgggtggtggtgcatggccgttcttagttggtgggttgccttgtcaggttgattccggtaacgaacgagacctcagcctgctaactagtcacgattggttcttccagtcggccgacttcttagagggactattggcgactagccaatggaagtgtgaggcaataacaggtctgtgatgcccttagatgttctgggccgcacgcgcgctacactgatgcaatcaacgagcctagccttggccgacaggtccgggtaatctttgaaactgcatcgtgatggggatagatgattgcaattattcatcttcaacgaggaatgcctagtaagcgcgagtcatcagctcgcgttgattacgtccctgccctttgtacacaccgcccgtcgctcctaccgattgggtgtgctggtgaagcgttcggattggcggcagtgcgcggttcgccgctcgctgcagccgagaagttcgttaaaccctcccacctagaggaaggagaagtcgtaacaaggtttccgta-ggtgaacctgcggaaggatc---------------------------------------------attgcatcgatcgaacacaaac-----cgcgaaccc----acgtatccccgcgggcg-gct----------cgtc--------------------tttc-------tttcc---------------------gaataa--agag---ag-c---c----g-gccgtgc---gcttgt--ccctgtccggttccgc------ttcgg-cggaacgggcgggtct-ggcgggctggg---gaggccgctctccctt-a------------accgggg--aag-ggc------------cgaa-cccggctggcaaaaa-cccc--------------------------------------------------------------attcgatcc-ga--aaccagaaacgacctgaaga-----tccggacg-gctgttc-----------gacagccgtctcc-----------aaccgaagacaactctcaacaacggatatcttggctcccgtatcgatgaagaacgcagcgaaatgcgatacgtagtgtgaattgcagataatgtgaatcatcgaatctttgaacgcaaattgcactcgaggctccggccgagagtatgtctgcctcagcgtc-----------------------------------------------------------------------------------------------------------ggcttcaccctcacccctctcc-------------------------atcgagaggcgtggacctggccgtcc--cggt---taatg----------caaccgggtctgccgaagaacagaggctcgaacgaggacc--cattc-------gggac-gacagtctggtaggtgaccc-------------gtcagggatcgcatgcc-gctgtcgg--cccgggac-ct--cgttgtaagccg---gcaggaa----tcggcgttcgc---------------------------ttctttgtaaaaagagtagcggccgcgcga--gacacccctttcgacctgagttcaggcaaga
>UTEX_LB_2460_AY422078_Paradoxia_multiseta
nnnnnnnnnnnnnnnnnnnnnnnnnnnnccatgcatgtctaagtataaactgctttatactgtgaaactgcgaatggctcattaaatcagttatagtttatttgatggtaccttactactcggataaccgtagtaattctagagctaatacgtgcggaaatcccgacttctggaagggacgtatttattagataaaaggccgaccgggct-tgcccgaaacgcggtgaatcatgataactccacgaatcgcatggcctcagcgccggcgatgtttcattcaaatttctgccctatcaactttcgacggtaaggtattggcttaccgtggtggtaacgggtgacggaggattagggttcgattccggagagggagcctgagaaacggctaccacatccaaggaaggcagcaggcgcgcaaattacccaatcttgacacaaggaggtagtgacaataaataacaataccggggtttttcaactctggtaattggaatgagtacaatctaaaccccttaacgaagatcaattggaaggcaagtctggtgccagcagccgcggtaattccagctccaatagcgtatatttaagttgttgcagttaaaaagctcgtaattggatttcgggcgggcccggccggtccgcctt--tgggtgtgcactgaccgggcccgtcttgttgccggggacgggctcctgggcttaactgtccgggactcggagtcggcgaagttactttgagtaaattagagtgttcaaagcaggcctacgctctgaatacattagcatggaataacacgataggactctggcctatcttgttggtctgtgggaacggagtaatgattaagagggacagtcgggggcattcgtatttcattgtcagaggtgaaattcttggatttatgaaagacgaactactgcgaaagcatttgccaaggatgttttcattaatcaagaacgaaagttgggggctcgaagacgattagataccgtcctagtctcaaccataaacgatgccgactagggattggcgggcgttcttttgatgaccccgccagcaccttatgagaaatcaaagtttttgggttccggggggagtatggtcgcaaggctgaaacttaaaggaattgacggaagggcaccaccaggcgtggagcctgcggcttaatttgactcaacacgggaaaacttaccaggtccagacatagtgaggattgacagattgagagctctttcttgattctatgggtggtggtgcatggccgttcttagttggtgggttgccttgtcaggttgattccggtaacgaacgagacctcagcctgctaactagtcacgattggttcttccagtcggccgacttcttagagggactattggcgactagccaatggaagtgtgaggcaataacaggtctgtgatgcccttagatgttctgggccgcacgcgcgctacactgatgcaatcaacgaacctagccttggccgacaggtccgggtaatctttgaaactgcatcgtgatggggatagatgattgcaattattcatcttcaacgaggaatgcctagtaagcgcgagtcatcagctcgcgttgattacgtccctgccctttgtacacaccgcccgtcgctcctaccgattgggtgtgctggtgaagcgttcggattggcggcagtgcgcggttcgccgctcgctgcagccgagaagttcgttaaaccctcccacctagaggaaggagaagtcgtaacaaggtttccgta-ggtgaacctgcggaaggatc---------------------------------------------attgcatcgatcgaacacaaac-----cgcgaaccc----acgtatccccgcgggcg-gct----------cgtc--------------------tttc-------tttcc---------------------gaataa--agag---ag-c---c----g-gccgtgc---gcttgt--ccctgtccggttccgc------ttcgg-cggaacgggcgggtct-ggcgggctggg---gaggccgctctccctt-a------------accgggg--aag-ggc------------cgaa-cccggtcggc-aaaa-cccc--------------------------------------------------------------attcgatcc-ga--aaccagaaacgacctgaaga-----tccggacg-gctgttc-----------gacagccgtctcc-----------aaccgaagacaactctcaacaacggatatcttggctcccgtatcgatgaagaacgcagcgaaatgcgatacgtagtgtgaattgcagataatgtgaatcatcgaatctttgaacgcaaattgcactcgaggctccggccgagagtatgtctgcctcagcgtc-----------------------------------------------------------------------------------------------------------ggcttcaccctcacccctctcc-------------------------atcgagaggcgtggacctggccgtcc--cggt---taatg----------caaccgggtctgccgaagaacagaggctcgaacgaggacc--cattc-------gggac-gacagtctggtaggtgaccc-------------gtcagggatcgcatgcc-gctgtcgg--cccgggac-ct--cgttgtaagccg---gcaggaa----tcggcgttcgc---------------------------ttctttgtaaaaagagtagcggccgcgcga--gacaccccttnnnnnnnnnnnnnnnnnnnnn
>CAUP_H103_HE586505_Pseudococcomyxa_simplex
nnnnnnnnnnnnnnnnnnnnnnnnnnnnnnnnnnnnntctaagtataaactgctttatactgtgaaactgcgaatggctcattaaatcagttatagtttatttgatggtaccttactactcggataaccgtagtaattctagagctaatacgtgcggaaatcccgacttctggaagggacgtatttattagataaaaggccgaccggact-cgtccgactcgcggtgaatcatgataactccacgaatcgcatggcctcagcgccggcgatgtttcattcaaatttctgccctatcaactttcgacggtaaggtattggcttaccgtggtggtaacgggtgacggaggattagggttcgattccggagagggagcctgagaaacggctaccacatccaaggaaggcagcaggcgcgcaaattacccaatcttgacacaaggaggtagtgacaataaataacaataccggggtttttcaactctggtaattggaatgagtacaatctaaaccccttaacgaggatcaattggagggcaagtctggtgccagcagccgcggtaattccagctccaatagcgtatatttaagttgttgcagttaaaaagctcgtagttggatttcgggcgggcccggccggtccgcctc--agggtgtgcactgaccgggcccgtcttgctgccggggacgggctcctgggcttcactgtccgggactcggagtcggcgaggttactttgagtaaattagagtgttcaaagcaggcctacgctctgaatacattagcatggaataacacgataggactctggcctatcttgttggtctgtgggaccggagtaatgattaagagggacagtcgggggcattcgtatttcattgtcagaggtgaaattcttggatttatgaaagacgaactactgcgaaagcatttgccaaggatgttttcattaatcaagaacgaaagttgggggctcgaagacgattagataccgtcctagtctcaaccataaacgatgccgactagggattggcgggcgttcttttgatgaccccgccagcaccttatgagaaatcaaagtttttgggttccggggggagtatggtcgcaaggctgaaacttaaaggaattgacggaagggcaccaccaggcgtggagcctgcggcttaatttgactcaacacgggaaaacttaccaggtccagacatagtgaggattgacagattgagagctctttcttgattctatgggtggtggtgcatggccgttcttagttggtgggttgccttgtcaggttgattccggtaacgaacgagacctcagcctgctaactagtcacgattggtgcttccagtcggccgacttcttagagggactattggcgactagccaatggaagtgtgaggcaataacaggtctgtgatgcccttagatgttctgggccgcacgcgcgctacactgatgcgatcaacgagcctagccttggccgacaggtccgggtaatcttgcaaaccgcatcgtgatggggatagatgattgcaattattcatcttcaacgaggaatgcctagtaagcgcgagtcatcagctcgcgttgattacgtccctgccctttgtacacaccgcccgtcgctcctaccgattgggtgtgctggtgaagcgttcggattggcggcagtgcgcggttcgccgcgtgttgtagccgagaagttcgttaaaccctcccacctagaggaaggagaagtcgtaacaaggtttccgta-ggtgaacctgcggaaggatc---------------------------------------------attgcatcgatcaaacacaaacc----tgtgaacct---ttcgtatccccgcttctttgtga---------agcgtta----------------ttgttttc----tcctc-----------------ctcggagtga--gcactttcg-tt-tcgtg-a-ggagtgc---gcctgt--ccctgatgatc-------------------tgatcatcaggtct-ggcgggccggg---gaggcccctttatt------------------gaaaa--gga-gcc-----------gcttatcccggtcggcaaaac-ccca-------------------------------------------------------------ctaccgaatc-ca--aattccatgtcaactaaagc-------tcttcg-act-------------cgagaagtcga------------aaaaaccaaagacaactctcaacaacggatatcttggctcccgtatcgatgaagaacgcagcgaaatgcgatacgtagtgtgaattgcagataatgtgaatcatcgaatctttgaacgcaaattgcactcgaggctccggccgagagtatgtctgcctcagcgtc-----------------------------------------------------------------------------------------------------------ggcttcaccctcacacccccattc--att----------------cgagtgggcgatgtggatctggcagtcc--cggt---ccgat--------caggaccgggtccgctgaagaccagaggctcgagcgaggacc--caatc-------gggac-aacagtctggtaggtgtttccc-----------caccgggaacgcatgcc-gctgtcgg--cccgggac-cc--cgctgtaagccg---gcaggaa----tttcgggctcg---------------------------tgtgcc---gtgaaaagcctcgaaccggaa--cactcaacattnnnnnnnnnnnnnnnnnnnn
>CCAP_211_97_FN298928_Coccomyxa_sp
tagtcatatgcttgtctcaaagattaagccatgcatgtctaagtataaactgctttatactgtgaaactgcgaatggctcattaaatcagttatagtttatttgatggtaccttactactcggataaccgtagtaattctagagctaatacgtgcggaaatcccgacttctggaagggacgtatttattagataaaaggccgaccggact-cgtccgactcgcggtgaatcatgataactccacgaatcgcatggcctcagcgccggcgatgtttcattcaaatttctgccctatcaactttcgacggtaaggtattggcttaccgtggtggtaacgggtgacggaggattagggttcgattccggagagggagcctgagaaacggctaccacatccaaggaaggcagcaggcgcgcaaattacccaatcttgacacaaggaggtagtgacaataaataacaataccggggtttttcaactctggtaattggaatgagtacaatctaaaccccttaacgaggatcaattggagggcaagtctggtgccagcagccgcggtaattccagctccaatagcgtatatttaagttgttgcagttaaaaagctcgtagttggatttcgggcgggcccggccggtccgcctc--agggtgtgcactgaccgggcccgtcttgctgccggggacgggctcctgggcttcactgtccgggactcggagtcggcgaggttactttgagtaaattagagtgttcaaagcaggcctacgctctgaatacattagcatggaataacacgataggactctggcctatcttgttggtctgtgggaccggagtaatgattaagagggacagtcgggggcattcgtatttcattgtcagaggtgaaattcttggatttatgaaagacgaactactgcgaaagcatttgccaaggatgttttcattaatcaagaacgaaagttgggggctcgaagacgattagataccgtcctagtctcaaccataaacgatgccgactagggattggcgggcgttcctttgatgaccccgccagcaccttatgagaaatcaaagtttttgggttccggggggagtatggtcgcaaggctgaaacttaaaggaattgacggaagggcaccaccaggcgtggagcctgcggcttaatttgactcaacacgggaaaacttaccaggtccagacatagtgaggattgacagattgagagctctttcttgattctatgggtggtggtgcatggccgttcttagttggtgggttgccttgtcaggttgattccggtaacgaacgagacctcagcctgctaactagtcacgattggtgcttccagtcggccgacttcttagagggactattggcgactagccaatggaagtgtgaggcaataacaggtctgtgatgcccttagatgttctgggccgcacgcgcgctacactgatgcgatcaacgagcctagccttggccgacaggtccgggtaatcttgcaaaccgcatcgtgatggggatagatgattgcaattattcatcttcaacgaggaatgcctagtaagcgcgagtcatcagctcgcgttgattacgtccctgccctttgtacacaccgcccgtcgctcctaccgattgggtgtgctggtgaagcgttcggattggcggcagtgcgcggttcgccgcgtgttgtagccgagaagttcgttaaaccctcccacctagaggaaggagaagtcgtaacaaggtttccgta-ggtgaacctgcggaaggatc---------------------------------------------attgcatcgatcgaacacaaacc----cgtgaacct---tccgtatccccgctcttg-atga---------aacgttg-----------------tttt-------ctctc-------------------aggaggaa--gcactctca-t---c----a-ggagtgc---gcctgt--ccctgatggat-------------------gcttcatcaggtct-ggcgggccggg---gaggcctttcctcttc-t--------ccg-aacagga--ggg-gcc-----------gctcatcccggtcggcaaaac-ccca-------------------------------------------------------------ctaccaaatc-ca--aattccaaacggactgaagc-------tcttcg-act-------------cgagcagtcga------------aaaaaccgaagacaactctcaacaacggatatcttggctcccgtatcgatgaagaacgcagcgaaatgcgatacgtagtgtgaattgcagataatgtgaatcatcgaatctttgaacgcaaattgcactcgaggctccggccgagagtatgtctgcctcagcgtc-----------------------------------------------------------------------------------------------------------ggcttcaccctcacacacccgctc----------------------gagcgggcgatgtggatctggcagtcc--cggt---tccat--------cagaaccgggtccgctgaagaccagaggctcgagcgaggacc--cgatc-------gggac-aacagtctggtaggtgtttccc-----------caccgggaacgcatgcc-gctgtcgg--cccgggac-cc--cgctgtaagccg---gcaggaa----ttttggtttcg---------------------------tgcgcc---gtgaaaagcctcgaggaccaaacctttcaacattcgacctgagttcaggcaaga
>CCAP_812_5_HG972995_Pseudococcomyxa_sp
tagtcatatgcttgtctcaaagattaagccatgcatgtctaagtataaactgctttatactgtgaaactgcgaatggctcattaaatcagttatagtttatttgatggtaccttactactcggataaccgtagtaattctagagctaatacgtgcggaaatcccgacttctggaagggacgtatttattagataaaaggccgaccggact-cgtccgactcgcggtgaatcatgataactccacgaatcgcatggcctcagcgccggcgatgtttcattcaaatttctgccctatcaactttcgacggtaaggtattggcttaccgtggtggtaacgggtgacggaggattagggttcgattccggagagggagcctgagaaacggctaccacatccaaggaaggcagcaggcgcgcaaattacccaatcttgacacaaggaggtagtgacaataaataacaataccggggtttttcaactctggtaattggaatgagtacaatctaaaccccttaacgaggatcaattggagggcaagtctggtgccagcagccgcggtaattccagctccaatagcgtatatttaagttgttgcagttaaaaagctcgtagttggatttcgggcgggcccggccggtccgcctc--agggtgtgcactgaccgggcccgtcttgctgccggggacgggctcctgggcttcactgtccgggactcggagtcggcgaggttactttgagtaaattagagtgttcaaagcaggcctacgctctgaatacattagcatggaataacacgataggactctggcctatcttgttggtctgtgggaccggagtaatgattaagagggacagtcgggggcattcgtatttcattgtcagaggtgaaattcttggatttatgaaagacgaactactgcgaaagcatttgccaaggatgttttcattaatcaagaacgaaagttgggggctcgaagacgattagataccgtcctagtctcaaccataaacgatgccgactagggattggcgggcgttcctttgatgaccccgccagcaccttatgagaaatcaaagtttttgggttccggggggagtatggtcgcaaggctgaaacttaaaggaattgacggaagggcaccaccaggcgtggagcctgcggcttaatttgactcaacacgggaaaacttaccaggtccagacatagtgaggattgacagattgagagctctttcttgattctatgggtggtggtgcatggccgttcttagttggtgggttgccttgtcaggttgattccggtaacgaacgagacctcagcctgctaactagtcacgattggtgcttccagtcggccgacttcttagagggactattggcgactagccaatggaagtgtgaggcaataacaggtctgtgatgcccttagatgttctgggccgcacgcgcgctacactgatgcgatcaacgagcctagccttggccgacaggtccgggtaatcttgcaaaccgcatcgtgatggggatagatgattgcaattattcatcttcaacgaggaatgcctagtaagcgcgagtcatcagctcgcgttgattacgtccctgccctttgtacacaccgcccgtcgctcctaccgattgggtgtgctggtgaagcgttcggattggcggcagtgcgcggttcgccgcgtgttgtagccgagaagttcgttaaaccctcccacctagaggaaggagaagtcgtaacaaggtttccgta-ggtgaacctgcggaaggatc---------------------------------------------attgcatcgatcgaacacaaacc----cgtgaacct---tccgtatccccgctcttg-atga---------aacgttg-----------------tttt-------ctctc-------------------aggaggaa--gcactctca-t---c----a-ggagtgc---gcctgt--ccctgatggat-------------------gcttcatcaggtct-ggcgggccggg---gaggcctttcctcttc-t--------ccg-aacagga--ggg-gcc-----------gctcatcccggtcggcaaaac-ccca-------------------------------------------------------------ctaccaaatc-ca--aattccaaacggactgaagc-------tcttcg-act-------------cgagcagtcga------------aaaaaccgaagacaactctcaacaacggatatcttggctcccgtatcgatgaagaacgcagcgaaatgcgatacgtagtgtgaattgcagataatgtgaatcatcgaatctttgaacgcaaattgcactcgaggctccggccgagagtatgtctgcctcagcgtc-----------------------------------------------------------------------------------------------------------ggcttcaccctcacacacccgctc----------------------gagcgggcgatgtggatctggcagtcc--cggt---tccat--------cagaaccgggtccgctgaagaccagaggctcgagcgaggacc--cgatc-------gggac-aacagtctggtaggtgtttccc-----------caccgggaacgcatgcc-gctgtcgg--cccgggac-cc--cgctgtaagccg---gcaggaa----ttttggtttcg---------------------------tgcgcc---gtgaaaagcctcgaggaccaaacctttcaacattcgacctgagttcaggcaaga
>Krienitz_1981_314_JQ082333_Acutodesmus_obliquus
nnnnnnnnnnnnnnnnnnnnnnnnnnnnnnnnnnnnnnnnnnnnnnnnnnnnnnnnnnnnnnnnnnnnnnnnnnnnnnnnnnnnnnnnnnnnnnnnnnnnnnnnnnnnnnnnnnnnnnnnnnnnnnnnnnnnnnnnnnnnnnnnnnnnnnnnnnnnnnnnnnnnnnnnnnnnnnnnnnnnnnnnnnnnnnnnnnnnnnnnnnnnnnnnnn-nnnnnnnnnnnnnnnnnnnnnnnnnnnnnnnnnnnnnnnnnnnnnnnnnnnnnnnnnnnnnnnnnnnnnnnnnnnnnnnnnnnnnnnnnnnnnnnnnnnnnnnnnnnnnnnnnnnnnnnnnnnnnnnnnnnnnnnnnnnnnnnnnnnnnnnnnnnnnnnnnnnnnnnnnnnnnnnnnnnnnnnnnnnnnnnnnnnnnnnnnnnnnnnnnnnnnnnnnnnnnnnnnnnnnnnnnnnnnnnnnnnnnnnnnnnnnnnnnnnnnnnnnnnnnnnnnnnnnnnnnnnnnnnnnnnnnnnnnnnnnnnnnnnnnnnnnnnnnnnnnnnnnnnnnnnnnnnnnnnnnnnnnnnnnnnnnnnnnnnnnnnnnnnnnnnnnnnnnnnnnnnnnnnnnnnnnnnnnnnnnnnnnnnnnnnnnnnnnnnnnnnnnnnnnnnnnnn--nnnnnnnnnnnnnnnnnnnnnnnnnnnnnnnnnnnnnnnnnnnnnnnnnnnnnnnnnnnnnnnnnnnnnnnnnnnnnnnnnnnnnnnnnnnnnnnnnnnnnnnnnnnnnnnnnnnnnnnnnnnnnnnnnnnnnnnnnnnnnnnnnnnnnnnnnnnnnnnnnnnnnnnnnnnnnnnnnnnnnnnnnnnnnnnnnnnnnnnnnnnnnnnnnnnnnnnnnnnnnnnnnnnnnnnnnnnnnnnnnnnnnnnnnnnnnnnnnnnnnnnnnnnnnnnnnnnnnnnnnnnnnnnnnnnnnnnnnnnnnnnnnnnnnnnnnnnnnnnnnnnnnnnnnnnnnnnnnnnnnnnnnnnnnnnnnnnnnnnnnnnnnnnnnnnnnnnnnnnnnnnnnnnnnnnnnnnnnnnnnnnnnnnnnnnnnnnnnnnnnnnnnnnnnnnnnnnnnnnnnnnnnnnnnnnnnnnnnnnnnnnnnnnnnnnnnnnnnnnnnnnnnnnnnnnnnnnnnnnnnnnnnnnnnnnnnnnnnnnnnnnnnnnnnnnnnnnnnnnnnnnnnnnnnnnnnnnnnnnnnnnnnnnnnnnnnnnnnnnnnnnnnnnnnnnnnnnnnnnnnnnnnnnnnnnnnnnnnnnnnnnnnnnnnnnnnnnnnnnnnnnnnnnnnnnnnnnnnnnnnnnnnnnnnnnnnnnnnnnnnnnnnnnnnnnnnnnnnnnnnnnnnnnnnnnnnnnnnnnnnnnnnnnnnnnnnnnnnnnnnnnnnnnnnnnnnnnnnnnnnnnnnnnnnnnnnnnnnnnnnnnnnnnnnnnnnnnnnnnnnnnnnnnnnnnnnnnnnnnnnnnnnnnnnnnnnnnnnnnnnnnnnnnnnnnnnnnnnnnnnnnnnnnnnnnnnnnnnnnnnnnnnnnnnnnnnnnnnnnnnnnnnnnnnnnnnnnnnnnnnnnnnnnnnnnnnnnnnnnnnnnnnnnnnnnnnnnnnnnnnnnnnnnnnnnnnnnnnnnnnnnnnnnnnnnnnnnnnnnnnnnnnnnnnnnnnnnnnnnnnnnnnnnnnnnnnnnnnnnnnnnnnnnnnagccgagaagttcgttaaaccctcccacctagaggaaggagaagtcgtaacaaggtttccgta-ggtgaacctgcggaaggatc---------------------------------------------attgcatcgatcgaacacaaacc----cgtgaacct---tccgtatccccgctcttg-atga---------aacgttg-----------------tttt-------ctctc-------------------aggaggaa--gcactctca-t---c----a-ggagtgc---gcctgt--ccctgatggat-------------------gcttcatcaggtct-ggcgggccggg---gaggcctttcctcttc-t--------ccg-aacagga--ggg-gcc-----------gctcatcccggtcggcaaaac-ccca-------------------------------------------------------------ctaccaaatc-ca--aattccaaacggactgaagc-------tcttcg-act-------------cgagcagtcga------------aaaaaccgaagacaactctcaacaacggatatcttggctcccgtatcgatgaagaacgcagcgaaatgcgatacgtagtgtgaattgcagataatgtgaatcatcgaatctttgaacgcaaattgcactcgaggctccggccgagagtatgtctgcctcagcgtc-----------------------------------------------------------------------------------------------------------ggcttcaccctcacacacccgctc----------------------gagcgggcgatgtggatctggcagtcc--cggt---tccat--------cagaaccgggtccgctgaagaccagaggctcgagcgaggacc--cgatc-------gggac-aacagtctggtaggtgtttccc-----------caccgggaacgcatgcc-gctgtcgg--cccgggac-cc--cgctgtaagccg---gcaggaa----ttttggtttcg---------------------------tgcgcc---gtgaaaagcctcgaggaccaa--cnnnnnnnnnnnnnnnnnnnnnnnnnnnnnn
>SAG_2253_HG972996_Pseudococcomyxa_closterioides
tagtcatatgcttgtctcaaagattaagccatgcatgtctaagtataaactgctttatactgtgaaactgcgaatggctcattaaatcagttatagtttatttgatggtaccttactactcggataaccgtagtaattctagagctaatacgtgcggaaatcccgacttctggaagggacgtatttattagataaaaggccgaccggact-cgtccgactcgcggtgaatcatgataactccacgaatcgcatggcctcagcgccggcgatgtttcattcaaatttctgccctatcaactttcgacggtaaggtattggcttaccgtggtggtaacgggtgacggaggattagggttcgattccggagagggagcctgagaaacggctaccacatccaaggaaggcagcaggcgcgcaaattacccaatcttgacacaaggaggtagtgacaataaataacaataccggggtttttcaactctggtaattggaatgagtacaatctaaaccccttaacgaggatcaattggagggcaagtctggtgccagcagccgcggtaattccagctccaatagcgtatatttaagttgttgcagttaaaaagctcgtagttggatttcgggcgggcccggccggtccgcctc--agggtgtgcactgaccgggcccgtcttgctgccggggacgggctcctgggcttcactgtccgggactcggagtcggcgaggttactttgagtaaattagagtgttcaaagcaggcctacgctctgaatacattagcatggaataacacgataggactctggcctatcttgttggtctgtgggaccggagtaatgattaagagggacagtcgggggcattcgtatttcattgtcagaggtgaaattcttggatttatgaaagacgaactactgcgaaagcatttgccaaggatgttttcattaatcaagaacgaaagttgggggctcgaagacgattagataccgtcctagtctcaaccataaacgatgccgactagggattggcgggcgttcctttgatgaccccgccagcaccttatgagaaatcaaagtttttgggttccggggggagtatggtcgcaaggctgaaacttaaaggaattgacggaagggcaccaccaggcgtggagcctgcggcttaatttgactcaacacgggaaaacttaccaggtccagacatagtgaggattgacagattgagagctctttcttgattctatgggtggtggtgcatggccgttcttagttggtgggttgccttgtcaggttgattccggtaacgaacgagacctcagcctgctaactagtcacgattggtgcttccagtcggccgacttcttagagggactattggcgactagccaatggaagtgtgaggcaataacaggtctgtgatgcccttagatgttctgggccgcacgcgcgctacactgatgcgatcaacgagcctagccttggccgacaggtccgggtaatcttgcaaaccgcatcgtgatggggatagatgattgcaattattcatcttcaacgaggaatgcctagtaagcgcgagtcatcagctcgcgttgattacgtccctgccctttgtacacaccgcccgtcgctcctaccgattgggtgtgctggtgaagcgttcggattggcggcagtgcgcggttcgccgcgtgttgtagccgagaagttcgttaaaccctcccacctagaggaaggagaagtcgtaacaaggtttccgta-ggtgaacctgcggaaggatc---------------------------------------------attgcatcgatcgaacacaaacc----cgtgaacct---tccgtatccccgctcttg-atga---------aacgttg-----------------tttt-------ctctc-------------------aggaggaa--gcactctca-t---c----a-ggagtgc---gcctgt--ccctgatggat-------------------gcttcatcaggtct-ggcgggccggg---gaggcctttcctcttc-t--------ccg-aacagga--ggg-gcc-----------gctcatcccggtcggcaaaac-ccca-------------------------------------------------------------ctaccaaatc-ca--aattccaaacggactgaagc-------tcttcg-act-------------cgagcagtcga------------aaaaaccgaagacaactctcaacaacggatatcttggctcccgtatcgatgaagaacgcagcgaaatgcgatacgtagtgtgaattgcagataatgtgaatcatcgaatctttgaacgcaaattgcactcgaggctccggccgagagtatgtctgcctcagcgtc-----------------------------------------------------------------------------------------------------------ggcttcaccctcacacacccgctc----------------------gagcgggcgatgtggatctggcagtcc--cggt---tccat--------cagaaccgggtccgctgaagaccagaggctcgagcgaggacc--cgatc-------gggac-aacagtctggtaggtgtttccc-----------caccgggaacgcatgcc-gctgtcgg--cccgggac-cc--cgctgtaagccg---gcaggaa----ttttggtttcg---------------------------tgcgcc---gtgaaaagcctcgaggaccaaacctttcaacattcgacctgagttcaggcaaga
>SAG_2254_HG972997_Pseudococcomyxa_closterioides
tagtcatatgcttgtctcaaagattaagccatgcatgtctaagtataaactgctttatactgtgaaactgcgaatggctcattaaatcagttatagtttatttgatggtaccttactactcggataaccgtagtaattctagagctaatacgtgcggaaatcccgacttctggaagggacgtatttattagataaaaggccgaccggact-cgtccgactcgcggtgaatcatgataactccacgaatcgcatggcctcagcgccggcgatgtttcattcaaatttctgccctatcaactttcgacggtaaggtattggcttaccgtggtggtaacgggtgacggaggattagggttcgattccggagagggagcctgagaaacggctaccacatccaaggaaggcagcaggcgcgcaaattacccaatcttgacacaaggaggtagtgacaataaataacaataccggggtttttcaactctggtaattggaatgagtacaatctaaaccccttaacgaggatcaattggagggcaagtctggtgccagcagccgcggtaattccagctccaatagcgtatatttaagttgttgcagttaaaaagctcgtagttggatttcgggcgggcccggccggtccgcctc--agggtgtgcactgaccgggcccgtcttgctgccggggacgggctcctgggcttcactgtccgggactcggagtcggcgaggttactttgagtaaattagagtgttcaaagcaggcctacgctctgaatacattagcatggaataacacgataggactctggcctatcttgttggtctgtgggaccggagtaatgattaagagggacagtcgggggcattcgtatttcattgtcagaggtgaaattcttggatttatgaaagacgaactactgcgaaagcatttgccaaggatgttttcattaatcaagaacgaaagttgggggctcgaagacgattagataccgtcctagtctcaaccataaacgatgccgactagggattggcgggcgttcctttgatgaccccgccagcaccttatgagaaatcaaagtttttgggttccggggggagtatggtcgcaaggctgaaacttaaaggaattgacggaagggcaccaccaggcgtggagcctgcggcttaatttgactcaacacgggaaaacttaccaggtccagacatagtgaggattgacagattgagagctctttcttgattctatgggtggtggtgcatggccgttcttagttggtgggttgccttgtcaggttgattccggtaacgaacgagacctcagcctgctaactagtcacgattggtgcttccagtcggccgacttcttagagggactattggcgactagccaatggaagtgtgaggcaataacaggtctgtgatgcccttagatgttctgggccgcacgcgcgctacactgatgcgatcaacgagcctagccttggccgacaggtccgggtaatcttgcaaaccgcatcgtgatggggatagatgattgcaattattcatcttcaacgaggaatgcctagtaagcgcgagtcatcagctcgcgttgattacgtccctgccctttgtacacaccgcccgtcgctcctaccgattgggtgtgctggtgaagcgttcggattggcggcagtgcgcggttcgccgcgtgttgtagccgagaagttcgttaaaccctcccacctagaggaaggagaagtcgtaacaaggtttccgta-ggtgaacctgcggaaggatc---------------------------------------------attgcatcgatcgaacacaaacc----cgtgaacct---tccgtatccccgctcttg-atga---------aacgttg-----------------tttt-------ctctc-------------------aggaggaa--gcactctca-t---c----a-ggagtgc---gcctgt--ccctgatggat-------------------gcttcatcaggtct-ggcgggccggg---gaggcctttcctcttc-t--------ccg-aacagga--ggg-gcc-----------gctcatcccggtcggcaaaac-ccca-------------------------------------------------------------ctaccaaatc-ca--aattccaaacggactgaagc-------tcttcg-act-------------cgagcagtcga------------aaaaaccgaagacaactctcaacaacggatatcttggctcccgtatcgatgaagaacgcagcgaaatgcgatacgtagtgtgaattgcagataatgtgaatcatcgaatctttgaacgcaaattgcactcgaggctccggccgagagtatgtctgcctcagcgtc-----------------------------------------------------------------------------------------------------------ggcttcaccctcacacacccgctc----------------------gagcgggcgatgtggatctggcagtcc--cggt---tccat--------cagaaccgggtccgctgaagaccagaggctcgagcgaggacc--cgatc-------gggac-aacagtctggtaggtgtttccc-----------caccgggaacgcatgcc-gctgtcgg--cccgggac-cc--cgctgtaagccg---gcaggaa----ttttggtttcg---------------------------tgcgcc---gtgaaaagcctcgaggaccaaacctttcaacattcgacctgagttcaggcaaga
>SCCA048_KU696488_Coccomyxa_melkonianii
nnnnnnnnnnnnnnnnnnnnnnnnnnnnccatgcatgtctaagtataaactgctttatactgtgaaactgcgaatggatcattaaatcagttatagtttatttgatggtaccttactactcggataaccgtagtaattctagagctaatacgtgcggaaatcccgacttctggaagggacgtatttattagataaaaggccgaccgggct-tgcccgaatcgcggtgaatcatgataactccacgaatcgcatggcctcagtgccggcgatgtttcattcaaatttctgccctatcaactttcgacggtaaggtattggcttaccgtggtggtaacgggtgacggaggattagggttcgattccggagagggagcctgagaaacggctaccacatccaaggaaggcagcaggcgcgcaaattacccaatcttgacacaaggaggtagtgacaataaataacaataccggggtttttcaactctggtaattggaatgagtacaatctaaaccccttaacgaggatcaattggagggcaagtctggtgccagcagccgcggtaattccagctccaatagcgtatatttaagttgttgcagttaaaaagctcgtagttggatttcgggcgggcccggccggtccgcctt--tgggtgtgcactgaccgggcccgtcttgttgccggggacgggctcctgggcttaactgtccgggactcggagtcggcgaggttactttgagtaaattagagtgttcaaagcaggcctacgctctgaatacattagcatggaataacacgataggactctggcctatcttgttggtctgtgggaccggagtaatgattaagagggacagtcgggggcattcgtatttcattgtcagaggtgaaattcttggatttatgaaagacgaactactgcgaaagcatttgccaaggatgttttcattaatcaagaacgaaagttgggggctcgaagacgattagataccgtcctagtctcaaccataaacgatgccgactagggattggcgggcgttcttttgatgaccccgccagcaccttatgagaaatcaaagtttttgggttccggggggagtatggtcgcaaggctgaaacttaaaggaattgacggaagggcaccaccaggcgtggagcctgcggcttaatttgactcaacacgggaaaacttaccaggtccagacatagtgaggattgacagattgagagctctttcttgattctatgggtggtggtgcatggccgttcttagttggtgggttgccttgtcaggttgattccggtaacgaacgagacctcagcctgctaactagtcacgattggttcttccagtcggccgacttcttagagggactattggcgactagccaatggaagtgtgaggcaataacaggtctgtgatgcccttagatgttctgggccgcacgcgcgctacactgatgcaatcaacgagcctagccttggccgacaggtccgggtaatctttgaaactgcatcgtgatggggatagatgattgcaattattcatcttcaacgaggaatgcctagtaagcgcgagtcatcagctcgcgttgattacgtccctgccctttgtacacaccgcccgtcgctcctaccgattgggtgtgctggtgaagcgttcggattggcggcagtgcgcggttcgccgctcgctgcagccgagaagttcgttaaaccctcccacctagaggaaggagaagtcgtaacaaggtttccnnn-nnnnnnnnnnnnnnnnnnnn---------------------------------------------nnngcatcgatcaaacacaaac-----cgcgaacca----acgtatccccgcggacg-gct----------------------------------tct--------tcttc----------------------gtgaa--agaa---ag-c---c----g-gctgtgc---gcttgt--ccctgtccggcgcccc------ttcgg-gggagccggcaggtct-ggcgggctggg---gaggccgctctcctct-a------------accggga--gaggggc------------c-aaccccggctggcaaaac-ccct--------------------------------------------------------------attcaatcc-cc--aacagcaatccatctgaaga-----tctggacg-gccgcttg--------agtgcggtcgtctcc-----------aaccgaagacaactctcaacaacggatatcttggctcccgtatcgatgaagaacgcagcgaaatgcgatacgtagtgtgaattgcagataatgtgaatcatcgaatctttgaacgcaaattgcactcgaggctccggccgagagtatgtctgcctcagcgtc-----------------------------------------------------------------------------------------------------------ggcttcaccctcacccctcccc-------------------------atcgggaggcgtggacctggccgtcc--cggt---caatc----------tgaccgggtctgccgaagaacagaggctcgaacgaggacc--caatc-------gggac-aacagtctggtaggtgaccc-------------gcaagggatcgcatgcc-gctgtcgg--cccgggac-ct--cgttgtaagccg---gcaggaa----tcgtcggtctc---------------------------tttt-------gaacgaagaggccgcgcga--cacacccttttcgacctgagttcaggcannn
>ACCV1_HE617183_Coccomyxa_onubensis
tagtcatatgcttgtctcaaagattaagccatgcatgtctaagtataaactgctttatactgtgaaactgcgaatggctcattaaatcagttatagtttatttgatggtaccttgctactcggataaccgtagtaattctagagctaatacgtgcgtaaatcccgacttctggaagggacgtatttattagataaaaggccgaccggact-tgtccgactcgcggtgaatcatgataactccacggatcgcatggcc-tcgtgccggcgatgtttcattcaaatttctgccctatcaactttcgacggtaaggtattggcttaccgtggtggtaacgggtgacggaggattagggttcgattccggagagggagcctgagaaacggctaccacatccaaggaaggcagcaggcgcgcaaattacccaatcttgacacaaggaggtagtgacaataaataacaataccggggtttttcaactctggtaattggaatgagtacaatctaaaccccttaacgaggatcaattggagggcaagtctggtgccagcagccgcggtaattccagctccaatagcgtatatttaagttgttgcagttaaaaagctcgtagttggatttcgggcgggctcggctggtccgccta--tcggtgtgcactgaccgagcccgtcttgttgccggggacgggctcctgggcttaactgtccgggactcggagtcggcgaggttactttgagtaaattagagtgttcaaagcaggcctacgctctgaatacattagcatggaataacacgataggactctggcctatcttgttggtctgtgggaccggagtaatgattaagagggacagtcgggggcattcgtatttcattgtcagaggtgaaattcttggatttatgaaagacgaactactgcgaaagcatttgccaaggatgttttcattaatcaagaacgaaagttgggggctcgaagacgattagataccgtcctagtctcaaccataaacgatgccgactagggattggcgggcgttcttttgatgacctcgccagcaccttatgagaaatcaaagtttttgggttccggggggagtatggtcgcaaggctgaaacttaaaggaattgacggaagggcaccaccaggcgtggagcctgcggcttaatttgactcaacacgggaaaacttaccaggtccagacatagtgaggattgacagattgagagctctttcttgattctatgggtggtggtgcatggccgttcttagttggtgggttgccttgtcaggttgattccggtaacgaacgagacctcagcctgctaactagtcacggttggtttttccagccggccgacttcttagagggactattggcgactagccaatggaagtgtgaggcaataacaggtctgtgatgcccttagatgttctgggccgcacgcgcgctacactgatgcaatcaacgagcctagccttggccgagaggtccgggtaatctttgaaactgcatcgtgatggggatagattattgcaattattaatcttcaacgaggaatgcctagtaagcgcgagtcatcagctcgcgttgattacgtccctgccctttgtacacaccgcccgtcgctcctaccgattgggtgtgctggtgaagcgttcggattggcggcttcaggcggttcgccgcccgatgcagccgagaagttcgttaaaccctcccacctagaggaaggagaagtcgtaacaaggtttccgta-ggtgaacctgcggaaggatc---------------------------------------------attgcatcgatcaaaaccaaac-----cgcgaacca-----cgtatccccgctgcga-ggc-------------g--------------------ctgc-------tctt------------------------cgga--ggag---cgac---cg--ac-acagcgc---gcctgt--ccctgacccgtctcctcg---gttctc-gaggggcggcaggtct-ggcgggccggg---gagacctctctccgacgt--------ctctcgtcgtc--ggatgac----------gcctcaccccggtcggcaaaac-cccc--------------------------------------------------------------aatcaaaac-cac-aacccaaccgagcctgaagc-----agtggacg-gctgccc---------cgtgcggttgtcacc-----------aaccaatgacaactctcaacaatggatgtcttggctcccgtatcgatgaagaacgcagcgaaatgcgatacgtagtgtgaattgcagataatgtgaatcatcgaatctttgaacgcaaattgcactcgaggctccggccaagagtatgtctgcctcagcgtc-----------------------------------------------------------------------------------------------------------ggcttcaccctctcgcccctcccc--ttc------------------gtgggagacggcggacatggcagtcc--cggt---cgctt-------cggtgaccgggtccgctgaaggccagaggctcgagcaaggacc--caatc-------gggac-aacagtctggtaggtgaccc-------------gcaagggatcgcatgcc-gctgtcgg--cccgggac-tt--tgctggaggccg---gaaggcg----cgtccggtta-----------------------------------------cgggaaccggcgcccca------tctcattcgacctgagttcaggcaagg
>KN_2011_T2_HE586514_Coccomyxa_sp
nnnnnnnnnnnnnnnnncaaagattaagccatgcatgtctaagtataaactgctttatactgtgaaactgcgaatggctcattaaatcagttatagtttatttgatggtaccttactactcggataaccgtagtaattctagagctaatacgtgcgtaaatcccgacttctggaagggacgtatttattagataaaaggccgaccggact-tgtccgactcgcggtgaatcatgataactccacggatcgcatggcc-tcgagccggcgatgtttcattcaaatttctgccctatcaactttcgacggtaaggtattggcttaccgtggtggtaacgggtgacggaggattagggttcgattccggagagggagcctgagaaacggctaccacatccaaggaaggcagcaggcgcgcaaattacccaatcttgacacaaggaggtagtgacaataaataacaataccggggtttttcaactctggtaattggaatgagtacaatctaaaccccttaacgaggatcaattggagggcaagtctggtgccagcagccgcggtaattccagctccaatagcgtatatttaagttgttgcagttaaaaagctcgtagttggatttcgggcgggctcggccggtccgccta--tgggtgtgcactgaccgagcccgtcttgttgccggggacgggctcctgggcttaactgtccgggactcggagtcggcgaggttactttgagtaaattagagtgttcaaagcaggcctacgctctgaatacattagcatggaataacacgataggactctggcctatcttgttggtctgtgggaccggagtaatgattaagagggacagtcgggggcattcgtatttcattgtcagaggtgaaattcttggatttatgaaagacgaactactgcgaaagcatttgccaaggatgttttcattaatcaagaacgaaagttgggggctcgaagacgattagataccgtcctagtctcaaccataaacgatgccgactagggattggcgggcgttcttttgatgacctcgccagcaccttatgagaaatcaaagtttttgggttccggggggagtatggtcgcaaggctgaaacttaaaggaattgacggaagggcaccaccaggcgtggagcctgcggcttaatttgactcaacacgggaaaacttaccaggtccagacatagtgaggattgacagattgagagctctttcttgattctatgggtggtggtgcatggccgttcttagttggtgggttgccttgtcaggttgattccggtaacgaacgagacctcagcctgctaactagtcacggttggtttttccagccggcggacttcttagagggactattggcgactagccaatggaagtgtgaggcaataacaggtctgtgatgcccttagatgttctgggccgcacgcgcgctacactgatgcaatcaacgagcctagccttggccgacaggtccgggtaatctttgaaactgcatcgtgatggggatagattattgcaattattaatcttcaacgaggaatgcctagtaagcgcgagtcatcagctcgcgttgattacgtccctgccctttgtacacaccgcccgtcgctcctaccgattgggtgtgctggtgaagcgttcggattggcggcttcaggcggttcgccgcccgatgcagccgagaagttcgttaaaccctcccacctagaggaaggagaagtcgtaacaaggtttccgta-ggtgaacctgcggaaggatc---------------------------------------------attgcatcgatcgaacacaaac-----cgcgaacca----tcgtttccccgctgggc-ggc----------------------------------ctcct----------------------------------cgga--g-------g-c---c----gtacagtgc---gcttgt--ccctgacccgtgacctcg---gttctc-gaggctcggcaggtct-ggcgggccggg---gaggcctctctccgat-c--------ctcacccgatc--ggatgac----------gtctctcgtcggctgggccaaa-cccc--------------------------------------------------------------aatcgyaac-cg--aaccgagcaaagcctgaagc---acagtgggcg-gccgttc------atctggacggtcgycagc-----------aaccaatgacaactctcaacaatggatgtcttggctcccgtatcgatgaagaacgcagcgaaatgcgatacgtagtgtgaattgcagataatgtgaatcatcgaatctttgaacgcaaattgcactcgaggcctcggccaagagtatgtctgcctcagcgtc-----------------------------------------------------------------------------------------------------------ggcttcacccctcgcctcctttct--tttgt----------------cggaaagcaggcggacgtggcggtct--cggt---cgtgc-------actcgaccgggtccgctgaagaccagaggctcgagcaaggccc--caatc-------gggac-aacagtctggtaggtgactcct-------------tcgggatcgcatgcc-gctgtcgg--cccgggacgct--tgctggaggccg---gaaggcg----cgcccggtta-----------------------------------------ccggaaccgagcgtttc--tcaccacatttcgacctgagttcaggcaagg
>CAUP_H5101_HG972979_Coccomyxa_polymorpha
tagtcatatgcttgtctcaaagattaagccatgcatgtctaagtataaactgctttatactgtgaaactgcgaatggctcattaaatcagttatagtttatttgatggtaccttactactcggataaccgtagtaattctagagctaatacgtgcgtaaatcccgacttctggaagggacgtatttattagataaaaggccgaccggactctgtccgactcgcggtgaatcatgataactccacggatcgcatggcc-tcgagccggcgatgtttcattcaaatttctgccctatcaactttcgacggtaaggtattggcttaccgtggtggtaacgggtgacggaggattagggttcgattccggagagggagcctgagaaacggctaccacatccaaggaaggcagcaggcgcgcaaattacccaatcttgacacaaggaggtagtgacaataaataacaataccggggtttttcaactctggtaattggaatgagtacaatctaaaccccttaacgaggatcaattggagggcaagtctggtgccagcagccgcggtaattccagctccaatagcgtatatttaagttgttgcagttaaaaagctcgtagttggatttcgggcgggctcggccggtccgccta--tgggtgtgcactgaccgagcccgtcttgttgccggggacgggctcctgggcttaactgtccgggactcggagtcggcgaggttactttgagtaaattagagtgttcaaagcaggcctacgctctgaatacattagcatggaataacacgataggactctggcctatcttgttggtctgtgggaccggagtaatgattaagagggacagtcgggggcattcgtatttcattgtcagaggtgaaattcttggatttatgaaagacgaactactgcgaaagcatttgccaaggatgttttcattaatcaagaacgaaagttgggggctcgaagacgattagataccgtcctagtctcaaccataaacgatgccgactagggattggcgggcgttcttttgatgacctcgccagcaccttatgagaaatcaaagtttttgggttccggggggagtatggtcgcaaggctgaaacttaaaggaattgacggaagggcaccaccaggcgtggagcctgcggcttaatttgactcaacacgggaaaacttaccaggtccagacatagtgaggattgacagattgagagctctttcttgattctatgggtggtggtgcatggccgttcttagttggtgggttgccttgtcaggttgattccggtaacgaacgagacctcagcctgctaactagtcacggttggtttttccagccggcggacttcttagagggactattggcgactagccaatggaagtgtgaggcaataacaggtctgtgatgcccttagatgttctgggccgcacgcgcgctacactgatgcaatcaacgagcctagccttggccgacaggtccgggtaatctttgaaactgcatcgtgatggggatagattattgcaattattaatcttcaacgaggaatgcctagtaagcgcgagtcatcagctcgcgttgattacgtccctgccctttgtacacaccgcccgtcgctcctaccgattgggtgtgctggtgaagcgttcggattggcggcttcaggcggttcgccgcccgatgcagccgagaagttcgttaaaccctcccacctagaggaaggagaagtcgtaacaaggtttccgta-ggtgaacctgcggaaggatc---------------------------------------------attgcatcgatcgaacacaaac-----cgcgaacca----tcgtttccccgctgggc-ggc----------------------------------ctcct----------------------------------cgga--g-------g-c---c----gtacagtgc---gcttgt--ccctgacccgtgacctcg---gttctc-gaggctcggcaggtct-ggcgggccggg---gaggcctctctccgat-c--------ctcacccgatc--ggatgac----------gtctctcgtcggctgggccaaa-cccc--------------------------------------------------------------aatcgtaac-cg--aaccgagcaaagcctgaagc---acagtgggcg-gccgttc------atctggacggtcgccagc-----------aaccaatgacaactctcaacaatggatgtcttggctcccgtatcgatgaagaacgcagcgaaatgcgatacgtagtgtgaattgcagataatgtgaatcatcgaatctttgaacgcaaattgcactcgaggcctcggccgagagtatgtctgcctcagcgtc-----------------------------------------------------------------------------------------------------------ggcttcacccctcgcctcctttct--tttgt----------------cggaaagcaggcggacgtggcggtct--cggt---cgtgc-------actcgaccgggtccgctgaagaccagaggctcgagcaaggccc--caatc-------gggac-aacagtctggtaggtgactcct-------------tcgggatcgcatgcc-gctgtcgg--cccgggacgct--tgctggaggccg---gaaggcg----cgcccgatta-----------------------------------------ccggaaccgagcgtttc--tcaccacatttcgacctgagttcaggcaagg
>CAUP_H102_HE586504_Pseudococcomyxa_simplex
nnnnnnnnnnnnnnnnnnnnnnnnnnnnnnnnnnnnntctaagtataaactgctttatactgtgaaactgcgaatggctcattaaatcagttatagtttatttgatggtaccttactactcggataaccgtagtaattctagagctaatacgtgcggaaatcccgacttctggaagggacgtatttattagataaaaggccgaccgggct-tgcccgaaacgcggtgaatcatgataactccacgaatcgcatggcctcagtgccggcgatgtttcattcaaatttctgccctatcaactttcgacggtaaggtattggcttaccgtggtggtaacgggtgacggaggattagggttcgattccggagagggagcctgagaaacggctaccacatccaaggaaggcagcaggcgcgcaaattacccaatcttgacacaaggaggtagtgacaataaataacaataccggggtttttcaactctggtaattggaatgagtacaatctaaaccccttaacgaggatcaattggagggcaagtctggtgccagcagccgcggtaattccagctccaatagcgtatatttaagttgttgcagttaaaaagctcgtagttggatttcgggcgggcccggccggtccgcctt--cgggtgtgcactgaccgggcccgtcttgttgccggggacgggctcctgggcttcactgtccgggactcggagtcggcgaggttactttgagtaaattagagtgttcaaagcaggcctacgctctgaatacattagcatggaataacacgataggactctggcctatcttgttggtctgtgggaccggagtaatgattaagagggacagtcgggggcattcgtatttcattgtcagaggtgaaattcttggatttatgaaagacgaactactgcgaaagcatttgccaaggatgttttcattaatcaagaacgaaagttgggggctcgaagacgattagataccgtcctagtctcaaccataaacgatgccgactagggattggcgggcgttcttttgatgaccccgccagcaccttatgagaaatcaaagtttttgggttccggggggagtatggtcgcaaggctgaaacttaaaggaattgacggaagggcaccaccaggcgtggagcctgcggcttaatttgactcaacacgggaaaacttaccaggtccagacatagtgaggattgacagattgagagctctttcttgattctatgggtggtggtgcatggccgttcttagttggtgggttgccttgtcaggttgattccggtaacgaacgagacctcagcctgctaactagtcacgattggttcttccagtcggccgacttcttagagggactattggcgactagccaatggaagtgtgaggcaataacaggtctgtgatgcccttagatgttctgggccgcacgcgcgctacactgatgcaatcaacgagcctagccttggccgacaggtccgggtaatctttgaaactgcatcgtgatggggatagatgattgcaattattcatcttcaacgaggaatgcctagtaagcgcgagtcatcagctcgcgttgattacgtccctgccctttgtacacaccgcccgtcgctcctaccgattgggtgtgctggtgaagcgttcggattggcggcagtgcgcggttcgccgctcgctgcagccgagaagttcgttaaaccctcccacctagaggaaggagaagtcgtaacaaggtttccgta-ggtgaacctgcggaaggatc---------------------------------------------attgattcgatcaaacacacac-----cgcgaaccc----acgtatccccgcgggcg-gct------------cc--------------------tttt-------ccttc---------------------gggaga--agtc---ag-c---c----g-gctgtgc---gcttgt--ccctgctg--------------------caacaccggcaggtct-ggcgggctggg---gaggccgctctccttt-a------------accggga--gag-grc------------ckaa-cccggtcggcaaaa--cccc--------------------------------------------------------------aatcgatcc----caaccagaaaccgcctgaaga-----cgtcgacg-gctgtct-----------gacagccgtctcc-----------aaccaaagacaactctcaacaacggatatcttggctcccgtatcgatgaagaacgcagcgaaatgcgatacgtagtgtgaattgcagataatgtgaatcatcgaatctttgaacgcaaattgcactcgaggctccggccgagagtatgtctgcctcagcgtc-----------------------------------------------------------------------------------------------------------ggctttaccctcac-cctctct---------------------------caagaggcgtggacctggccgtcc--cggt---taawt----------taaccgggtctgccgaagaacagaggctcgaacgaggacc--caatc-------gggac-gacagtctggtaggtgaccc-------------gccagggatcgcatgcc-gccgtcgg--cccgggac-ct--cgttgtaagccg---gcaggaa----tcgtcggccgc--------------------------------------tctccgagaagccgtgcga--cacacccctttcgacctgagttnnnnnnnnn
>KN_2011_A1_HE586526_Pseudococcomyxa_sp
nnnnnnnnnnnnnnnnnnnnnnnnnnnnnnnnnnnnnnnnnnnnnnnnnnnnnnnnnnnnnnnnnnnnnnnnnnnnnnnnnnnnnnnnnnnnnnnnnnnnnnnnnnnnnnnnnnnnnnnnnnnnnnnnnnnnnnnnnnnnnnnnnnnnnnnnnnnnnnnnnnnnnnnnnnnnnnnnnnnnnnnnnnnnnnnnnnnnnnnnnnnnnnnnnn-nnnnnnnnnnnnnnnnnnnnnnnnnnnnnnnnnnnnnnnnnnnnnnnnnnnnnnnnnnnnnnnnnnnnnnnnnnnnnnnnnnnnnnnnnnnnnnnnnnnnnnnnnnnnnnnnnnnnnnnnnnnnnnnnnnnnnnnnnnnnnnnnnnnnnnnnnnnnnnnnnnnnnnnnnnnnnnnnnnnnnnnnnnnnnnnnnnnnnnnnnnnnnnnnnnnnnnnnnnnnnnnnnnnnnnnnnnnnnnnnnnnnnnnnnnnnnnnnnnnnnnnnnnnnnnnnnnnnnnnnnnnnnnnnnnnnnnnnnnnnnnnnnnnnnnnnnnnnnnnnnnnnnnnnnnnnnnnnnnnnnnnnnnnnnnnnnnnnnnnnnnnnnnnnnnnnnnnnnnnnnnnnnnnnnnnnnnnnnnnnnnnnnnnnnnnnnnnnnnnnnnnnnnnnnnnnnnn--nnnnnnnnnnnnnnnnnnnnnnnnnnnnnnnnnnnnnnnnnnnnnnnnnnnnnnnnnnnnnnnnnnnnnnnnnnnnnnnnnnnnnnnnnnnnnnnnnnnnnnnnnnnnnnnnnnnnnnnnnnnnnnnnnnnnnnnnnnnnnnnnnnnnnnnnnnnnnnnnnnnnnnnnnnnnnnnnnnnnnnnnnnnnnnnnnnnnnnnnnnnnnnnnnnnnnnnnnnnnnnnnnnnnnnnnnnnnnnnnnnnnnnnnnnnnnnnnnnnnnnnnnnnnnnnnnnnnnnnnnnnnnnnnnnnnnnnnnnnnnnnnnnnnnnnnnnnnnnnnnnnnnnnnnnnnnnnnnnnnnnnnnnnnnnnnnnnnnnnnnnnnnnnnnnnnnnnnnnnnnnnnnnnnnnnnnnnnnnnnnnnnnnnnnnnnnnnnnnnnnnnnnnnnnnnnnnnnnnnnnnnnnnnnnnnnnnnnnnnnnnnnnnnnnnnnnnnnnnnnnnnnnnnnnnnnnnnnnnnnnnnnnnnnnnnnnnnnnnnnnnnnnnnnnnnnnnnnnnnnnnnnnnnnnnnnnnnnnnnnnnnnnnnnnnnnnnnnnnnnnnnnnnnnnnnnnnnnnnnnnnnnnnnnnnnnnnnnnnnnnnnnnnnnnnnnnnnnnnnnnnnnnnnnnnnnnnnnnnnnnnnnnnnnnnnnnnnnnnnnnnnnnnnnnnnnnnnnnnnnnnnnnnnnnnnnnnnnnnnnnnnnnnnnnnnnnnnnnnnnnnnnnnnnnnnnnnnnnnnnnnnnnnnnnnnnnnnnnnnnnnnnnnnnnnnnnnnnnnnnnnnnnnnnnnnnnnnnnnnnnnnnnnnnnnnnnnnnnnnnnnnnnnnnnnnnnnnnnnnnnnnnnnnnnnnnnnnnnnnnnnnnnnnnnnnnnnnnnnnnnnnnnnnnnnnnnnnnnnnnnnnnnnnnnnnnnnnnnnnnnnnnnnnnnnnnnnnnnnnnnnnnnnnnnnnnnnnnnnnnnnnnnnnnnnnnnnnnnnnnnnnnnnnnnnnnnnnnnnnnnnnnnnnnnnnnnnnnnnnnnnnnnnnnnnnnnnnnnnnnnnnnnnnnnnnnnnnnnnnnnnnnnnnnnnnnnnnnnnnnnnnnnnnnnnnn-nnnnnnnnnnnnnnnnnnnn---------------------------------------------nnnnnnnnnnnnnaacacacac-----cgcgaaccc----acgtatccccgcgggcg-gct------------mc--------------------tttt-------ccttc---------------------gtgaga--agtc---ag-c---c----g-gctgtgc---gcttgt--ccctgccg--------------------caacaccggcaggtct-ggcgggccggg---gaggccgctctcctct-a------------accggga--gag-gac------------ctaa-tccggtcggcaaaa--cccc--------------------------------------------------------------aatcgatcc----caaccagaaaccgcctgaaga-----cgtcgacg-gctgtct-----------gacagccgtctcc-----------aaccaaagacaactctcaacaacggatatcttggctcccgtatcgatgaagaacgcagcgaaatgcgatacgtagtgtgaattgcagataatgtgaatcatcgaatctttgaacgcaaattgcactcgaggctccggccgagagtatgtctgcctcagcgtc-----------------------------------------------------------------------------------------------------------ggctttaccctcacccctcttt---------------------------caagaggcgtggacctggccgtcc--cggt---trayt----------taaccgggtctgccgaagaacagaggctcgaacgaggacc--caatc-------gggac-gacwgtctggtaggtgaccc-------------gccagggatcgcatgcc-gccgtcgg--cccgggac-ct--cgttgtaagccg---gcaggaa----tcgtcggccgc--------------------------------------tctccgagaagccgtgcga--cacaccccttnnnnnnnnnnnnnnnnnnnnn
>SAG_216_2_HG972989_Coccomyxa_chodatii
tagtcatatgcttgtctcaaagattaagccatgcatgtctaagtataaactgctttatactgtgaaactgcgaatggctcattaaatcagttatagtttatttgatggtaccttactactcggataaccgtagtaattctagagctaatacgtgcggaaatcccgacttctggaagggacgtatttattagataaaaggccgaccgggct-tgcccgaaacgcggtgaatcatgataactccacgaatcgcatggcctcagtgccggcgatgtttcattcaaatttctgccctatcaactttcgacggtaaggtattggcttaccgtggtggtaacgggtgacggaggattagggttcgattccggagagggagcctgagaaacggctaccacatccaaggaaggcagcaggcgcgcaaattacccaatcttgacacaaggaggtagtgacaataaataacaataccggggtttttcaactctggtaattggaatgagtacaatctaaaccccttaacgaggatcaattggagggcaagtctggtgccagcagccgcggtaattccagctccaatagcgtatatttaagttgttgcagttaaaaagctcgtagttggatttcgggcgggcccggccggtccgcctt--cgggtgtgcactgaccgggcccgtcttgttgccggggacgggctcctgggcttcactgtccgggactcggagtcggcgaggttactttgagtaaattagagtgttcaaagcaggcctacgctctgaatacattagcatggaataacacgataggactctggcctatcttgttggtctgtgggaccggagtaatgattaagagggacagtcgggggcattcgtatttcattgtcagaggtgaaattcttggatttatgaaagacgaactactgcgaaagcatttgccaaggatgttttcattaatcaagaacgaaagttgggggctcgaagacgattagataccgtcctagtctcaaccataaacgatgccgactagggattggcgggcgttcttttgatgaccccgccagcaccttatgagaaatcaaagtttttgggttccggggggagtatggtcgcaaggctgaaacttaaaggaattgacggaagggcaccaccaggcgtggagcctgcggcttaatttgactcaacacgggaaaacttaccaggtccagacatagtgaggattgacagattgagagctctttcttgattctatgggtggtggtgcatggccgttcttagttggtgggttgccttgtcaggttgattccggtaacgaacgagacctcagcctgctaactagtcacgattggttcttccagtcggccgacttcttagagggactattggcgactagccaatggaagtgtgaggcaataacaggtctgtgatgcccttagatgttctgggccgcacgcgcgctacactgatgcaatcaacgagcctagccttggccgacaggtccgggtaatctttgaaactgcatcgtgatggggatagatgattgcaattattcatcttcaacgaggaatgcctagtaagcgcgagtcatcagctcgcgttgattacgtccctgccctttgtacacaccgcccgtcgctcctaccgattgggtgtgctggtgaagcgttcggattggcggcagtgcgcggttcgccgctcgctgcagccgagaagttcgttaaaccctcccacctagaggaaggagaagtcgtaacaaggtttccgta-ggtgaacctgcggaaggatc---------------------------------------------attgcatcgatcaaacacacac-----cgcgaaccc----acgtatccccgcgggcg-gct------------ac--------------------tttt-------ccttc---------------------gtgaga--agtc---ag-c---c----g-gctgtgc---gcttgt--ccctgccg--------------------caacaccggcaggtct-ggcgggccggg---gaggccgctctcctct-a------------accggga--gag-gac------------ctaa-tccggtcggcaaaa--cccc--------------------------------------------------------------aatcgatcc----caaccagaaaccgcctgaaga-----cgtcgacg-gctgtct-----------gacagccgtctcc-----------aaccaaagacaactctcaacaacggatatcttggctcccgtatcgatgaagaacgcagcgaaatgcgatacgtagtgtgaattgcagataatgtgaatcatcgaatctttgaacgcaaattgcactcgaggctccggccgagagtatgtctgcctcagcgtc-----------------------------------------------------------------------------------------------------------ggctttaccctcacccctcttt---------------------------caagaggcgtggacctggccgtcc--cggt---tgact----------taaccgggtctgccgaagaacagaggctcgaacgaggacc--caatc-------gggac-gacagtctggtaggtgaccc-------------gccagggatcgcatgcc-gccgtcgg--cccgggac-ct--cgttgtaagccg---gcaggaa----tcgtcggccgc--------------------------------------tctccgagaagccgtgcga--cacacccctttcgacctgagttcaggcaaga
>SAG_216_3c_HG972990_Coccomyxa_elongata
tagtcatatgcttgtctcaaagattaagccatgcatgtctaagtataaactgctttatactgtgaaactgcgaatggctcattaaatcagttatagtttatttgatggtaccttactactcggataaccgtagtaattctagagctaatacgtgcggaaatcccgacttctggaagggacgtatttattagataaaaggccgaccgggct-tgcccgaaacgcggtgaatcatgataactccacgaatcgcatggcctcagtgccggcgatgtttcattcaaatttctgccctatcaactttcgacggtaaggtattggcttaccgtggtggtaacgggtgacggaggattagggttcgattccggagagggagcctgagaaacggctaccacatccaaggaaggcagcaggcgcgcaaattacccaatcttgacacaaggaggtagtgacaataaataacaataccggggtttttcaactctggtaattggaatgagtacaatctaaaccccttaacgaggatcaattggagggcaagtctggtgccagcagccgcggtaattccagctccaatagcgtatatttaagttgttgcagttaaaaagctcgtagttggatttcgggcgggcccggccggtccgcctt--cgggtgtgcactgaccgggcccgtcttgttgccggggacgggctcctgggcttcactgtccgggactcggagtcggcgaggttactttgagtaaattagagtgttcaaagcaggcctacgctctgaatacattagcatggaataacacgataggactctggcctatcttgttggtctgtgggaccggagtaatgattaagagggacagtcgggggcattcgtatttcattgtcagaggtgaaattcttggatttatgaaagacgaactactgcgaaagcatttgccaaggatgttttcattaatcaagaacgaaagttgggggctcgaagacgattagataccgtcctagtctcaaccataaacgatgccgactagggattggcgggcgttcttttgatgaccccgccagcaccttatgagaaatcaaagtttttgggttccggggggagtatggtcgcaaggctgaaacttaaaggaattgacggaagggcaccaccaggcgtggagcctgcggcttaatttgactcaacacgggaaaacttaccaggtccagacatagtgaggattgacagattgagagctctttcttgattctatgggtggtggtgcatggccgttcttagttggtgggttgccttgtcaggttgattccggtaacgaacgagacctcagcctgctaactagtcacgattggttcttccagtcggccgacttcttagagggactattggcgactagccaatggaagtgtgaggcaataacaggtctgtgatgcccttagatgttctgggccgcacgcgcgctacactgatgcaatcaacgagcctagccttggccgacaggtccgggtaatctttgaaactgcatcgtgatggggatagatgattgcaattattcatcttcaacgaggaatgcctagtaagcgcgagtcatcagctcgcgttgattacgtccctgccctttgtacacaccgcccgtcgctcctaccgattgggtgtgctggtgaagcgttcggattggcggcagtgcgcggttcgccgctcgctgcagccgagaagttcgttaaaccctcccacctagaggaaggagaagtcgtaacaaggtttccgta-ggtgaacctgcggaaggatc---------------------------------------------attgcatcgatcaaacacacac-----cgtgaaccg----acgtatccccgcgggcg-gct------------cc--------------------tttt-------ccttc---------------------gggaga--agtc---ag-c---c----g-gctgtgc---gcttgt--ccctgccg--------------------caacaccggcaggtct-ggcgggctggg---gaggccgctctcctct-a------------accggga--gag-ggc------------cgaa-cccggtcggcaaaa--cccc--------------------------------------------------------------aatcgatcc----caaccagaaaccgcctgaaga-----cgtcgacg-gctgtct-----------gacagccgtctcc-----------aaccaaagacaactctcaacaacggatatcttggctcccgtatcgatgaagaacgcagcgaaatgcgatacgtagtgtgaattgcagataatgtgaatcatcgaatctttgaacgcaaattgcactcgaggctccggccgagagtatgtctgcctcagcgtc-----------------------------------------------------------------------------------------------------------ggctttaccctcacccctcttt---------------------------caagaggcgtggacctggccgtcc--cggt---taatt----------taaccgggtctgccgaaaaacagaggctcgaacgaggacc--caatc-------gggac-gacagtctggtaggtgaccc-------------gccagggatcgcatgcc-gccgtcgg--cccgggac-ct--cgttgtaagccg---gcaggaa----tcgtcggccgc--------------------------------------tctccgagaagccgtgcga--cacacccctttcgacctgagttcaggcaaga
>SAG_216_8_HG972991_Coccomyxa_rayssiae
tagtcatatgcttgtctcaaagattaagccatgcatgtctaagtataaactgctttatactgtgaaactgcgaatggctcattaaatcagttatagtttatttgatggtaccttactactcggataaccgtagtaattctagagctaatacgtgcggaaatcccgacttctggaagggacgtatttattagataaaaggccgaccgggct-tgcccgaaacgcggtgaatcatgataactccacgaatcgcatggcctcagtgccggcgatgtttcattcaaatttctgccctatcaactttcgacggtaaggtattggcttaccgtggtggtaacgggtgacggaggattagggttcgattccggagagggagcctgagaaacggctaccacatccaaggaaggcagcaggcgcgcaaattacccaatcttgacacaaggaggtagtgacaataaataacaataccggggtttttcaactctggtaattggaatgagtacaatctaaaccccttaacgaggatcaattggagggcaagtctggtgccagcagccgcggtaattccagctccaatagcgtatatttaagttgttgcagttaaaaagctcgtagttggatttcgggcgggcccggccggtccgcctt--cgggtgtgcactgaccgggcccgtcttgttgccggggacgggctcctgggcttcactgtccgggactcggagtcggcgaggttactttgagtaaattagagtgttcaaagcaggcctacgctctgaatacattagcatggaataacacgataggactctggcctatcttgttggtctgtgggaccggagtaatgattaagagggacagtcgggggcattcgtatttcattgtcagaggtgaaattcttggatttatgaaagacgaactactgcgaaagcatttgccaaggatgttttcattaatcaagaacgaaagttgggggctcgaagacgattagataccgtcctagtctcaaccataaacgatgccgactagggattggcgggcgttcttttgatgaccccgccagcaccttatgagaaatcaaagtttttgggttccggggggagtatggtcgcaaggctgaaacttaaaggaattgacggaagggcaccaccaggcgtggagcctgcggcttaatttgactcaacacgggaaaacttaccaggtccagacatagtgaggattgacagattgagagctctttcttgattctatgggtggtggtgcatggccgttcttagttggtgggttgccttgtcaggttgattccggtaacgaacgagacctcagcctgctaactagtcacgattggttcttccagtcggccgacttcttagagggactattggcgactagccaatggaagtgtgaggcaataacaggtctgtgatgcccttagatgttctgggccgcacgcgcgctacactgatgcaatcaacgagcctagccttggccgacaggtccgggtaatctttgaaactgcatcgtgatggggatagatgattgcaattattcatcttcaacgaggaatgcctagtaagcgcgagtcatcagctcgcgttgattacgtccctgccctttgtacacaccgcccgtcgctcctaccgattgggtgtgctggtgaagcgttcggattggcggcagtgcgcggttcgccgctcgctgcagccgagaagttcgttaaaccctcccacctagaggaaggagaagtcgtaacaaggtttccgta-ggtgaacctgcggaaggatc---------------------------------------------attgcatcgatcaaacacacac-----cgcgaaccc----acgtatccccgcgggcg-gct------------cc--------------------tttt-------ccttc---------------------gggaga--agtc---ag-c---c----g-gctgtgc---gcttgt--ccctgctg--------------------caacaccggcaggtct-ggcgggctggg---gaggccgctctccttt-a------------accggga--gag-gac------------ctaa-cccggtcggcaaaa--cccc--------------------------------------------------------------aatcgatcc----caaccagaaaccgcctgaaga-----cgtcgacg-gctgtct-----------gacagccgtctcc-----------aaccaaagacaactctcaacaacggatatcttggctcccgtatcgatgaagaacgcagcgaaatgcgatacgtagtgtgaattgcagataatgtgaatcatcgaatctttgaacgcaaattgcactcgaggctccggccgagagtatgtctgcctcagcgtc-----------------------------------------------------------------------------------------------------------ggctttaccctcac-cctctct---------------------------caagaggcgtggacctggccgtcc--cggt---taatt----------taaccgggtctgccgaagaacagaggctcgaacgaggacc--caatc-------gggac-gacagtctggtaggtgaccc-------------gccagggatcgcatgcc-gccgtcgg--cccgggac-ct--cgttgtaagccg---gcaggaa----tcgtcggccgc--------------------------------------tctccgagaagccgtgcga--cacacccctttcgacctgagttcaggcaaga
>SAG_216_9a_FN298926_Pseudococcomyxa_simplex
tagtcatatgcttgtctcaaagattaagccatgcatgtctaagtataaactgctttatactgtgaaactgcgaatggctcattaaatcagttatagtttatttgatggtaccttactactcggataaccgtagtaattctagagctaatacgtgcggaaatcccgacttctggaagggacgtatttattagataaaaggccgaccgggct-tgcccgaaacgcggtgaatcatgataactccacgaatcgcatggcctcagtgccggcgatgtttcattcaaatttctgccctatcaactttcgacggtaaggtattggcttaccgtggtggtaacgggtgacggaggattagggttcgattccggagagggagcctgagaaacggctaccacatccaaggaaggcagcaggcgcgcaaattacccaatcttgacacaaggaggtagtgacaataaataacaataccggggtttttcaactctggtaattggaatgagtacaatctaaaccccttaacgaggatcaattggagggcaagtctggtgccagcagccgcggtaattccagctccaatagcgtatatttaagttgttgcagttaaaaagctcgtagttggatttcgggcgggcccggccggtccgcctt--cgggtgtgcactgaccgggcccgtcttgttgccggggacgggctcctgggcttcactgtccgggactcggagtcggcgaggttactttgagtaaattagagtgttcaaagcaggcctacgctctgaatacattagcatggaataacacgataggactctggcctatcttgttggtctgtgggaccggagtaatgattaagagggacagtcgggggcattcgtatttcattgtcagaggtgaaattcttggatttatgaaagacgaactactgcgaaagcatttgccaaggatgttttcattaatcaagaacgaaagttgggggctcgaagacgattagataccgtcctagtctcaaccataaacgatgccgactagggattggcgggcgttcttttgatgaccccgccagcaccttatgagaaatcaaagtttttgggttccggggggagtatggtcgcaaggctgaaacttaaaggaattgacggaagggcaccaccaggcgtggagcctgcggcttaatttgactcaacacgggaaaacttaccaggtccagacatagtgaggattgacagattgagagctctttcttgattctatgggtggtggtgcatggccgttcttagttggtgggttgccttgtcaggttgattccggtaacgaacgagacctcagcctgctaactagtcacgattggttcttccagtcggccgacttcttagagggactattggcgactagccaatggaagtgtgaggcaataacaggtctgtgatgcccttagatgttctgggccgcacgcgcgctacactgatgcaatcaacgagcctagccttggccgacaggtccgggtaatctttgaaactgcatcgtgatggggatagatgattgcaattattcatcttcaacgaggaatgcctagtaagcgcgagtcatcagctcgcgttgattacgtccctgccctttgtacacaccgcccgtcgctcctaccgattgggtgtgctggtgaagcgttcggattggcggcagtgcgcggttcgccgctcgctgcagccgagaagttcgttaaaccctcccacctagaggaaggagaagtcgtaacaaggtttccgta-ggtgaacctgcggaaggatc---------------------------------------------attgcatcgatcaaacacacac-----cgcgaaccc----acgtatccccgcgggcg-gct------------cc--------------------tttt-------ccttc---------------------gggaga--agtc---ag-c---c----g-gctgtgc---gcttgt--ccctgctg--------------------caacaccggcaggtct-ggcgggctggg---gaggccgctctccttt-a------------accggga--gag-gac------------ctaa-cccggtcggcaaaa--cccc--------------------------------------------------------------aatcgatcc----caaccagaaaccgcctgaaga-----cgtcgacg-gctgtct-----------gacagccgtctcc-----------aaccaaagacaactctcaacaacggatatcttggctcccgtatcgatgaagaacgcagcgaaatgcgatacgtagtgtgaattgcagataatgtgaatcatcgaatctttgaacgcaaattgcactcgaggctccggccgagagtatgtctgcctcagcgtc-----------------------------------------------------------------------------------------------------------ggctttaccctcac-cctctct---------------------------caagaggcgtggacctggccgtcc--cggt---taatt----------taaccgggtctgccgaagaacagaggctcgaacgaggacc--caatc-------gggac-gacagtctggtaggtgaccc-------------gccagggatcgcatgcc-gccgtcgg--cccgggac-ct--cgttgtaagccg---gcaggaa----tcgtcggccgc--------------------------------------tctccgagaagccgtgcga--cacacccctttcgacctgagttcaggcaaga
>IB_GF_3_gi_KM020053_Coccomyxa_sp
tagtcatatgcttgtctcaaagattaagccatgcatgtctaagtataaactgctttatactgtgaaactgcgaatggctcattaaatcagttatagtttatttgatggtaccttactactcggataaccgtagtaattctagagctaatacgtgcggaaatcccgacttctggaagggacgtatttattagataaaaggccgaccgggct-tgcccgaaacgcggtgaatcatgataactccacgaatcgcatggcctcagtgccggcgatgtttcattcaaatttctgccctatcaactttcgacggtaaggtattggcttaccgtggtggtaacgggtgacggaggattagggttcgattccggagagggagcctgagaaacggctaccacatccaaggaaggcagcaggcgcgcaaattacccaatcttgacacaaggaggtagtgacaataaataacaataccggggtttttcaactctggtaattggaatgagtacaatctaaaccccttaacgaggatcaattggagggcaagtctggtgccagcagccgcggtaattccagctccaatagcgtatatttaagttgttgcagttaaaaagctcgtagttggatttcgggcgggcccggccggtccgcctt--cgggtgtgcactgaccgggcccgtcttgttgccggggacgggctcctgggcttcactgtccgggactcggagtcggcgaggttactttgagtaaattagagtgttcaaagcaggcctacgctctgaatacattagcatggaataacacgataggactctggcctatcttgttggtctgtgggaccggagtaatgattaagagggacagtcgggggcattcgtatttcattgtcagaggtgaaattcttggatttatgaaagacgaactactgcgaaagcatttgccaaggatgttttcattaatcaagaacgaaagttgggggctcgaagacgattagataccgtcctagtctcaaccataaacgatgccgactagggattggcgggcgttcttttgatgaccccgccagcaccttatgagaaatcaaagtttttgggttccggggggagtatggtcgcaaggctgaaacttaaaggaattgacggaagggcaccaccaggcgtggagcctgcggcttaatttgactcaacacgggaaaacttaccaggtccagacatagtgaggattgacagattgagagctctttcttgattctatgggtggtggtgcatggccgttcttagttggtgggttgccttgtcaggttgattccggtaacgaacgagacctcagcctgctaactagtcacgattggttcttccagtcggccgacttcttagagggactattggcgactagccaatggaagtgtgaggcaataacaggtctgtgatgcccttagatgttctgggccgcacgcgcgctacactgatgcaatcaacgagcctagccttggccgacaggtccgggtaatctttgaaactgcatcgtgatggggatagatgattgcaattattcatcttcaacgaggaatgcctagtaagcgcgagtcatcagctcgcgttgattacgtccctgccctttgtacacaccgcccgtcgctcctaccgattgggtgtgctggtgaagcgttcggattggcggcagtgcgcggttcgccgctcgctgcagccgagaagttcgttaaaccctcccacctagaggaaggagaagtcgtaacaaggtttccgta-ggtgaacctgcggaaggatc---------------------------------------------attgcatcgatcaaacacacac-----cgcgaaccc----acgtatccccgcgggcg-gct------------ac--------------------tttt-------ccttc---------------------gtgaga--agtt---ag-c---c----g-gctgtgc---gcttgt--ccctgccg--------------------caacaccggcaggtct-ggcgggccggg---gaggccgctctcctct-a------------accggga--gag-ggc------------ctaa-tccggtcggcaaaa--cccc--------------------------------------------------------------aatcgatcc----caaccagaaaccgcctgaaga-----cgtcgacg-gctgtct-----------gacagccgtctcc-----------aaccaaagacaactctcaacaacggatatcttggctcccgtatcgatgaagaacgcagcgaaatgcgatacgtagtgtgaattgcagataatgtgaatcatcgaatctttgaacgcaaattgcactcgaggctccggccgagagtatgtctgcctcagcgtcnnnnnnnnnnnnnnnnnnnnnnnnnnnnnnnnnnnnnnnnnnnnnnnnnnnnnnnnnnnnnnnnnnnnnnnnnnnnnnnnnnnnnnnnnnnnnnnnnnnnnnnnnnnnnnnnnnnnnnnnnnnnnnnnn---------------------------nnnnnnnnnnnnnnnnnnnnnnnn--nnnn---nnnnn----------nnnnnnnnnnnnnnnnnnnnnnnnnnnnnnnnnnnnnnnn--nnnnn-------nnnnn-nnnnnnnnnnnnnnnnnnnn-------------nnnnnnnnnnnnnnnnn-nnnnnnnn--nnnnnnnn-nn--nnnnnnnnnnnn---nnnnnnn------------------------------------------nnnnnnnnnnnnnnnnnnnnnnnnnnnnnn--nnnnnnnnnnnnnnnnnnnnnnnnnnnnnnn
>CCAP_216_15_HG972985_Coccomyxa_subellipsoidea
tagtcatatgcttgtctcaaagattaagccatgcatgtctaagtataaactgctttatactgtgaaactgcgaatggctcattaaatcagttatagtttatttgatggtaccttactactcggataaccgtagtaattctagagctaatacgtgcggaaatcccgacttctggaagggacgtatttattagataaaaggccgaccgggct-tgcccgaaacgcggtgaatcatgataactccacgaatcgcatggcctcagtgccggcgatgtttcattcaaatttctgccctatcaactttcgacggtaaggtattggcttaccgtggtggtaacgggtgacggaggattagggttcgattccggagagggagcctgagaaacggctaccacatccaaggaaggcagcaggcgcgcaaattacccaatcttgacacaaggaggtagtgacaataaataacaataccggggtttttcaactctggtaattggaatgagtacaatctaaaccccttaacgaggatcaattggagggcaagtctggtgccagcagccgcggtaattccagctccaatagcgtatatttaagttgttgcagttaaaaagctcgtagttggatttcgggcgggcccggccggtccgcctt--cgggtgtgcactgaccgggcccgtcttgttgccggggacgggctcctgggcttcactgtccgggactcggagtcggcgaggttactttgagtaaattagagtgttcaaagcaggcctacgctctgaatacattagcatggaataacacgataggactctggcctatcttgttggtctgtgggaccggagtaatgattaagagggacagtcgggggcattcgtatttcattgtcagaggtgaaattcttggatttatgaaagacgaactactgcgaaagcatttgccaaggatgttttcattaatcaagaacgaaagttgggggctcgaagacgattagataccgtcctagtctcaaccataaacgatgccgactagggattggcgggcgttcttttgatgaccccgccagcaccttatgagaaatcaaagtttttgggttccggggggagtatggtcgcaaggctgaaacttaaaggaattgacggaagggcaccaccaggcgtggagcctgcggcttaatttgactcaacacgggaaaacttaccaggtccagacatagtgaggattgacagattgagagctctttcttgattctatgggtggtggtgcatggccgttcttagttggtgggttgccttgtcaggttgattccggtaacgaacgagacctcagcctgctaactagtcacgattggttcttccagtcggccggcttcttagagggactattggcgactagccaatggaagtgtgaggcaataacaggtctgtgatgcccttagatgttctgggccgcacgcgcgctacactgatgcagtcaacgagcctagccttggccgacaggtccgggtaatctttgaaactgcatcgtgatggggatagatgattgcaattattcatcttcaacgaggaatgcctagtaagcgcgagtcatcagctcgcgttgattacgtccctgccctttgtacacaccgcccgtcgctcctaccgattgggtgtgctggtgaagcgttcggattggcggcagtgcgcggttcgccgctcgctgcagccgagaagttcgttaaaccctcccacctagaggaaggagaagtcgtaacaaggtttccgta-ggtgaacctgcggaaggatc---------------------------------------------attgcatcgatcaaacacaaac-----cgcgaaccc----acgtatccccgcggcct-tct-----------gtc--------------------tttc-------tcttc---------------------ggggaa--agag---ag-c---c----g-gccgtgc---gcttgt--ccctgtccggttccgc------ttcgg-cggaaagggcaggtct-agcgggctggg---gaggccgctctccctt-a------------accgggg--gag-ggc------------cgaaccccggctggcaaaaa-cccc--------------------------------------------------------------attcgatcc-aa--aaccagaaaataactgaaga-----tccggaca-gctgttca--------agaacagccgtctcc-----------aaccaaagacaactctcaacaacggatatcttggctcccgtatcgatgaagaacgcagcgaaatgcgatacgtagtgtgaattgcagataatgtgaatcatcgaatctttgaacgcaaattgcactcgaggctccggccgagagtatgtctgcctcagcgtc-----------------------------------------------------------------------------------------------------------ggcttcaccctcacccctctcc-------------------------accgagaggcgtggacctggccgtcc--cggt---taatg----------caaccgggtctgccgaagaacagaggctcgaacgaggacc--caatc-------gggac-aacagtctggtaggtgaccc-------------gtcagggatcgcatgcc-gctgtcgg--cccgggac-ct--cgttgtaagccg---gcaggaa----tcggcggtcgc---------------------------ttttttttagaaaaaggagcggccgcacga--cacacccttttcgacctgagttcaggcaaga
>KN_2011_E4_HE586513_Coccomyxa_sp
nnnnnnnnnnnnnnnnnnnnnnnnnnnnnnnnnnnnnnnnnnnnnnnnnnnnnnnnnnnnnnnnnnnnnnnnnnnnnnnnnnnnnnnnnnnnnnnnnnnnnnnnnnnnnnnnnnnnnnnnnnnnnnnnnnnnnnnnnnnnnnnnnnnnnnnnnnnnnnnnnnnnnnnnnnnnnnnnnnnnnnnnnnnnnnnnnnnnnnnnnnnnnnnnnn-nnnnnnnnnnnnnnnnnnnnnnnnnnnnnnnnnnnnnnnnnnnnnnnnnnnnnnnnnnnnnnnnnnnnnnnnnnnnnnnnnnnnnnnnnnnnnnnnnnnnnnnnnnnnnnnnnnnnnnnnnnnnnnnnnnnnnnnnnnnnnnnnnnnnnnnnnnnnnnnnnnnnnnnnnnnnnnnnnnnnnnnnnnnnnnnnnnnnnnnnnnnnnnnnnnnnnnnnnnnnnnnnnnnnnnnnnnnnnnnnnnnnnnnnnnnnnnnnnnnnnnnnnnnnnnnnnnnnnnnnnnnnnnnnnnnnnnnnnnnnnnnnnnnnnnnnnnnnnnnnnnnnnnnnnnnnnnnnnnnnnnnnnnnnnnnnnnnnnnnnnnnnnnnnnnnnnnnnnnnnnnnnnnnnnnnnnnnnnnnnnnnnnnnnnnnnnnnnnnnnnnnnnnnnnnnnnnn--nnnnnnnnnnnnnnnnnnnnnnnnnnnnnnnnnnnnnnnnnnnnnnnnnnnnnnnnnnnnnnnnnnnnnnnnnnnnnnnnnnnnnnnnnnnnnnnnnnnnnnnnnnnnnnnnnnnnnnnnnnnnnnnnnnnnnnnnnnnnnnnnnnnnnnnnnnnnnnnnnnnnnnnnnnnnnnnnnnnnnnnnnnnnnnnnnnnnnnnnnnnnnnnnnnnnnnnnnnnnnnnnnnnnnnnnnnnnnnnnnnnnnnnnnnnnnnnnnnnnnnnnnnnnnnnnnnnnnnnnnnnnnnnnnnnnnnnnnnnnnnnnnnnnnnnnnnnnnnnnnnnnnnnnnnnnnnnnnnnnnnnnnnnnnnnnnnnnnnnnnnnnnnnnnnnnnnnnnnnnnnnnnnnnnnnnnnnnnnnnnnnnnnnnnnnnnnnnnnnnnnnnnnnnnnnnnnnnnnnnnnnnnnnnnnnnnnnnnnnnnnnnnnnnnnnnnnnnnnnnnnnnnnnnnnnnnnnnnnnnnnnnnnnnnnnnnnnnnnnnnnnnnnnnnnnnnnnnnnnnnnnnnnnnnnnnnnnnnnnnnnnnnnnnnnnnnnnnnnnnnnnnnnnnnnnnnnnnnnnnnnnnnnnnnnnnnnnnnnnnnnnnnnnnnnnnnnnnnnnnnnnnnnnnnnnnnnnnnnnnnnnnnnnnnnnnnnnnnnnnnnnnnnnnnnnnnnnnnnnnnnnnnnnnnnnnnnnnnnnnnnnnnnnnnnnnnnnnnnnnnnnnnnnnnnnnnnnnnnnnnnnnnnnnnnnnnnnnnnnnnnnnnnnnnnnnnnnnnnnnnnnnnnnnnnnnnnnnnnnnnnnnnnnnnnnnnnnnnnnnnnnnnnnnnnnnnnnnnnnnnnnnnnnnnnnnnnnnnnnnnnnnnnnnnnnnnnnnnnnnnnnnnnnnnnnnnnnnnnnnnnnnnnnnnnnnnnnnnnnnnnnnnnnnnnnnnnnnnnnnnnnnnnnnnnnnnnnnnnnnnnnnnnnnnnnnnnnnnnnnnnnnnnnnnnnnnnnnnnnnnnnnnnnnnnnnnnnnnnnnnnnnnnnnnnnnnnnnnnnnnnnnnnnnnnnnnnnnnnnnnnnnnnnnnnnnnnnnnnnnnnnnnnnnngta-ggtgaacctgcggaaggatc---------------------------------------------attgcatcgatcaaacacaaac-----cgcgaaccc----acgtatccccgcggcct-tct-----------gtc--------------------tttc-------tcttc---------------------ggggaa--agag---ag-c---c----g-gccgtgc---gcttgt--ccctgtccggttccgc------ttcgg-cggaaagggcaggtct-agcgggctggg---gaggccgctctccctt-a------------accgggg--gag-ggc------------cgaaccccggctggcaaaaa-cccc--------------------------------------------------------------attcgatcc-aa--aaccagwaaataactgaaga-----tccggaca-gctgttca--------agaacagccgtctcc-----------aaccaaagacaactctcaacaacggatatcttggctcccgtatcgatgaagaacgcagcgaaatgcgatacgtagtgtgaattgcagataatgtgaatcatcgaatctttgaacgcaaattgcactcgaggctccggccgagagtatgtctgcctcagcgtc-----------------------------------------------------------------------------------------------------------ggcttcaccctcacccctctcc-------------------------accgagaggcgtggacctggccgtcc--cggt---taatg----------caaccgggtctgccgaagaacagaggctcgaacgaggacc--caatc-------gggac-aacagtctggtaggtgaccc-------------gtcagggatcgcatgcc-gctgtcgg--cccgggac-ct--cgttgtaagccg---gcaggaa----tcggcggtcgc---------------------------ttttttttagraaaaggagcggccgcacga--cacacccttttcgacctgagttnnnnnnnnn
>KN_2011_E5_HE586545_Coccomyxa_sp
nnnnnnnnnnnnnnnnnnnnnnnnnnnnnnnnnnnnnnnnnnnnnnnnnnnnnnnnnnnnnnnnnnnnnnnnnnnnnnnnnnnnnnnnnnnnnnnnnnnnnnnnnnnnnnnnnnnnnnnnnnnnnnnnnnnnnnnnnnnnnnnnnnnnnnnnnnnnnnnnnnnnnnnnnnnnnnnnnnnnnnnnnnnnnnnnnnnnnnnnnnnnnnnnnn-nnnnnnnnnnnnnnnnnnnnnnnnnnnnnnnnnnnnnnnnnnnnnnnnnnnnnnnnnnnnnnnnnnnnnnnnnnnnnnnnnnnnnnnnnnnnnnnnnnnnnnnnnnnnnnnnnnnnnnnnnnnnnnnnnnnnnnnnnnnnnnnnnnnnnnnnnnnnnnnnnnnnnnnnnnnnnnnnnnnnnnnnnnnnnnnnnnnnnnnnnnnnnnnnnnnnnnnnnnnnnnnnnnnnnnnnnnnnnnnnnnnnnnnnnnnnnnnnnnnnnnnnnnnnnnnnnnnnnnnnnnnnnnnnnnnnnnnnnnnnnnnnnnnnnnnnnnnnnnnnnnnnnnnnnnnnnnnnnnnnnnnnnnnnnnnnnnnnnnnnnnnnnnnnnnnnnnnnnnnnnnnnnnnnnnnnnnnnnnnnnnnnnnnnnnnnnnnnnnnnnnnnnnnnnnnnnnn--nnnnnnnnnnnnnnnnnnnnnnnnnnnnnnnnnnnnnnnnnnnnnnnnnnnnnnnnnnnnnnnnnnnnnnnnnnnnnnnnnnnnnnnnnnnnnnnnnnnnnnnnnnnnnnnnnnnnnnnnnnnnnnnnnnnnnnnnnnnnnnnnnnnnnnnnnnnnnnnnnnnnnnnnnnnnnnnnnnnnnnnnnnnnnnnnnnnnnnnnnnnnnnnnnnnnnnnnnnnnnnnnnnnnnnnnnnnnnnnnnnnnnnnnnnnnnnnnnnnnnnnnnnnnnnnnnnnnnnnnnnnnnnnnnnnnnnnnnnnnnnnnnnnnnnnnnnnnnnnnnnnnnnnnnnnnnnnnnnnnnnnnnnnnnnnnnnnnnnnnnnnnnnnnnnnnnnnnnnnnnnnnnnnnnnnnnnnnnnnnnnnnnnnnnnnnnnnnnnnnnnnnnnnnnnnnnnnnnnnnnnnnnnnnnnnnnnnnnnnnnnnnnnnnnnnnnnnnnnnnnnnnnnnnnnnnnnnnnnnnnnnnnnnnnnnnnnnnnnnnnnnnnnnnnnnnnnnnnnnnnnnnnnnnnnnnnnnnnnnnnnnnnnnnnnnnnnnnnnnnnnnnnnnnnnnnnnnnnnnnnnnnnnnnnnnnnnnnnnnnnnnnnnnnnnnnnnnnnnnnnnnnnnnnnnnnnnnnnnnnnnnnnnnnnnnnnnnnnnnnnnnnnnnnnnnnnnnnnnnnnnnnnnnnnnnnnnnnnnnnnnnnnnnnnnnnnnnnnnnnnnnnnnnnnnnnnnnnnnnnnnnnnnnnnnnnnnnnnnnnnnnnnnnnnnnnnnnnnnnnnnnnnnnnnnnnnnnnnnnnnnnnnnnnnnnnnnnnnnnnnnnnnnnnnnnnnnnnnnnnnnnnnnnnnnnnnnnnnnnnnnnnnnnnnnnnnnnnnnnnnnnnnnnnnnnnnnnnnnnnnnnnnnnnnnnnnnnnnnnnnnnnnnnnnnnnnnnnnnnnnnnnnnnnnnnnnnnnnnnnnnnnnnnnnnnnnnnnnnnnnnnnnnnnnnnnnnnnnnnnnnnnnnnnnnnnnnnnnnnnnnnnnnnnnnnnnnnnnnnnnnnnnnnnnnnnnnnnnnnnnnnnnnnnnnnnnnnnnnnnnnnnnnnnngta-ggtgaacctgcggaaggatc---------------------------------------------attgcatcgatcaaacacaaac-----cgcgaaccc----acgtatccccgcggcct-tct-----------gtc--------------------tttc-------tcttc---------------------ggggaa--agag---ag-c---c----g-gccgtgc---gcttgt--ccctgtccggttccgc------ttcgg-cggaaagggcaggtct-agcgggctggg---gaggccgctctccctt-a------------accgggg--gag-ggc------------cgaaccccggctggcaaaaa-cccc--------------------------------------------------------------attcgatcc-aa--aaccagwaaataactgaaga-----tccggaca-gctgttca--------agaacagccgtctcc-----------aaccaaagacaactctcaacaacggatatcttggctcccgtatcgatgaagaacgcagcgaaatgcgatacgtagtgtgaattgcagataatgtgaatcatcgaatctttgaacgcaaattgcactcgaggctccggccgagagtatgtctgcctcagcgtc-----------------------------------------------------------------------------------------------------------ggcttcaccctcacccctctcc-------------------------accgagaggcgtggacctggccgtcc--cggt---taatg----------caaccgggtctgccgaagaacagaggctcgaacgaggacc--caatc-------gggac-aacagtctggtaggtgaccc-------------gtcagggatcgcatgcc-gctgtcgg--cccgggac-ct--cgttgtaagccg---gcaggaa----tcggcggtcgc---------------------------ttttttttagraaaaggagcggccgcacga--cacacccttttcgnnnnnnnnnnnnnnnnnn
>KN_2011_T5_HE586551_Coccomyxa_sp
nnnnnnnnnnnnnnnnnnnnnnnnnnnnnnnnnnnnnnnnnnnnnnnnnnnnnnnnnnnnnnnnnnnnnnnnnnnnnnnnnnnnnnnnnnnnnnnnnnnnnnnnnnnnnnnnnnnnnnnnnnnnnnnnnnnnnnnnnnnnnnnnnnnnnnnnnnnnnnnnnnnnnnnnnnnnnnnnnnnnnnnnnnnnnnnnnnnnnnnnnnnnnnnnnn-nnnnnnnnnnnnnnnnnnnnnnnnnnnnnnnnnnnnnnnnnnnnnnnnnnnnnnnnnnnnnnnnnnnnnnnnnnnnnnnnnnnnnnnnnnnnnnnnnnnnnnnnnnnnnnnnnnnnnnnnnnnnnnnnnnnnnnnnnnnnnnnnnnnnnnnnnnnnnnnnnnnnnnnnnnnnnnnnnnnnnnnnnnnnnnnnnnnnnnnnnnnnnnnnnnnnnnnnnnnnnnnnnnnnnnnnnnnnnnnnnnnnnnnnnnnnnnnnnnnnnnnnnnnnnnnnnnnnnnnnnnnnnnnnnnnnnnnnnnnnnnnnnnnnnnnnnnnnnnnnnnnnnnnnnnnnnnnnnnnnnnnnnnnnnnnnnnnnnnnnnnnnnnnnnnnnnnnnnnnnnnnnnnnnnnnnnnnnnnnnnnnnnnnnnnnnnnnnnnnnnnnnnnnnnnnnnnn--nnnnnnnnnnnnnnnnnnnnnnnnnnnnnnnnnnnnnnnnnnnnnnnnnnnnnnnnnnnnnnnnnnnnnnnnnnnnnnnnnnnnnnnnnnnnnnnnnnnnnnnnnnnnnnnnnnnnnnnnnnnnnnnnnnnnnnnnnnnnnnnnnnnnnnnnnnnnnnnnnnnnnnnnnnnnnnnnnnnnnnnnnnnnnnnnnnnnnnnnnnnnnnnnnnnnnnnnnnnnnnnnnnnnnnnnnnnnnnnnnnnnnnnnnnnnnnnnnnnnnnnnnnnnnnnnnnnnnnnnnnnnnnnnnnnnnnnnnnnnnnnnnnnnnnnnnnnnnnnnnnnnnnnnnnnnnnnnnnnnnnnnnnnnnnnnnnnnnnnnnnnnnnnnnnnnnnnnnnnnnnnnnnnnnnnnnnnnnnnnnnnnnnnnnnnnnnnnnnnnnnnnnnnnnnnnnnnnnnnnnnnnnnnnnnnnnnnnnnnnnnnnnnnnnnnnnnnnnnnnnnnnnnnnnnnnnnnnnnnnnnnnnnnnnnnnnnnnnnnnnnnnnnnnnnnnnnnnnnnnnnnnnnnnnnnnnnnnnnnnnnnnnnnnnnnnnnnnnnnnnnnnnnnnnnnnnnnnnnnnnnnnnnnnnnnnnnnnnnnnnnnnnnnnnnnnnnnnnnnnnnnnnnnnnnnnnnnnnnnnnnnnnnnnnnnnnnnnnnnnnnnnnnnnnnnnnnnnnnnnnnnnnnnnnnnnnnnnnnnnnnnnnnnnnnnnnnnnnnnnnnnnnnnnnnnnnnnnnnnnnnnnnnnnnnnnnnnnnnnnnnnnnnnnnnnnnnnnnnnnnnnnnnnnnnnnnnnnnnnnnnnnnnnnnnnnnnnnnnnnnnnnnnnnnnnnnnnnnnnnnnnnnnnnnnnnnnnnnnnnnnnnnnnnnnnnnnnnnnnnnnnnnnnnnnnnnnnnnnnnnnnnnnnnnnnnnnnnnnnnnnnnnnnnnnnnnnnnnnnnnnnnnnnnnnnnnnnnnnnnnnnnnnnnnnnnnnnnnnnnnnnnnnnnnnnnnnnnnnnnnnnnnnnnnnnnnnnnnnnnnnnnnnnnnnnnnnnnnnnnnnnnnnnnnnnnnnnnnnnnnnnnnnnnnnnnnnnnnnnnnnnnnnnnnnnn-nnnnnnnnnnnnnnnnnnnn---------------------------------------------nnnnnnnnnnnnnnnnnnnnnn-----nnnnaaccc----acgtatccccgcggcct-tct-----------gtc--------------------tttc-------tcttc---------------------ggggaa--agag---ag-c---c----g-gccgtgc---gcttgt--ccctgtccggttccgc------ttcgg-cggaaagggcaggtct-agcgggctggg---gaggccgctctccctt-a------------accgggg--gag-ggc------------cgaaccccggctggcaaaaa-cccc--------------------------------------------------------------attcgatcc-aa--aaccagtaaataactgaaga-----tccggaca-gctgttca--------agaacagccgtctcc-----------aaccaaagacaactctcaacaacggatatcttggctcccgtatcgatgaagaacgcagcgaaatgcgatacgtagtgtgaattgcagataatgtgaatcatcgaatctttgaacgcaaattgcactcgaggctccggccgagagtatgtctgcctcagcgtc-----------------------------------------------------------------------------------------------------------ggcttcaccctcacccctctcc-------------------------accgagaggcgtggacctggccgtcc--cggt---taatg----------caaccgggtctgccgaagaacagaggctcgaacgaggacc--caatc-------gggac-aacagtctggtaggtgaccc-------------gtcagggatcgcatgcc-gctgtcgg--cccgggac-ct--cgttgtaagccg---gcaggaa----tcggcggtcgc---------------------------ttttttttagraaaaggagcggccgcacga--cacacccttnnnnnnnnnnnnnnnnnnnnnn
>Rikkinen_004009_AY333648_of_Nephroma_arcticum
nnnnnnnnnnnnnnnnnnnnnnnnnnnnnnnnnnnnnnnnnnnnnnnnnnnnnnnnnnnnnnnnnnnnnnnnnnnnnnnnnnnnnnnnnnnnnnnnnnnnnnnnnnnnnnnnnnnnnnnnnnnnnnnnnnnnnnnnnnnnnnnnnnnnnnnnnnnnnnnnnnnnnnnnnnnnnnnnnnnnnnnnnnnnnnnnnnnnnnnnnnnnnnnnnn-nnnnnnnnnnnnnnnnnnnnnnnnnnnnnnnnnnnnnnnnnnnnnnnnnnnnnnnnnnnnnnnnnnnnnnnnnnnnnnnnnnnnnnnnnnnnnnnnnnnnnnnnnnnnnnnnnnnnnnnnnnnnnnnnnnnnnnnnnnnnnnnnnnnnnnnnnnnnnnnnnnnnnnnnnnnnnnnnnnnnnnnnnnnnnnnnnnnnnnnnnnnnnnnnnnnnnnnnnnnnnnnnnnnnnnnnnnnnnnnnnnnnnnnnnnnnnnnnnnnnnnnnnnnnnnnnnnnnnnnnnnnnnnnnnnnnnnnnnnnnnnnnnnnnnnnnnnnnnnnnnnnnnnnnnnnnnnnnnnnnnnnnnnnnnnnnnnnnnnnnnnnnnnnnnnnnnnnnnnnnnnnnnnnnnnnnnnnnnnnnnnnnnnnnnnnnnnnnnnnnnnnnnnnnnnnnnnn--nnnnnnnnnnnnnnnnnnnnnnnnnnnnnnnnnnnnnnnnnnnnnnnnnnnnnnnnnnnnnnnnnnnnnnnnnnnnnnnnnnnnnnnnnnnnnnnnnnnnnnnnnnnnnnnnnnnnnnnnnnnnnnnnnnnnnnnnnnnnnnnnnnnnnnnnnnnnnnnnnnnnnnnnnnnnnnnnnnnnnnnnnnnnnnnnnnnnnnnnnnnnnnnnnnnnnnnnnnnnnnnnnnnnnnnnnnnnnnnnnnnnnnnnnnnnnnnnnnnnnnnnnnnnnnnnnnnnnnnnnnnnnnnnnnnnnnnnnnnnnnnnnnnnnnnnnnnnnnnnnnnnnnnnnnnnnnnnnnnnnnnnnnnnnnnnnnnnnnnnnnnnnnnnnnnnnnnnnnnnnnnnnnnnnnnnnnnnnnnnnnnnnnnnnnnnnnnnnnnnnnnnnnnnnnnnnnnnnnnnnnnnnnnnnnnnnnnnnnnnnnnnnnnnnnnnnnnnnnnnnnnnnnnnnnnnnnnnnnnnnnnnnnnnnnnnnnnnnnnnnnnnnnnnnnnnnnnnnnnnnnnnnnnnnnnnnnnnnnnnnnnnnnnnnnnnnnnnnnnnnnnnnnnnnnnnnnnnnnnnnnnnnnnnnnnnnnnnnnnnnnnnnnnnnnnnnnnnnnnnnnnnnnnnnnnnnnnnnnnnnnnnnnnnnnnnnnnnnnnnnnnnnnnnnnnnnnnnnnnnnnnnnnnnnnnnnnnnnnnnnnnnnnnnnnnnnnnnnnnnnnnnnnnnnnnnnnnnnnnnnnnnnnnnnnnnnnnnnnnnnnnnnnnnnnnnnnnnnnnnnnnnnnnnnnnnnnnnnnnnnnnnnnnnnnnnnnnnnnnnnnnnnnnnnnnnnnnnnnnnnnnnnnnnnnnnnnnnnnnnnnnnnnnnnnnnnnnnnnnnnnnnnnnnnnnnnnnnnnnnnnnnnnnnnnnnnnnnnnnnnnnnnnnnnnnnnnnnnnnnnnnnnnnnnnnnnnnnnnnnnnnnnnnnnnnnnnnnnnnnnnnnnnnnnnnnnnnnnnnnnnnnnnnnnnnnnnnnnnnnnnnnnnnnnnnnnnnnnnnnnnnnnnnnnnnnnnnnnnnnnnnnnnnnnnnnnnnnnnnnnnnnnnnnnnnn-nnnnnnnnnnnnnnnnnatc---------------------------------------------attgcatcgatcaaacacaaac-----cgcgaaccc----acgtatccccgcggcct-tct-----------gtc--------------------tttc-------tcttc---------------------ggggaa--agag---ag-c---c----g-gccgtgc---gcttgt--ccctgtccggttccgc------ttcgg-cggaaagggcaggtct-agcgggctggg---gaggccgctctccctt-a------------accgggg--gag-ggc------------cgaaccccggctggcaaaaa-cccc--------------------------------------------------------------attcgatcc-aa--aaccagnaaataactgaaga-----tccggaca-gctgttca--------agaacagccgtctcc-----------aaccaaagacaactctcaacaacggatatcttggctcccgtatcgatgaagaacgcagcgaaatgcgatacgtagtgtgaattgcagataatgtgaatcatcgaatctttgaacgcaaattgcactcgaggctccggccgagagtatgtctgcctcagcgtc-----------------------------------------------------------------------------------------------------------ggcttcaccctcacccctctcc-------------------------accgagaggcgtggacctggccgtcc--cggt---taatg----------caaccgggtctgccgaagaacagaggctcgaacgaggacc--caatc-------gggac-aacagtctggtaggtgaccc-------------gtcagggatcgcatgcc-gctgtcgg--cccgggac-ct--cgttgtaagccg---gcaggaa----tcggcggtcgcnnnnnnnnnnnnnnnnnn---------nnnnnnnnnnnnnnnnnnnnnnnnnnnnnn--nnnnnnnnnnnnnnnnnnnnnnnnnnnnnnn
>SAG_216_10_HG972986_Coccomyxa_solorinae_bisporae
tagtcatatgcttgtctcaaagattaagccatgcatgtctaagtataaactgctttatactgtgaaactgcgaatggctcattaaatcagttatagtttatttgatggtaccttactactcggataaccgtagtaattctagagctaatacgtgcggaaatcccgacttctggaagggacgtatttattagataaaaggccgaccgggct-tgcccgaaacgcggtgaatcatgataactccacgaatcgcatggcctcagtgccggcgatgtttcattcaaatttctgccctatcaactttcgacggtaaggtattggcttaccgtggtggtaacgggtgacggaggattagggttcgattccggagagggagcctgagaaacggctaccacatccaaggaaggcagcaggcgcgcaaattacccaatcttgacacaaggaggtagtgacaataaataacaataccggggtttttcaactctggtaattggaatgagtacaatctaaaccccttaacgaggatcaattggagggcaagtctggtgccagcagccgcggtaattccagctccaatagcgtatatttaagttgttgcagttaaaaagctcgtagttggatttcgggcgggcccggccggtccgcctt--cgggtgtgcactgaccgggcccgtcttgttgccggggacgggctcctgggcttcactgtccgggactcggagtcggcgaggttactttgagtaaattagagtgttcaaagcaggcctacgctctgaatacattagcatggaataacacgataggactctggcctatcttgttggtctgtgggaccggagtaatgattaagagggacagtcgggggcattcgtatttcattgtcagaggtgaaattcttggatttatgaaagacgaactactgcgaaagcatttgccaaggatgttttcattaatcaagaacgaaagttgggggctcgaagacgattagataccgtcctagtctcaaccataaacgatgccgactagggattggcgggcgttcttttgatgaccccgccagcaccttatgagaaatcaaagtttttgggttccggggggagtatggtcgcaaggctgaaacttaaaggaattgacggaagggcaccaccaggcgtggagcctgcggcttaatttgactcaacacgggaaaacttaccaggtccagacatagtgaggattgacagattgagagctctttcttgattctatgggtggtggtgcatggccgttcttagttggtgggttgccttgtcaggttgattccggtaacgaacgagacctcagcctgctaactagtcacgattggttcttccagtcggccgacttcttagagggactattggcgactagccaatggaagtgtgaggcaataacaggtctgtgatgcccttagatgttctgggccgcacgcgcgctacactgatgcagtcaacgagcctagccttggccgacaggtccgggtaatctttgaaactgcatcgtgatggggatagatgattgcaattattcatcttcaacgaggaatgcctagtaagcgcgagtcatcagctcgcgttgattacgtccctgccctttgtacacaccgcccgtcgctcctaccgattgggtgtgctggtgaagcgttcggattggcggcagtgcgcggttcgccgctcgctgcagccgagaagttcgttaaaccctcccacctagaggaaggagaagtcgtaacaaggtttccgta-ggtgaacctgcggaaggatc---------------------------------------------attgcatcgatcaaacacaaac-----cgcgaaccc----acgtatccgcgcggcct-tct-----------gtc--------------------tttc-------tcttc---------------------ggggaa--agag---ag-c---c----g-gccgtgc---gcttgt--ccctgtccggttccgc------ttcgg-cggaaagggcaggtct-agcgggctggg---gaggccgctctccctt-a------------accgggg--gag-ggc------------cgaaccccggctggcaaaaa-cccc--------------------------------------------------------------attcgatcc-aa--aaccagaaaataactgaaga-----tccggaca-gctgttca--------agaacagccgtctcc-----------aaccaaagacaactctcaacaacggatatcttggctcccgtatcgatgaagaacgcagcgaaatgcgatacgtagtgtgaattgcagataatgtgaatcatcgaatctttgaacgcagattgcactcgaggctccggccgagagtatgtctgcctcagcgtc-----------------------------------------------------------------------------------------------------------ggcttcaccctcacccctctcc-------------------------accgagaggcgtggacctggccgtcc--cggt---taatg----------caaccgggtctgccgaagaacagaggctcgaacgaggacc--caatc-------gggac-aacagtctggtaggtgaccc-------------gtcagggatcgcatgcc-gctgtcgg--cccgggac-ct--cgttgtaagccg---gcaggaa----tcggcggtcgc---------------------------ttttttttagaaaaaggagcggccgcacga--cacacccttttcgacctgagttcaggcaaga
>SAG_216_11a_HG972983_Coccomyxa_solorinae_croceae
tagtcatatgcttgtctcaaagattaagccatgcatgtctaagtataaactgctttatactgtgaaactgcgaatggctcattaaatcagttatagtttatttgatggtaccttactactcggataaccgtagtaattctagagctaatacgtgcggaaatcccgacttctggaagggacgtatttattagataaaaggccgaccgggct-tgcccgaaacgcggtgaatcatgataactccacgaatcgcatggcctcagtgccggcgatgtttcattcaaatttctgccctatcaactttcgacggtaaggtattggcttaccgtggtggtaacgggtgacggaggattagggttcgattccggagagggagcctgagaaacggctaccacatccaaggaaggcagcaggcgcgcaaattacccaatcttgacacaaggaggtagtgacaataaataacaataccggggtttttcaactctggtaattggaatgagtacaatctaaaccccttaacgaggatcaattggagggcaagtctggtgccagcagccgcggtaattccagctccaatagcgtatatttaagttgttgcagttaaaaagctcgtagttggatttcgggcgggcccggccggtccgcctt--cgggtgtgcactgaccgggcccgtcttgttgccggggacgggctcctgggcttcactgtccgggactcggagtcggcgaggttactttgagtaaattagagtgttcaaagcaggcctacgctctgaatacattagcatggaataacacgataggactctggcctatcttgttggtctgtgggaccggagtaatgattaagagggacagtcgggggcattcgtatttcattgtcagaggtgaaattcttggatttatgaaagacgaactactgcgaaagcatttgccaaggatgttttcattaatcaagaacgaaagttgggggctcgaagacgattagataccgtcctagtctcaaccataaacgatgccgactagggattggcgggcgttcttttgatgaccccgccagcaccttatgagaaatcaaagtttttgggttccggggggagtatggtcgcaaggctgaaacttaaaggaattgacggaagggcaccaccaggcgtggagcctgcggcttaatttgactcaacacgggaaaacttaccaggtccagacatagtgaggattgacagattgagagctctttcttgattctatgggtggtggtgcatggccgttcttagttggtgggttgccttgtcaggttgattccggtaacgaacgagacctcagcctgctaactagtcacgattggttcttccagtcggccggcttcttagagggactattggcgactagccaatggaagtgtgaggcaataacaggtctgtgatgcccttagatgttctgggccgcacgcgcgctacactgatgcagtcaacgagcctagccttggccgacaggtccgggtaatctttgaaactgcatcgtgatggggatagatgattgcaattattcatcttcaacgaggaatgcctagtaagcgcgagtcatcagctcgcgttgattacgtccctgccctttgtacacaccgcccgtcgctcctaccgattgggtgtgctggtgaagcgttcggattggcggcagtgcgcggttcgccgctcgctgcagccgagaagttcgttaaaccctcccacctagaggaaggagaagtcgtaacaaggtttccgta-ggtgaacctgcggaaggatc---------------------------------------------attgcatcgatcaaacacaaac-----cgcgaaccc----acgtatccccgcggcct-tct-----------gtc--------------------tttc-------tcttc---------------------ggggaa--agag---ag-c---c----g-gccgtgc---gcttgt--ccctgtccggttccgc------ttcgg-cggaaagggcaggtct-agcgggctggg---gaggccgctctccctt-a------------accgggg--gag-ggc------------cgaaccccggctggcaaaaa-cccc--------------------------------------------------------------attcgatcc-aa--aaccagaaaataactgaaga-----tccggaca-gctgttca--------agaacagccgtctcc-----------aaccaaagacaactctcaacaacggatatcttggctcccgtatcgatgaagaacgcagcgaaatgcgatacgtagtgtgaattgcagataatgtgaatcatcgaatctttgaacgcaaattgcactcgaggctccggccgagagtatgtctgcctcagcgtc-----------------------------------------------------------------------------------------------------------ggcttcaccctcacccctctcc-------------------------accgagaggcgtggacctggccgtcc--cggt---taatg----------caaccgggtctgccgaagaacagaggctcgaacgaggacc--caatc-------gggac-aacagtctggtaggtgaccc-------------gtcagggatcgcatgcc-gctgtcgg--cccgggac-ct--cgttgtaagccg---gcaggaa----tcggcggtcgc---------------------------ttttttttaggaaaaggagcggccgcacga--cacacccttttcgacctgagttcaggcaaga
>SAG_216_11b_HG972984_Coccomyxa_solorinae_croceae
tagtcatatgcttgtctcaaagattaagccatgcatgtctaagtataaactgctttatactgtgaaactgcgaatggctcattaaatcagttatagtttatttgatggtaccttactactcggataaccgtagtaattctagagctaatacgtgcggaaatcccgacttctggaagggacgtatttattagataaaaggccgaccgggct-tgcccgaaacgcggtgaatcatgataactccacgaatcgcatggcctcagtgccggcgatgtttcattcaaatttctgccctatcaactttcgacggtaaggtattggcttaccgtggtggtaacgggtgacggaggattagggttcgattccggagagggagcctgagaaacggctaccacatccaaggaaggcagcaggcgcgcaaattacccaatcttgacacaaggaggtagtgacaataaataacaataccggggtttttcaactctggtaattggaatgagtacaatctaaaccccttaacgaggatcaattggagggcaagtctggtgccagcagccgcggtaattccagctccaatagcgtatatttaagttgttgcagttaaaaagctcgtagttggatttcgggcgggcccggccggtccgcctt--cgggtgtgcactgaccgggcccgtcttgttgccggggacgggctcctgggcttcactgtccgggactcggagtcggcgaggttactttgagtaaattagagtgttcaaagcaggcctacgctctgaatacattagcatggaataacacgataggactctggcctatcttgttggtctgtgggaccggagtaatgattaagagggacagtcgggggcattcgtatttcattgtcagaggtgaaattcttggatttatgaaagacgaactactgcgaaagcatttgccaaggatgttttcattaatcaagaacgaaagttgggggctcgaagacgattagataccgtcctagtctcaaccataaacgatgccgactagggattggcgggcgttcttttgatgaccccgccagcaccttatgagaaatcaaagtttttgggttccggggggagtatggtcgcaaggctgaaacttaaaggaattgacggaagggcaccaccaggcgtggagcctgcggcttaatttgactcaacacgggaaaacttaccaggtccagacatagtgaggattgacagattgagagctctttcttgattctatgggtggtggtgcatggccgttcttagttggtgggttgccttgtcaggttgattccggtaacgaacgagacctcagcctgctaactagtcacgattggttcttccagtcggccggcttcttagagggactattggcgactagccaatggaagtgtgaggcaataacaggtctgtgatgcccttagatgttctgggccgcacgcgcgctacactgatgcagtcaacgagcctagccttggccgacaggtccgggtaatctttgaaactgcatcgtgatggggatagatgattgcaattattcatcttcaacgaggaatgcctagtaagcgcgagtcatcagctcgcgttgattacgtccctgccctttgtacacaccgcccgtcgctcctaccgattgggtgtgctggtgaagcgttcggattggcggcagtgcgcggttcgccgctcgctgcagccgagaagttcgttaaaccctcccacctagaggaaggagaagtcgtaacaaggtttccgta-ggtgaacctgcggaaggatc---------------------------------------------attgcatcgatcaaacacaaac-----cgcgaaccc----acgtatccccgcggcct-tct-----------gtc--------------------tttc-------tcttc---------------------ggggaa--agag---ag-c---c----g-gccgtgc---gcttgt--ccctgtccggttccgc------ttcgg-cggaaagggcaggtct-agcgggctggg---gaggccgctctccctt-a------------accgggg--gag-ggc------------cgaaccccggctggcaaaaa-cccc--------------------------------------------------------------attcgatcc-aa--aaccagaaaataactgaaga-----tccggaca-gctgttca--------agaacagccgtctcc-----------aaccaaagacaactctcaacaacggatatcttggctcccgtatcgatgaagaacgcagcgaaatgcgatacgtagtgtgaattgcagataatgtgaatcatcgaatctttgaacgcaaattgcactcgaggctccggccgagagtatgtctgcctcagcgtc-----------------------------------------------------------------------------------------------------------ggcttcaccctcacccctctcc-------------------------accgagaggcgtggacctggccgtcc--cggt---taatg----------caaccgggtctgccgaagaacagaggctcgaacgaggacc--caatc-------gggac-aacagtctggtaggtgaccc-------------gtcagggatcgcatgcc-gctgtcgg--cccgggac-ct--cgttgtaagccg---gcaggaa----tcggcggtcgc---------------------------ttttttttaggaaaaggagcggccgcacga--cacacccttttcgacctgagttcaggcaaga
>SAG_216_12_HG972987_Coccomyxa_solorinae_saccatae
tagtcatatgcttgtctcaaagattaagccatgcatgtctaagtataaactgctttatactgtgaaactgcgaatggctcattaaatcagttatagtttatttgatggtaccttactactcggataaccgtagtaattctagagctaatacgtgcggaaatcccgacttctggaagggacgtatttattagataaaaggccgaccgggct-tgcccgaaacgcggtgaatcatgataactccacgaatcgcatggcctcagtgccggcgatgtttcattcaaatttctgccctatcaactttcgacggtaaggtattggcttaccgtggtggtaacgggtgacggaggattagggttcgattccggagagggagcctgagaaacggctaccacatccaaggaaggcagcaggcgcgcaaattacccaatcttgacacaaggaggtagtgacaataaataacaataccggggtttttcaactctggtaattggaatgagtacaatctaaaccccttaacgaggatcaattggagggcaagtctggtgccagcagccgcggtaattccagctccaatagcgtatatttaagttgttgcagttaaaaagctcgtagttggatttcgggcgggcccggccggtccgcctt--cgggtgtgcactgaccgggcccgtcttgttgccggggacgggctcctgggcttcactgtccgggactcggagtcggcgaggttactttgagtaaattagagtgttcaaagcaggcctacgctctgaatacattagcatggaataacacgataggactctggcctatcttgttggtctgtgggaccggagtaatgattaagagggacagtcgggggcattcgtatttcattgtcagaggtgaaattcttggatttatgaaagacgaactactgcgaaagcatttgccaaggatgttttcattaatcaagaacgaaagttgggggctcgaagacgattagataccgtcctagtctcaaccataaacgatgccgactagggattggcgggcgttcttttgatgaccccgccagcaccttatgagaaatcaaagtttttgggttccggggggagtatggtcgcaaggctgaaacttaaaggaattgacggaagggcaccaccaggcgtggagcctgcggcttaatttgactcaacacgggaaaacttaccaggtccagacatagtgaggattgacagattgagagctctttcttgattctatgggtggtggtgcatggccgttcttagttggtgggttgccttgtcaggttgattccggtaacgaacgagacctcagcctgctaactagtcacgattggttcttccagtcggccgacttcttagagggactattggcgactagccaatggaagtgtgaggcaataacaggtctgtgatgcccttagatgttctgggccgcacgcgcgctacactgatgcagtcaacgagcctagccttggccgacaggtccgggtaatctttgaaactgcatcgtgatggggatagatgattgcaattattcatcttcaacgaggaatgcctagtaagcgcgagtcatcagctcgcgttgattacgtccctgccctttgtacacaccgcccgtcgctcctaccgattgggtgtgctggtgaagcgttcggattggcggcagtgcgcggttcgccgctcgctgcagccgagaagttcgttaaaccctcccacctagaggaaggagaagtcgtaacaaggtttccgta-ggtgaacctgcggaaggatc---------------------------------------------attgcatcgatcaaacacaaac-----cgcgaaccc----acgtatccccgcggcct-tct-----------gtc--------------------tttc-------tcttc---------------------ggggaa--agag---ag-c---c----g-gccgtgc---gcttgt--ccctgtccggttccgc------ttcgg-cggaaagggcaggtct-agcgggctggg---gaggccgctctccctt-a------------accgggg--gag-ggc------------cgaaccccggctggcaaaaa-cccc--------------------------------------------------------------attcgatcc-aa--aaccagaaaataactgaaga-----tccggaca-gctgttca--------agaacagccgtctcc-----------aaccaaagacaactctcaacaacggatatcttggctcccgtatcgatgaagaacgcagcgaaatgcgatacgtagtgtgaattgcagataatgtgaatcatcgaatctttgaacgcaaattgcactcgaggctccggccgagagtatgtctgcctcagcgtc-----------------------------------------------------------------------------------------------------------ggcttcaccctcacccctctcc-------------------------accgagaggcgtggacctggccgtcc--cggt---taatg----------caaccgggtctgccgaagaacagaggctcgaacgaggacc--caatc-------gggac-aacagtctggtaggtgaccc-------------gtcagggatcgcatgcc-gctgtcgg--cccgggac-ct--cgttgtaagccg---gcaggaa----tcggcggtcgc---------------------------ttttttttagaaaaaggagcggccgcacga--cacacccttttcgacctgagttcaggcaaga
>SAG_216_5_HG972982_Coccomyxa_peltigerae
tagtcatatgcttgtctcaaagattaagccatgcatgtctaagtataaactgctttatactgtgaaactgcgaatggctcattaaatcagttatagtttatttgatggtaccttactactcggataaccgtagtaattctagagctaatacgtgcggaaatcccgacttctggaagggacgtatttattagataaaaggccgaccgggct-tgcccgaaacgcggtgaatcatgataactccacgaatcgcatggcctcagtgccggcgatgtttcattcaaatttctgccctatcaactttcgacggtaaggtattggcttaccgtggtggtaacgggtgacggaggattagggttcgattccggagagggagcctgagaaacggctaccacatccaaggaaggcagcaggcgcgcaaattacccaatcttgacacaaggaggtagtgacaataaataacaataccggggtttttcaactctggtaattggaatgagtacaatctaaaccccttaacgaggatcaattggagggcaagtctggtgccagcagccgcggtaattccagctccaatagcgtatatttaagttgttgcagttaaaaagctcgtagttggatttcgggcgggcccggccggtccgcctt--cgggtgtgcactgaccgggcccgtcttgttgccggggacgggctcctgggcttcactgtccgggactcggagtcggcgaggttactttgagtaaattagagtgttcaaagcaggcctacgctctgaatacattagcatggaataacacgataggactctggcctatcttgttggtctgtgggaccggagtaatgattaagagggacagtcgggggcattcgtatttcattgtcagaggtgaaattcttggatttatgaaagacgaactactgcgaaagcatttgccaaggatgttttcattaatcaagaacgaaagttgggggctcgaagacgattagataccgtcctagtctcaaccataaacgatgccgactagggattggcgggcgttcttttgatgaccccgccagcaccttatgagaaatcaaagtttttgggttccggggggagtatggtcgcaaggctgaaacttaaaggaattgacggaagggcaccaccaggcgtggagcctgcggcttaatttgactcaacacgggaaaacttaccaggtccagacatagtgaggattgacagattgagagctctttcttgattctatgggtggtggtgcatggccgttcttagttggtgggttgccttgtcaggttgattccggtaacgaacgagacctcagcctgctaactagtcacgattggttcttccagtcggccggcttcttagagggactattggcgactagccaatggaagtgtgaggcaataacaggtctgtgatgcccttagatgttctgggccgcacgcgcgctacactgatgcagtcaacgagcctagccttggccgacaggtccgggtaatctttgaaactgcatcgtgatggggatagatgattgcaattattcatcttcaacgaggaatgcctagtaagcgcgagtcatcagctcgcgttgattacgtccctgccctttgtacacaccgcccgtcgctcctaccgattgggtgtgctggtgaagcgttcggattggcggcagtgcgcggttcgccgctcgctgcagccgagaagttcgttaaaccctcccacctagaggaaggagaagtcgtaacaaggtttccgta-ggtgaacctgcggaaggatc---------------------------------------------attgcatcgatcaaacacaaac-----cgcgaaccc----acgtatccccgcggcct-tct-----------gtc--------------------tttc-------tcttc---------------------ggggaa--agag---ag-c---c----g-gccgtgc---gcttgt--ccctgtccggttccgc------ttcgg-cggaaagggcaggtct-agcgggctggg---gaggccgctctccctt-a------------accgggg--gag-ggc------------cgaaccccggctggcaaaaa-cccc--------------------------------------------------------------attcgatcc-aa--aaccagaaaataactgaaga-----tccggaca-gctgttca--------agaacagccgtctcc-----------aaccaaagacaactctcaacaacggatatcttggctcccgtatcgatgaagaacgcagcgaaatgcgatacgtagtgtgaattgcagataatgtgaatcatcgaatctttgaacgcaaattgcactcgaggctccggccgagagtatgtctgcctcagcgtc-----------------------------------------------------------------------------------------------------------ggcttcaccctcacccctctcc-------------------------accgagaggcgtggacctggccgtcc--cggt---taatg----------caaccgggtctgccgaagaacagaggctcgaacgaggacc--caatc-------gggac-aacagtctggtaggtgaccc-------------gtcagggatcgcatgcc-gctgtcgg--cccgggac-ct--cgttgtaagccg---gcaggaa----tcggcggtcgc---------------------------ttttttttagaaaaaggagcggccgcacga--cacacccttttcgacctgagttcaggcaaga
>SAG_216_6_HG972988_Coccomyxa_peltigerae_variolosae
tagtcatatgcttgtctcaaagattaagccatgcatgtctaagtataaactgctttatactgtgaaactgcgaatggctcattaaatcagttatagtttatttgatggtaccttactactcggataaccgtagtaattctagagctaatacgtgcggaaatcccgacttctggaagggacgtatttattagataaaaggccgaccgggct-tgcccgaaacgcggtgaatcatgataactccacgaatcgcatggcctcagtgccggcgatgtttcattcaaatttctgccctatcaactttcgacggtaaggtattggcttaccgtggtggtaacgggtgacggaggattagggttcgattccggagagggagcctgagaaacggctaccacatccaaggaaggcagcaggcgcgcaaattacccaatcttgacacaaggaggtagtgacaataaataacaataccggggtttttcaactctggtaattggaatgagtacaatctaaaccccttaacgaggatcaattggagggcaagtctggtgccagcagccgcggtaattccagctccaatagcgtatatttaagttgttgcagttaaaaagctcgtagttggatttcgggcgggcccggccggtccgcctt--cgggtgtgcactgaccgggcccgtcttgttgccggggacgggctcctgggcttcactgtccgggactcggagtcggcgaggttactttgagtaaattagagtgttcaaagcaggcctacgctctgaatacattagcatggaataacacgataggactctggcctatcttgttggtctgtgggaccggagtaatgattaagagggacagtcgggggcattcgtatttcattgtcagaggtgaaattcttggatttatgaaagacgaactactgcgaaagcatttgccaaggatgttttcattaatcaagaacgaaagttgggggctcgaagacgattagataccgtcctagtctcaaccataaacgatgccgactagggattggcgggcgttcttttgatgaccccgccagcaccttatgagaaatcaaagtttttgggttccggggggagtatggtcgcaaggctgaaacttaaaggaattgacggaagggcaccaccaggcgtggagcctgcggcttaatttgactcaacacgggaaaacttaccaggtccagacatagtgaggattgacagattgagagctctttcttgattctatgggtggtggtgcatggccgttcttagttggtgggttgccttgtcaggttgattccggtaacgaacgagacctcagcctgctaactagtcacgattggttcttccagtcggccgacttcttagagggactattggcgactagccaatggaagtgtgaggcaataacaggtctgtgatgcccttagatgttctgggccgcacgcgcgctacactgatgcagtcaacgagcctagccttggccgacaggtccgggtaatctttgaaactgcatcgtgatggggatagatgattgcaattattcatcttcaacgaggaatgcctagtaagcgcgagtcatcagctcgcgttgattacgtccctgccctttgtacacaccgtccgtcgctcctaccgattgggtgtgctggtgaagcgttcggattggcggcagtgcgcggttcgccgctcgctgcagccgagaagttcgttaaaccctcccacctagaggaaggagaagtcgtaacaaggtttccgta-ggtgaacctgcggaaggatc---------------------------------------------attgcatcgatcaaacacaaac-----cgcgaaccc----acgtatccccgcggcct-tct-----------gtc--------------------tttc-------tcttc---------------------ggggaa--agag---ag-c---c----g-gccgtgc---gcttgt--ccctgtccggttccgc------ttcgg-cggaaagggcaggtct-agcgggctggg---gaggccgctctccctt-a------------accgggg--gag-ggc------------cgaaccccggctggcaaaaaccccc--------------------------------------------------------------attcgatcc-aa--aaccagtaaacacctgaaga-----tccggaca-gctgttca--------agaacagccgtctcc-----------aaccaaagacaactctcaacaacggatatcttggctcccgtatcgatgaagaacgcagcgaaatgcgatacgtagtgtgaattgcagataatgtgaatcatcgaatctttgaacgcaaattgcactcgaggctccggccgagagtatgtctgcctcagcgtc-----------------------------------------------------------------------------------------------------------ggcttcaccctcacccctctcc-------------------------accgagaggcgtggacctggccgtcc--cggt---taatg----------caaccgggtctgccgaagaacagaggctcgaacgaggacc--caatc-------gggac-aacagtctggtaggtgaccc-------------gtcagggatcgcatgcc-gctgtcgg--cccgggac-ct--cgttgtaagccg---gcaggaa----tcggcggtcgc---------------------------ttttttttaggaaaaggagcggccgcacga--cacacccttttcgacctgagttcaggcaaga
>Ulvinen_15_July_1999_AY333649_of_Nephroma_expallidum
nnnnnnnnnnnnnnnnnnnnnnnnnnnnnnnnnnnnnnnnnnnnnnnnnnnnnnnnnnnnnnnnnnnnnnnnnnnnnnnnnnnnnnnnnnnnnnnnnnnnnnnnnnnnnnnnnnnnnnnnnnnnnnnnnnnnnnnnnnnnnnnnnnnnnnnnnnnnnnnnnnnnnnnnnnnnnnnnnnnnnnnnnnnnnnnnnnnnnnnnnnnnnnnnnn-nnnnnnnnnnnnnnnnnnnnnnnnnnnnnnnnnnnnnnnnnnnnnnnnnnnnnnnnnnnnnnnnnnnnnnnnnnnnnnnnnnnnnnnnnnnnnnnnnnnnnnnnnnnnnnnnnnnnnnnnnnnnnnnnnnnnnnnnnnnnnnnnnnnnnnnnnnnnnnnnnnnnnnnnnnnnnnnnnnnnnnnnnnnnnnnnnnnnnnnnnnnnnnnnnnnnnnnnnnnnnnnnnnnnnnnnnnnnnnnnnnnnnnnnnnnnnnnnnnnnnnnnnnnnnnnnnnnnnnnnnnnnnnnnnnnnnnnnnnnnnnnnnnnnnnnnnnnnnnnnnnnnnnnnnnnnnnnnnnnnnnnnnnnnnnnnnnnnnnnnnnnnnnnnnnnnnnnnnnnnnnnnnnnnnnnnnnnnnnnnnnnnnnnnnnnnnnnnnnnnnnnnnnnnnnnnnnn--nnnnnnnnnnnnnnnnnnnnnnnnnnnnnnnnnnnnnnnnnnnnnnnnnnnnnnnnnnnnnnnnnnnnnnnnnnnnnnnnnnnnnnnnnnnnnnnnnnnnnnnnnnnnnnnnnnnnnnnnnnnnnnnnnnnnnnnnnnnnnnnnnnnnnnnnnnnnnnnnnnnnnnnnnnnnnnnnnnnnnnnnnnnnnnnnnnnnnnnnnnnnnnnnnnnnnnnnnnnnnnnnnnnnnnnnnnnnnnnnnnnnnnnnnnnnnnnnnnnnnnnnnnnnnnnnnnnnnnnnnnnnnnnnnnnnnnnnnnnnnnnnnnnnnnnnnnnnnnnnnnnnnnnnnnnnnnnnnnnnnnnnnnnnnnnnnnnnnnnnnnnnnnnnnnnnnnnnnnnnnnnnnnnnnnnnnnnnnnnnnnnnnnnnnnnnnnnnnnnnnnnnnnnnnnnnnnnnnnnnnnnnnnnnnnnnnnnnnnnnnnnnnnnnnnnnnnnnnnnnnnnnnnnnnnnnnnnnnnnnnnnnnnnnnnnnnnnnnnnnnnnnnnnnnnnnnnnnnnnnnnnnnnnnnnnnnnnnnnnnnnnnnnnnnnnnnnnnnnnnnnnnnnnnnnnnnnnnnnnnnnnnnnnnnnnnnnnnnnnnnnnnnnnnnnnnnnnnnnnnnnnnnnnnnnnnnnnnnnnnnnnnnnnnnnnnnnnnnnnnnnnnnnnnnnnnnnnnnnnnnnnnnnnnnnnnnnnnnnnnnnnnnnnnnnnnnnnnnnnnnnnnnnnnnnnnnnnnnnnnnnnnnnnnnnnnnnnnnnnnnnnnnnnnnnnnnnnnnnnnnnnnnnnnnnnnnnnnnnnnnnnnnnnnnnnnnnnnnnnnnnnnnnnnnnnnnnnnnnnnnnnnnnnnnnnnnnnnnnnnnnnnnnnnnnnnnnnnnnnnnnnnnnnnnnnnnnnnnnnnnnnnnnnnnnnnnnnnnnnnnnnnnnnnnnnnnnnnnnnnnnnnnnnnnnnnnnnnnnnnnnnnnnnnnnnnnnnnnnnnnnnnnnnnnnnnnnnnnnnnnnnnnnnnnnnnnnnnnnnnnnnnnnnnnnnnnnnnnnnnnnnnnnnnnnnnnnnnnnnnnnnnnnnnnnnnnnnnnnnnnnnnnnnnnnnn-nnnnnnnnnnnnnnnnnatc---------------------------------------------attgcatcgatcaaacacaaac-----cgcgaaccc----acgtatccccgcggcct-tct-----------gtc--------------------tttc-------tcttc---------------------ggggaa--agag---ag-c---c----g-gccgtgc---gcttgt--ccctgtccggttccgc------ttcgg-cggaaagggcaggtct-agcgggctggg---gaggccgctctccctt-a------------accgggg--gag-ggc------------cgaaccccggctggcaaaaa-cccc--------------------------------------------------------------attcgatcc-aa--aaccagtaaataactgaaga-----tccggaca-gctgttca--------agaacagccgtctcc-----------aaccaaagacaactctcaacaacggatatcttggctcccgtatcgatgaagaacgcagcgaaatgcgatacgtagtgtgaattgcagataatgtgaatcatcgaatctttgaacgcaaattgcactcgaggctccggccgagagtatgtctgcctcagcgtc-----------------------------------------------------------------------------------------------------------ggcttcaccctcacccctctcc-------------------------accgagaggcgtggacctggccgtcc--cggt---taatg----------caaccgggtctgccgaagaacagaggctcgaacgaggacc--caatc-------gggac-aacagtctggtaggtgaccc-------------gtcagggatcgcatgcc-gctgtcgg--cccgggac-ct--cgttgtaagccg---gcaggaa----tcggcggtcgcnnnnnnnnnnnnnnnnnn---------nnnnnnnnnnnnnnnnnnnnnnnnnnnnnn--nnnnnnnnnnnnnnnnnnnnnnnnnnnnnnn
>Wehr_59_AY333647_of_Nephroma_arcticum
nnnnnnnnnnnnnnnnnnnnnnnnnnnnnnnnnnnnnnnnnnnnnnnnnnnnnnnnnnnnnnnnnnnnnnnnnnnnnnnnnnnnnnnnnnnnnnnnnnnnnnnnnnnnnnnnnnnnnnnnnnnnnnnnnnnnnnnnnnnnnnnnnnnnnnnnnnnnnnnnnnnnnnnnnnnnnnnnnnnnnnnnnnnnnnnnnnnnnnnnnnnnnnnnnn-nnnnnnnnnnnnnnnnnnnnnnnnnnnnnnnnnnnnnnnnnnnnnnnnnnnnnnnnnnnnnnnnnnnnnnnnnnnnnnnnnnnnnnnnnnnnnnnnnnnnnnnnnnnnnnnnnnnnnnnnnnnnnnnnnnnnnnnnnnnnnnnnnnnnnnnnnnnnnnnnnnnnnnnnnnnnnnnnnnnnnnnnnnnnnnnnnnnnnnnnnnnnnnnnnnnnnnnnnnnnnnnnnnnnnnnnnnnnnnnnnnnnnnnnnnnnnnnnnnnnnnnnnnnnnnnnnnnnnnnnnnnnnnnnnnnnnnnnnnnnnnnnnnnnnnnnnnnnnnnnnnnnnnnnnnnnnnnnnnnnnnnnnnnnnnnnnnnnnnnnnnnnnnnnnnnnnnnnnnnnnnnnnnnnnnnnnnnnnnnnnnnnnnnnnnnnnnnnnnnnnnnnnnnnnnnnnnn--nnnnnnnnnnnnnnnnnnnnnnnnnnnnnnnnnnnnnnnnnnnnnnnnnnnnnnnnnnnnnnnnnnnnnnnnnnnnnnnnnnnnnnnnnnnnnnnnnnnnnnnnnnnnnnnnnnnnnnnnnnnnnnnnnnnnnnnnnnnnnnnnnnnnnnnnnnnnnnnnnnnnnnnnnnnnnnnnnnnnnnnnnnnnnnnnnnnnnnnnnnnnnnnnnnnnnnnnnnnnnnnnnnnnnnnnnnnnnnnnnnnnnnnnnnnnnnnnnnnnnnnnnnnnnnnnnnnnnnnnnnnnnnnnnnnnnnnnnnnnnnnnnnnnnnnnnnnnnnnnnnnnnnnnnnnnnnnnnnnnnnnnnnnnnnnnnnnnnnnnnnnnnnnnnnnnnnnnnnnnnnnnnnnnnnnnnnnnnnnnnnnnnnnnnnnnnnnnnnnnnnnnnnnnnnnnnnnnnnnnnnnnnnnnnnnnnnnnnnnnnnnnnnnnnnnnnnnnnnnnnnnnnnnnnnnnnnnnnnnnnnnnnnnnnnnnnnnnnnnnnnnnnnnnnnnnnnnnnnnnnnnnnnnnnnnnnnnnnnnnnnnnnnnnnnnnnnnnnnnnnnnnnnnnnnnnnnnnnnnnnnnnnnnnnnnnnnnnnnnnnnnnnnnnnnnnnnnnnnnnnnnnnnnnnnnnnnnnnnnnnnnnnnnnnnnnnnnnnnnnnnnnnnnnnnnnnnnnnnnnnnnnnnnnnnnnnnnnnnnnnnnnnnnnnnnnnnnnnnnnnnnnnnnnnnnnnnnnnnnnnnnnnnnnnnnnnnnnnnnnnnnnnnnnnnnnnnnnnnnnnnnnnnnnnnnnnnnnnnnnnnnnnnnnnnnnnnnnnnnnnnnnnnnnnnnnnnnnnnnnnnnnnnnnnnnnnnnnnnnnnnnnnnnnnnnnnnnnnnnnnnnnnnnnnnnnnnnnnnnnnnnnnnnnnnnnnnnnnnnnnnnnnnnnnnnnnnnnnnnnnnnnnnnnnnnnnnnnnnnnnnnnnnnnnnnnnnnnnnnnnnnnnnnnnnnnnnnnnnnnnnnnnnnnnnnnnnnnnnnnnnnnnnnnnnnnnnnnnnnnnnnnnnnnnnnnnnnnnnnnnnnnnnnnnnnnnnnnnnnnnnnnnnnnnnnn-nnnnnnnnnnnnnnnnnatc---------------------------------------------attgcatcgatcaaacacaaac-----cgcgaaccc----acgtatccccgcggcct-tct-----------gtc--------------------tttc-------tcttc---------------------ggggaa--agag---ag-c---c----g-gccgtgc---gcttgt--ccctgtccggttccgc------ttcgg-cggaaagggcaggtct-agcgggctggg---gaggccgctctccctt-a------------accgggg--gag-ggc------------cgaaccccggctggcaaaaa-cccc--------------------------------------------------------------attcgatcc-aa--aaccagaaaataactgaaga-----tccggaca-gctgttca--------agaacagccgtctcc-----------aaccaaagacaactctcaacaacggatatcttggctcccgtatcgatgaagaacgcagcgaaatgcgatacgtagtgtgaattgcagataatgtgaatcatcgaatctttgaacgcaaattgcactcgaggctccggccgagagtatgtctgcctcagcgtc-----------------------------------------------------------------------------------------------------------ggcttcaccctcacccctctcc-------------------------accgagaggcgtggacctggccgtcc--cggt---taatg----------caaccgggtctgccgaagaacagaggctcgaacgaggacc--caatc-------gggac-aacagtctggtaggtgaccc-------------gtcagggatcgcatgcc-gctgtcgg--cccgggac-ct--cgttgtaagccg---gcaggaa----tcggcggtcgcnnnnnnnnnnnnnnnnnn---------nnnnnnnnnnnnnnnnnnnnnnnnnnnnnn--nnnnnnnnnnnnnnnnnnnnnnnnnnnnnnn
>C1_AY293935_Coccomyxa_sp
nnnnnnnnnnnnnnnnnnnnnnnnnnnnnnnnnnnnnnnnnnnnnnnnnnnnnnnnnnnnnnnnnnnnnnnnnnnnnnnnnnnnnnnnnnnnnnnnnnnnnnnnnnnnnnnnnnnnnnnnnnnnnnnnnnnnnnnnnnnnnnnnnnnnnnnnnnnnnnnnnnnnnnnnnnnnnnnnnnnnnnnnnnnnnnnnnnnnnnnnnnnnnnnnnnnnnnnnnnnnnnnnnnnnnnnnnnnnnnnnnnnnnnnnnnnnnnnnnnnnnnnnnnnnnnnnnnnnnnnnnnnnnnnnnnnnnnnnnnnnnnnnnnnnnnnnnnnnnnnnnnnnnnnnnnnnnnnnnnnnnnnnnnnnnnnnnnnnnnnnnnnnnnnnnnnnnnnnnnnnnnnnnnnnnnnnnnnnnnnnnnnnnnnnnnnnnnnnnnnnnnnnnnnnnnnnnnnnnnnnnnnnnnnnnnnnnnnnnnnnnnnnnnnnnnnnnnnnnnnnnnnnnnnnnnnnnnnnnnnnnnnnnnnnnnnnnnnnnnnnnnnnnnnnnnnnnnnnnnnnnnnnnnnnnnnnnnnnnnnnnnnnnnnnnnnnnnnnnnnnnnnnnnnnnnnnnnnnnnnnnnnnnnnnnnnnnnnnnnnnnnnnnnnnnnnnnnnnnnnnnnnnnn--nnnnnnnnnnnnnnnnnnnnnnnnnnnnnnnnnnnnnnnnnnnnnnnnnnnnnnnnnnnnnnnnnnnnnnnnnnnnnnnnnnnnnnnnnnnnnnnnnnnnnnnnnnnnnnnnnnnnnnnnnnnnnnnnnnnnnnnnnnnnnnnnnnnnnnnnnnnnnnnnnnnnnnnnnnnnnnnnnnnnnnnnnnnnnnnnnnnnnnnnnnnnnnnnnnnnnnnnnnnnnnnnnnnnnnnnnnnnnnnnnnnnnnnnnnnnnnnnnnnnnnnnnnnnnnnnnnnnnnnnnnnnnnnnnnnnnnnnnnnnnnnnnnnnnnnnnnnnnnnnnnnnnnnnnnnnnnnnnnnnnnnnnnnnnnnnnnnnnnnnnnnnnnnnnnnnnnnnnnnnnnnnnnnnnnnnnnnnnnnnnnnnnnnnnnnnnnnnnnnnnnnnnnnnnnnnnnnnnnnnnnnnnnnnnnnnnnnnnnnnnnnnnnnnnnnnnnnnnnnnnnnnnnnnnnnnnnnnnnnnnnnnnnnnnnnnnnnnnnnnnnnnnnnnnnnnnnnnnnnnnnnnnnnnnnnnnnnnnnnnnnnnnnnnnnnnnnnnnnnnnnnnnnnnnnnnnnnnnnnnnnnnnnnnnnnnnnnnnnnnnnnnnnnnnnnnnnnnnnnnnnnnnnnnnnnnnnnnnnnnnnnnnnnnnnnnnnnnnnnnnnnnnnnnnnnnnnnnnnnnnnnnnnnnnnnnnnnnnnnnnnnnnnnnnnnnnnnnnnnnnnnnnnnnnnnnnnnnnnnnnnnnnnnnnnnnnnnnnnnnnnnnnnnnnnnnnnnnnnnnnnnnnnnnnnnnnnnnnnnnnnnnnnnnnnnnnnnnnnnnnnnnnnnnnnnnnnnnnnnnnnnnnnnnnnnnnnnnnnnnnnnnnnnnnnnnnnnnnnnnnnnnnnnnnnnnnnnnnnnnnnnnnnnnnnnnnnnnnnnnnnnnnnnnnnnnnnnnnnnnnnnnnnnnnnnnnnnnnnnnnnnnnnnnnnnnnnnnnnnnnnnnnnnnnnnnnnnnnnnnnnnnnnnnnnnnnnnnnnnnnnnnnnnnnnnnnnnnnnnnnnnnnnnnnnnnnnnnnnnnnnnnnnnnnnnnnnnnnnnnnnnnnnnnnnnn-nnnnnnnnnnnnnnnnnnnn---------------------------------------------nnnncatcgatcaaacacaaac-----cgcgaacca----acgtatccccgcaggcg-gcc----------------------------------ctac-------cc-----------------------------g--g-------g-c---t----g-cctgtgc---gcttgt--ccctgatcggcgccccgg----ttttcggggaccggtgaggtct-ggcgggctggg---gaggcctctttccctc-t------------aggggga--aag-ggc------------cgaa-cccggtcggcaaaac-ccc---------------------------------------------------------------attcaatcc-aa--aacccgaaacgtactaaaga-----ctttgacg-gccgccc---------agtgcggacgtcgcc-----------aaccaaagacaactctcaacaacggatatcttggctcccgtatcgatgaagaacgcagcgaaatgcgatacgtagtgtgaattgcagataatgtgaatcatcgaatctttgaacgcaaattgcactcgaggctccggccaagagtatgtctgcctcagcgtc-----------------------------------------------------------------------------------------------------------ggctttaccctca--ccccccc------------------------aatcgggaggcgtggacctggcagtcc--cggt---cggca---------acgaccgggtccgctgaataccagaggctcgagcaaggacc--cgcat-------gggaa-aacagtctggtaggtgaccc-------------gaaaggg--cgcatgcc-gctgttcg--cctggagc-ct--tgctggaagccg---gcaggaa----tcgtcggtcgc---------------------------cctt--------agcggggcggccgtgcga---acacccttttcgaccnnnnnnnnnnnnnnn
>C12_AY293932_Coccomyxa_sp
nnnnnnnnnnnnnnnnnnnnnnnnnnnnnnnnnnnnnnnnnnnnnnnnnnnnnnnnnnnnnnnnnnnnnnnnnnnnnnnnnnnnnnnnnnnnnnnnnnnnnnnnnnnnnnnnnnnnnnnnnnnnnnnnnnnnnnnnnnnnnnnnnnnnnnnnnnnnnnnnnnnnnnnnnnnnnnnnnnnnnnnnnnnnnnnnnnnnnnnnnnnnnnnnnnnnnnnnnnnnnnnnnnnnnnnnnnnnnnnnnnnnnnnnnnnnnnnnnnnnnnnnnnnnnnnnnnnnnnnnnnnnnnnnnnnnnnnnnnnnnnnnnnnnnnnnnnnnnnnnnnnnnnnnnnnnnnnnnnnnnnnnnnnnnnnnnnnnnnnnnnnnnnnnnnnnnnnnnnnnnnnnnnnnnnnnnnnnnnnnnnnnnnnnnnnnnnnnnnnnnnnnnnnnnnnnnnnnnnnnnnnnnnnnnnnnnnnnnnnnnnnnnnnnnnnnnnnnnnnnnnnnnnnnnnnnnnnnnnnnnnnnnnnnnnnnnnnnnnnnnnnnnnnnnnnnnnnnnnnnnnnnnnnnnnnnnnnnnnnnnnnnnnnnnnnnnnnnnnnnnnnnnnnnnnnnnnnnnnnnnnnnnnnnnnnnnnnnnnnnnnnnnnnnnnnnnnnnnnnnnnnnnn--nnnnnnnnnnnnnnnnnnnnnnnnnnnnnnnnnnnnnnnnnnnnnnnnnnnnnnnnnnnnnnnnnnnnnnnnnnnnnnnnnnnnnnnnnnnnnnnnnnnnnnnnnnnnnnnnnnnnnnnnnnnnnnnnnnnnnnnnnnnnnnnnnnnnnnnnnnnnnnnnnnnnnnnnnnnnnnnnnnnnnnnnnnnnnnnnnnnnnnnnnnnnnnnnnnnnnnnnnnnnnnnnnnnnnnnnnnnnnnnnnnnnnnnnnnnnnnnnnnnnnnnnnnnnnnnnnnnnnnnnnnnnnnnnnnnnnnnnnnnnnnnnnnnnnnnnnnnnnnnnnnnnnnnnnnnnnnnnnnnnnnnnnnnnnnnnnnnnnnnnnnnnnnnnnnnnnnnnnnnnnnnnnnnnnnnnnnnnnnnnnnnnnnnnnnnnnnnnnnnnnnnnnnnnnnnnnnnnnnnnnnnnnnnnnnnnnnnnnnnnnnnnnnnnnnnnnnnnnnnnnnnnnnnnnnnnnnnnnnnnnnnnnnnnnnnnnnnnnnnnnnnnnnnnnnnnnnnnnnnnnnnnnnnnnnnnnnnnnnnnnnnnnnnnnnnnnnnnnnnnnnnnnnnnnnnnnnnnnnnnnnnnnnnnnnnnnnnnnnnnnnnnnnnnnnnnnnnnnnnnnnnnnnnnnnnnnnnnnnnnnnnnnnnnnnnnnnnnnnnnnnnnnnnnnnnnnnnnnnnnnnnnnnnnnnnnnnnnnnnnnnnnnnnnnnnnnnnnnnnnnnnnnnnnnnnnnnnnnnnnnnnnnnnnnnnnnnnnnnnnnnnnnnnnnnnnnnnnnnnnnnnnnnnnnnnnnnnnnnnnnnnnnnnnnnnnnnnnnnnnnnnnnnnnnnnnnnnnnnnnnnnnnnnnnnnnnnnnnnnnnnnnnnnnnnnnnnnnnnnnnnnnnnnnnnnnnnnnnnnnnnnnnnnnnnnnnnnnnnnnnnnnnnnnnnnnnnnnnnnnnnnnnnnnnnnnnnnnnnnnnnnnnnnnnnnnnnnnnnnnnnnnnnnnnnnnnnnnnnnnnnnnnnnnnnnnnnnnnnnnnnnnnnnnnnnnnnnnnnnnnnnnnnnnnnnnnnnnnnnnnnnnnnnnnnnnnnnnnnnnnnnnnnnnnnnn-nnnnnnnnnnnnnnnnnnnn---------------------------------------------nnnncatcgatcaaacacaaac-----cgcgaacca----acgtatccccgcaggcg-gcc----------------------------------ctac-------cc-----------------------------g--g-------g-c---t----g-cctgtgc---gcttgt--ccctgatcggcgccccgg----ttctcggggcccggtgaggtct-ggcgggctggg---gaggcctctttccctc-t------------aggggga--aag-ggc------------cgaa-cccggtcggcaaaac-ccc---------------------------------------------------------------attcaatcc-aa--aacccgaaacgtactaaaga-----ctttgacg-gccgccc---------agtgcggacgtcgcc-----------aaccaaagacaactctcaacaacggatatcttggctcccgtatcgatgaagaacgcagcgaaatgcgatacgtagtgtgaattgcagataatgtgaatcatcgaatctttgaacgcaaattgcactcgaggctccggccaagagtatgtctgcctcagcgtc-----------------------------------------------------------------------------------------------------------ggctttaccctca--ccccccc------------------------aatcgggaggcgtggacctggcagtcc--cggt---cggca---------acgaccgggtccgctgaagaccagaggctcgagcaaggacc--cgcat-------gggaa-aacagtctggtaggtgaccc-------------gcaaggg--cgcatgcc-gctgttcg--cccggagc-ct--tgctggaagccg---gcaggaa----tcgtcggtcgc---------------------------cctt--------agcggggcggccgtgcga---acacccttttcgaccnnnnnnnnnnnnnnn
>C13_AY293936_Coccomyxa_sp
nnnnnnnnnnnnnnnnnnnnnnnnnnnnnnnnnnnnnnnnnnnnnnnnnnnnnnnnnnnnnnnnnnnnnnnnnnnnnnnnnnnnnnnnnnnnnnnnnnnnnnnnnnnnnnnnnnnnnnnnnnnnnnnnnnnnnnnnnnnnnnnnnnnnnnnnnnnnnnnnnnnnnnnnnnnnnnnnnnnnnnnnnnnnnnnnnnnnnnnnnnnnnnnnnnnnnnnnnnnnnnnnnnnnnnnnnnnnnnnnnnnnnnnnnnnnnnnnnnnnnnnnnnnnnnnnnnnnnnnnnnnnnnnnnnnnnnnnnnnnnnnnnnnnnnnnnnnnnnnnnnnnnnnnnnnnnnnnnnnnnnnnnnnnnnnnnnnnnnnnnnnnnnnnnnnnnnnnnnnnnnnnnnnnnnnnnnnnnnnnnnnnnnnnnnnnnnnnnnnnnnnnnnnnnnnnnnnnnnnnnnnnnnnnnnnnnnnnnnnnnnnnnnnnnnnnnnnnnnnnnnnnnnnnnnnnnnnnnnnnnnnnnnnnnnnnnnnnnnnnnnnnnnnnnnnnnnnnnnnnnnnnnnnnnnnnnnnnnnnnnnnnnnnnnnnnnnnnnnnnnnnnnnnnnnnnnnnnnnnnnnnnnnnnnnnnnnnnnnnnnnnnnnnnnnnnnnnnnnnnnnnnnn--nnnnnnnnnnnnnnnnnnnnnnnnnnnnnnnnnnnnnnnnnnnnnnnnnnnnnnnnnnnnnnnnnnnnnnnnnnnnnnnnnnnnnnnnnnnnnnnnnnnnnnnnnnnnnnnnnnnnnnnnnnnnnnnnnnnnnnnnnnnnnnnnnnnnnnnnnnnnnnnnnnnnnnnnnnnnnnnnnnnnnnnnnnnnnnnnnnnnnnnnnnnnnnnnnnnnnnnnnnnnnnnnnnnnnnnnnnnnnnnnnnnnnnnnnnnnnnnnnnnnnnnnnnnnnnnnnnnnnnnnnnnnnnnnnnnnnnnnnnnnnnnnnnnnnnnnnnnnnnnnnnnnnnnnnnnnnnnnnnnnnnnnnnnnnnnnnnnnnnnnnnnnnnnnnnnnnnnnnnnnnnnnnnnnnnnnnnnnnnnnnnnnnnnnnnnnnnnnnnnnnnnnnnnnnnnnnnnnnnnnnnnnnnnnnnnnnnnnnnnnnnnnnnnnnnnnnnnnnnnnnnnnnnnnnnnnnnnnnnnnnnnnnnnnnnnnnnnnnnnnnnnnnnnnnnnnnnnnnnnnnnnnnnnnnnnnnnnnnnnnnnnnnnnnnnnnnnnnnnnnnnnnnnnnnnnnnnnnnnnnnnnnnnnnnnnnnnnnnnnnnnnnnnnnnnnnnnnnnnnnnnnnnnnnnnnnnnnnnnnnnnnnnnnnnnnnnnnnnnnnnnnnnnnnnnnnnnnnnnnnnnnnnnnnnnnnnnnnnnnnnnnnnnnnnnnnnnnnnnnnnnnnnnnnnnnnnnnnnnnnnnnnnnnnnnnnnnnnnnnnnnnnnnnnnnnnnnnnnnnnnnnnnnnnnnnnnnnnnnnnnnnnnnnnnnnnnnnnnnnnnnnnnnnnnnnnnnnnnnnnnnnnnnnnnnnnnnnnnnnnnnnnnnnnnnnnnnnnnnnnnnnnnnnnnnnnnnnnnnnnnnnnnnnnnnnnnnnnnnnnnnnnnnnnnnnnnnnnnnnnnnnnnnnnnnnnnnnnnnnnnnnnnnnnnnnnnnnnnnnnnnnnnnnnnnnnnnnnnnnnnnnnnnnnnnnnnnnnnnnnnnnnnnnnnnnnnnnnnnnnnnnnnnnnnnnnnnnnnnnnnnnnnnnnnnnnnnnnnnnnnnnnnnnnnnnn-nnnnnnnnnnnnnnnnnnnn---------------------------------------------nnnncatcgatcaaacacaaac-----cgcgaacca----acgtatccccgcaggcg-gcc----------------------------------ctac-------cc-----------------------------g--g-------g-c---t----g-cctgtgc---gcttgt--ccctgatcggcgccccgg----ttttcggggaccggtgaggtct-ggcgggctggg---gaggcctctttccctc-t------------aggggga--aag-ggc------------cgaa-cccggtcggcaaaac-ccc---------------------------------------------------------------attcaatcc-aa--atcccgaaacgtactaaaga-----ctttgacg-gccgccc---------agtgcggacgtcgcc-----------aaccaaagacaactctcaacaacggatatcttggctcccgtatcgatgaagaacccagcgaaatgcgaaacgtagtgtgaattgcagataatgtgaatcatcgaatctttgaacgcaaattgcactcgaggctccggccaagagtatgtctgcctcagcgtc-----------------------------------------------------------------------------------------------------------ggctttaccctca--ccccccc------------------------aatcgggaggcgtggacctggcagtcc--cggt---cggca---------acgaccgggtccgctgaagaccagaggctcgagcaaggacc--cgcat-------gggaa-aacagtctggtaggtgaccc-------------gaaaggg--cgcatgcc-gctgttcg--cctggagc-ct--tgctggaagccg---gcaggaa----tcgtcggtcgc---------------------------cctt--------agcggggcggccgtgcga---acacccttttcgaccnnnnnnnnnnnnnnn
>C15_AY293939_Coccomyxa_sp
nnnnnnnnnnnnnnnnnnnnnnnnnnnnnnnnnnnnnnnnnnnnnnnnnnnnnnnnnnnnnnnnnnnnnnnnnnnnnnnnnnnnnnnnnnnnnnnnnnnnnnnnnnnnnnnnnnnnnnnnnnnnnnnnnnnnnnnnnnnnnnnnnnnnnnnnnnnnnnnnnnnnnnnnnnnnnnnnnnnnnnnnnnnnnnnnnnnnnnnnnnnnnnnnnnnnnnnnnnnnnnnnnnnnnnnnnnnnnnnnnnnnnnnnnnnnnnnnnnnnnnnnnnnnnnnnnnnnnnnnnnnnnnnnnnnnnnnnnnnnnnnnnnnnnnnnnnnnnnnnnnnnnnnnnnnnnnnnnnnnnnnnnnnnnnnnnnnnnnnnnnnnnnnnnnnnnnnnnnnnnnnnnnnnnnnnnnnnnnnnnnnnnnnnnnnnnnnnnnnnnnnnnnnnnnnnnnnnnnnnnnnnnnnnnnnnnnnnnnnnnnnnnnnnnnnnnnnnnnnnnnnnnnnnnnnnnnnnnnnnnnnnnnnnnnnnnnnnnnnnnnnnnnnnnnnnnnnnnnnnnnnnnnnnnnnnnnnnnnnnnnnnnnnnnnnnnnnnnnnnnnnnnnnnnnnnnnnnnnnnnnnnnnnnnnnnnnnnnnnnnnnnnnnnnnnnnnnnnnnnnnnnnn--nnnnnnnnnnnnnnnnnnnnnnnnnnnnnnnnnnnnnnnnnnnnnnnnnnnnnnnnnnnnnnnnnnnnnnnnnnnnnnnnnnnnnnnnnnnnnnnnnnnnnnnnnnnnnnnnnnnnnnnnnnnnnnnnnnnnnnnnnnnnnnnnnnnnnnnnnnnnnnnnnnnnnnnnnnnnnnnnnnnnnnnnnnnnnnnnnnnnnnnnnnnnnnnnnnnnnnnnnnnnnnnnnnnnnnnnnnnnnnnnnnnnnnnnnnnnnnnnnnnnnnnnnnnnnnnnnnnnnnnnnnnnnnnnnnnnnnnnnnnnnnnnnnnnnnnnnnnnnnnnnnnnnnnnnnnnnnnnnnnnnnnnnnnnnnnnnnnnnnnnnnnnnnnnnnnnnnnnnnnnnnnnnnnnnnnnnnnnnnnnnnnnnnnnnnnnnnnnnnnnnnnnnnnnnnnnnnnnnnnnnnnnnnnnnnnnnnnnnnnnnnnnnnnnnnnnnnnnnnnnnnnnnnnnnnnnnnnnnnnnnnnnnnnnnnnnnnnnnnnnnnnnnnnnnnnnnnnnnnnnnnnnnnnnnnnnnnnnnnnnnnnnnnnnnnnnnnnnnnnnnnnnnnnnnnnnnnnnnnnnnnnnnnnnnnnnnnnnnnnnnnnnnnnnnnnnnnnnnnnnnnnnnnnnnnnnnnnnnnnnnnnnnnnnnnnnnnnnnnnnnnnnnnnnnnnnnnnnnnnnnnnnnnnnnnnnnnnnnnnnnnnnnnnnnnnnnnnnnnnnnnnnnnnnnnnnnnnnnnnnnnnnnnnnnnnnnnnnnnnnnnnnnnnnnnnnnnnnnnnnnnnnnnnnnnnnnnnnnnnnnnnnnnnnnnnnnnnnnnnnnnnnnnnnnnnnnnnnnnnnnnnnnnnnnnnnnnnnnnnnnnnnnnnnnnnnnnnnnnnnnnnnnnnnnnnnnnnnnnnnnnnnnnnnnnnnnnnnnnnnnnnnnnnnnnnnnnnnnnnnnnnnnnnnnnnnnnnnnnnnnnnnnnnnnnnnnnnnnnnnnnnnnnnnnnnnnnnnnnnnnnnnnnnnnnnnnnnnnnnnnnnnnnnnnnnnnnnnnnnnnnnnnnnnnnnnnnnnnnnnnnnnnnnnnnnnnnnnnnnnnnnnnnnnnnnn-nnnnnnnnnnnnnnnnnnnn---------------------------------------------nnnncatcgatcaaacacaaac-----cgcgaacca----acgtatccccgcaggcg-gcc----------------------------------ctac-------cc-----------------------------g--g-------g-c---t----g-cctgtgc---gcttgt--ccctgatcggcgccccgg----ttctcgtggaccggtgaggtct-ggcgggctggg---gaggcctctttccctc-t------------aggggga--aag-ggc------------cgaa-cccggtcgccaaaac-ccc---------------------------------------------------------------attcaatcc-aa--aacccgaaacgtgctaaaga-----ctttgacg-accgccc---------agtgcggacgtcgcc-----------aaccaaagacaactctcaacaacggatatctt-gctcccgtatcgatgaagaacgcagcgaaatgcgatacgtagtgtgaattgcagataatgtgaatcatcgaatctttgaacgcaaattgcactcgaggctccggccaagagtatgtctgcctcagcgtc-----------------------------------------------------------------------------------------------------------ggctttaccctca--ccctccc------------------------aatcgggaggcgtggacctggcagtcc--cggt---cggca---------acgaccgggtccgctgaagaccagaggctcgagcaaggacc--cgcat-------gggaa-aacagtctggtaggtgaccc-------------gcaaggg--cgcatgcc-gctgttcg--cccggagc-ct--tgctggaagccg---gcaggaa----tcgtcggtcgc---------------------------cctt--------agcggggcggccgtgcga---acacccttttcgaccnnnnnnnnnnnnnnn
>C16_AY293947_Coccomyxa_sp
nnnnnnnnnnnnnnnnnnnnnnnnnnnnnnnnnnnnnnnnnnnnnnnnnnnnnnnnnnnnnnnnnnnnnnnnnnnnnnnnnnnnnnnnnnnnnnnnnnnnnnnnnnnnnnnnnnnnnnnnnnnnnnnnnnnnnnnnnnnnnnnnnnnnnnnnnnnnnnnnnnnnnnnnnnnnnnnnnnnnnnnnnnnnnnnnnnnnnnnnnnnnnnnnnnnnnnnnnnnnnnnnnnnnnnnnnnnnnnnnnnnnnnnnnnnnnnnnnnnnnnnnnnnnnnnnnnnnnnnnnnnnnnnnnnnnnnnnnnnnnnnnnnnnnnnnnnnnnnnnnnnnnnnnnnnnnnnnnnnnnnnnnnnnnnnnnnnnnnnnnnnnnnnnnnnnnnnnnnnnnnnnnnnnnnnnnnnnnnnnnnnnnnnnnnnnnnnnnnnnnnnnnnnnnnnnnnnnnnnnnnnnnnnnnnnnnnnnnnnnnnnnnnnnnnnnnnnnnnnnnnnnnnnnnnnnnnnnnnnnnnnnnnnnnnnnnnnnnnnnnnnnnnnnnnnnnnnnnnnnnnnnnnnnnnnnnnnnnnnnnnnnnnnnnnnnnnnnnnnnnnnnnnnnnnnnnnnnnnnnnnnnnnnnnnnnnnnnnnnnnnnnnnnnnnnnnnnnnnnnnnnnnn--nnnnnnnnnnnnnnnnnnnnnnnnnnnnnnnnnnnnnnnnnnnnnnnnnnnnnnnnnnnnnnnnnnnnnnnnnnnnnnnnnnnnnnnnnnnnnnnnnnnnnnnnnnnnnnnnnnnnnnnnnnnnnnnnnnnnnnnnnnnnnnnnnnnnnnnnnnnnnnnnnnnnnnnnnnnnnnnnnnnnnnnnnnnnnnnnnnnnnnnnnnnnnnnnnnnnnnnnnnnnnnnnnnnnnnnnnnnnnnnnnnnnnnnnnnnnnnnnnnnnnnnnnnnnnnnnnnnnnnnnnnnnnnnnnnnnnnnnnnnnnnnnnnnnnnnnnnnnnnnnnnnnnnnnnnnnnnnnnnnnnnnnnnnnnnnnnnnnnnnnnnnnnnnnnnnnnnnnnnnnnnnnnnnnnnnnnnnnnnnnnnnnnnnnnnnnnnnnnnnnnnnnnnnnnnnnnnnnnnnnnnnnnnnnnnnnnnnnnnnnnnnnnnnnnnnnnnnnnnnnnnnnnnnnnnnnnnnnnnnnnnnnnnnnnnnnnnnnnnnnnnnnnnnnnnnnnnnnnnnnnnnnnnnnnnnnnnnnnnnnnnnnnnnnnnnnnnnnnnnnnnnnnnnnnnnnnnnnnnnnnnnnnnnnnnnnnnnnnnnnnnnnnnnnnnnnnnnnnnnnnnnnnnnnnnnnnnnnnnnnnnnnnnnnnnnnnnnnnnnnnnnnnnnnnnnnnnnnnnnnnnnnnnnnnnnnnnnnnnnnnnnnnnnnnnnnnnnnnnnnnnnnnnnnnnnnnnnnnnnnnnnnnnnnnnnnnnnnnnnnnnnnnnnnnnnnnnnnnnnnnnnnnnnnnnnnnnnnnnnnnnnnnnnnnnnnnnnnnnnnnnnnnnnnnnnnnnnnnnnnnnnnnnnnnnnnnnnnnnnnnnnnnnnnnnnnnnnnnnnnnnnnnnnnnnnnnnnnnnnnnnnnnnnnnnnnnnnnnnnnnnnnnnnnnnnnnnnnnnnnnnnnnnnnnnnnnnnnnnnnnnnnnnnnnnnnnnnnnnnnnnnnnnnnnnnnnnnnnnnnnnnnnnnnnnnnnnnnnnnnnnnnnnnnnnnnnnnnnnnnnnnnnnnnnnnnnnnnnnnnnnnnnnnnnnnnnnnnnnnnnnnnnnnnnnnn-nnnnnnnnnnnnnnnnnnnn---------------------------------------------nnnncatcgatcaaacacaaac-----cgcgaacca----acgtatccccgcaggcg-gcc----------------------------------ctac-------cc-----------------------------g--g-------g-c---t----g-cctgtgc---gcttgt--ccctgatcggcgccccgg----ttctcggggcccggtgaggtct-ggcgggctggg---gaggcctctttccctc-t------------aggggga--aag-ggc------------cgaa-cccggtcgccaaaac-ccc---------------------------------------------------------------attcaatcc-aa--aacccgaaacgttctaaaga-----ctttgacg-gccgccc---------agtgcggacgtcgcc-----------aaccaaagacaactctcaacaacggatatctt-gctcccgtatcgatgaagaacgcagcgaaatgcgatacgtagtgtgaattgcagataatgtgaatcatcgaatctttgaacgcaaattgcactcgaggctccggccaagagtatgtctgcctcagcgtc-----------------------------------------------------------------------------------------------------------ggctttaccctca--ccc-ccc------------------------aaccgggaggcgtggacctggcagtcc--cggt---cggca---------acgaccgggtccgctgaagaccagaggctcgagcaaggacc--cgcat-------gggaa-aacagtctggtaggtgaccc-------------gaaaggg--cgcatgcc-gctgttcg--cccggagc-ct--tgctggaagccg---gcaggaa----tcgtcggtcgc---------------------------cctt--------agcggggcggccgtgcga--aacacccttttcgaccnnnnnnnnnnnnnnn
>C18_AY293933_Coccomyxa_sp
nnnnnnnnnnnnnnnnnnnnnnnnnnnnnnnnnnnnnnnnnnnnnnnnnnnnnnnnnnnnnnnnnnnnnnnnnnnnnnnnnnnnnnnnnnnnnnnnnnnnnnnnnnnnnnnnnnnnnnnnnnnnnnnnnnnnnnnnnnnnnnnnnnnnnnnnnnnnnnnnnnnnnnnnnnnnnnnnnnnnnnnnnnnnnnnnnnnnnnnnnnnnnnnnnnnnnnnnnnnnnnnnnnnnnnnnnnnnnnnnnnnnnnnnnnnnnnnnnnnnnnnnnnnnnnnnnnnnnnnnnnnnnnnnnnnnnnnnnnnnnnnnnnnnnnnnnnnnnnnnnnnnnnnnnnnnnnnnnnnnnnnnnnnnnnnnnnnnnnnnnnnnnnnnnnnnnnnnnnnnnnnnnnnnnnnnnnnnnnnnnnnnnnnnnnnnnnnnnnnnnnnnnnnnnnnnnnnnnnnnnnnnnnnnnnnnnnnnnnnnnnnnnnnnnnnnnnnnnnnnnnnnnnnnnnnnnnnnnnnnnnnnnnnnnnnnnnnnnnnnnnnnnnnnnnnnnnnnnnnnnnnnnnnnnnnnnnnnnnnnnnnnnnnnnnnnnnnnnnnnnnnnnnnnnnnnnnnnnnnnnnnnnnnnnnnnnnnnnnnnnnnnnnnnnnnnnnnnnnnnnnnnnn--nnnnnnnnnnnnnnnnnnnnnnnnnnnnnnnnnnnnnnnnnnnnnnnnnnnnnnnnnnnnnnnnnnnnnnnnnnnnnnnnnnnnnnnnnnnnnnnnnnnnnnnnnnnnnnnnnnnnnnnnnnnnnnnnnnnnnnnnnnnnnnnnnnnnnnnnnnnnnnnnnnnnnnnnnnnnnnnnnnnnnnnnnnnnnnnnnnnnnnnnnnnnnnnnnnnnnnnnnnnnnnnnnnnnnnnnnnnnnnnnnnnnnnnnnnnnnnnnnnnnnnnnnnnnnnnnnnnnnnnnnnnnnnnnnnnnnnnnnnnnnnnnnnnnnnnnnnnnnnnnnnnnnnnnnnnnnnnnnnnnnnnnnnnnnnnnnnnnnnnnnnnnnnnnnnnnnnnnnnnnnnnnnnnnnnnnnnnnnnnnnnnnnnnnnnnnnnnnnnnnnnnnnnnnnnnnnnnnnnnnnnnnnnnnnnnnnnnnnnnnnnnnnnnnnnnnnnnnnnnnnnnnnnnnnnnnnnnnnnnnnnnnnnnnnnnnnnnnnnnnnnnnnnnnnnnnnnnnnnnnnnnnnnnnnnnnnnnnnnnnnnnnnnnnnnnnnnnnnnnnnnnnnnnnnnnnnnnnnnnnnnnnnnnnnnnnnnnnnnnnnnnnnnnnnnnnnnnnnnnnnnnnnnnnnnnnnnnnnnnnnnnnnnnnnnnnnnnnnnnnnnnnnnnnnnnnnnnnnnnnnnnnnnnnnnnnnnnnnnnnnnnnnnnnnnnnnnnnnnnnnnnnnnnnnnnnnnnnnnnnnnnnnnnnnnnnnnnnnnnnnnnnnnnnnnnnnnnnnnnnnnnnnnnnnnnnnnnnnnnnnnnnnnnnnnnnnnnnnnnnnnnnnnnnnnnnnnnnnnnnnnnnnnnnnnnnnnnnnnnnnnnnnnnnnnnnnnnnnnnnnnnnnnnnnnnnnnnnnnnnnnnnnnnnnnnnnnnnnnnnnnnnnnnnnnnnnnnnnnnnnnnnnnnnnnnnnnnnnnnnnnnnnnnnnnnnnnnnnnnnnnnnnnnnnnnnnnnnnnnnnnnnnnnnnnnnnnnnnnnnnnnnnnnnnnnnnnnnnnnnnnnnnnnnnnnnnnnnnnnnnnnnnnnnnnnnnnnnnnnnnnnnnnnnnnnn-nnnnnnnnnnnnnnnnnnnn---------------------------------------------nnnncatcgatcaaacacaaac-----cgcgaacca----acgtatccccgcaggcg-gcc----------------------------------ctac-------cc-----------------------------g--g-------g-c---t----g-cctgtgc---gcttgt--ccctgatcggcgccccgg----ttctcggggcccggtgaggtct-ggcgggctggg---gagccctctttccctc-t------------aggggga--aag-ggc------------cgaa-cccggtcgccaaaac-ccc---------------------------------------------------------------attcaatcc-aa--aacccgaaacgttctaaaga-----ctttgacg-gccgccc---------agtgcggacgtcgcc-----------aaccaaagacaactctcaacaacggatatcttggctcccgtatcgatgaagaacgcagcgaaatgcgatacgtagtgtgaattgcagataatgtgaatcatcgaatctttgaacgcaaattgcactcgaggctccggccaagagtatgtctgcctcagcgtc-----------------------------------------------------------------------------------------------------------ggctttaccctca--ccc-ccc------------------------aatcgggaggcgtggacctggcagtcc--cggt---cggca---------acgaccgggtccgctgaagaccagaggctcgagcaaggacc--cgcat-------gggaa-aacagtctggtaggtgaccc-------------gaaaggg--cgcatgcc-gctgttcg--cccggagc-ct--tgctggaagccg---gcaggaa----tcgtcggtcgc---------------------------cctt--------agcggggcggccgtgcga---acacccttttcgaccnnnnnnnnnnnnnnn
>C19_AY293945_Coccomyxa_sp
nnnnnnnnnnnnnnnnnnnnnnnnnnnnnnnnnnnnnnnnnnnnnnnnnnnnnnnnnnnnnnnnnnnnnnnnnnnnnnnnnnnnnnnnnnnnnnnnnnnnnnnnnnnnnnnnnnnnnnnnnnnnnnnnnnnnnnnnnnnnnnnnnnnnnnnnnnnnnnnnnnnnnnnnnnnnnnnnnnnnnnnnnnnnnnnnnnnnnnnnnnnnnnnnnnnnnnnnnnnnnnnnnnnnnnnnnnnnnnnnnnnnnnnnnnnnnnnnnnnnnnnnnnnnnnnnnnnnnnnnnnnnnnnnnnnnnnnnnnnnnnnnnnnnnnnnnnnnnnnnnnnnnnnnnnnnnnnnnnnnnnnnnnnnnnnnnnnnnnnnnnnnnnnnnnnnnnnnnnnnnnnnnnnnnnnnnnnnnnnnnnnnnnnnnnnnnnnnnnnnnnnnnnnnnnnnnnnnnnnnnnnnnnnnnnnnnnnnnnnnnnnnnnnnnnnnnnnnnnnnnnnnnnnnnnnnnnnnnnnnnnnnnnnnnnnnnnnnnnnnnnnnnnnnnnnnnnnnnnnnnnnnnnnnnnnnnnnnnnnnnnnnnnnnnnnnnnnnnnnnnnnnnnnnnnnnnnnnnnnnnnnnnnnnnnnnnnnnnnnnnnnnnnnnnnnnnnnnnnnnnnnnnn--nnnnnnnnnnnnnnnnnnnnnnnnnnnnnnnnnnnnnnnnnnnnnnnnnnnnnnnnnnnnnnnnnnnnnnnnnnnnnnnnnnnnnnnnnnnnnnnnnnnnnnnnnnnnnnnnnnnnnnnnnnnnnnnnnnnnnnnnnnnnnnnnnnnnnnnnnnnnnnnnnnnnnnnnnnnnnnnnnnnnnnnnnnnnnnnnnnnnnnnnnnnnnnnnnnnnnnnnnnnnnnnnnnnnnnnnnnnnnnnnnnnnnnnnnnnnnnnnnnnnnnnnnnnnnnnnnnnnnnnnnnnnnnnnnnnnnnnnnnnnnnnnnnnnnnnnnnnnnnnnnnnnnnnnnnnnnnnnnnnnnnnnnnnnnnnnnnnnnnnnnnnnnnnnnnnnnnnnnnnnnnnnnnnnnnnnnnnnnnnnnnnnnnnnnnnnnnnnnnnnnnnnnnnnnnnnnnnnnnnnnnnnnnnnnnnnnnnnnnnnnnnnnnnnnnnnnnnnnnnnnnnnnnnnnnnnnnnnnnnnnnnnnnnnnnnnnnnnnnnnnnnnnnnnnnnnnnnnnnnnnnnnnnnnnnnnnnnnnnnnnnnnnnnnnnnnnnnnnnnnnnnnnnnnnnnnnnnnnnnnnnnnnnnnnnnnnnnnnnnnnnnnnnnnnnnnnnnnnnnnnnnnnnnnnnnnnnnnnnnnnnnnnnnnnnnnnnnnnnnnnnnnnnnnnnnnnnnnnnnnnnnnnnnnnnnnnnnnnnnnnnnnnnnnnnnnnnnnnnnnnnnnnnnnnnnnnnnnnnnnnnnnnnnnnnnnnnnnnnnnnnnnnnnnnnnnnnnnnnnnnnnnnnnnnnnnnnnnnnnnnnnnnnnnnnnnnnnnnnnnnnnnnnnnnnnnnnnnnnnnnnnnnnnnnnnnnnnnnnnnnnnnnnnnnnnnnnnnnnnnnnnnnnnnnnnnnnnnnnnnnnnnnnnnnnnnnnnnnnnnnnnnnnnnnnnnnnnnnnnnnnnnnnnnnnnnnnnnnnnnnnnnnnnnnnnnnnnnnnnnnnnnnnnnnnnnnnnnnnnnnnnnnnnnnnnnnnnnnnnnnnnnnnnnnnnnnnnnnnnnnnnnnnnnnnnnnnnnnnnnnnnnnnnnnnnnnnnnnnnnnnnnnnnnnnnn-nnnnnnnnnnnnnnnnnnnn---------------------------------------------nnnncatcgatcaaacacaaac-----cgcgaacca----acgtatccccgcaggcg-gcc----------------------------------ctac-------cc-----------------------------g--g-------g-c---t----g-cctgtgc---gcttgt--ccctgatcggcgccccgg----ttctcggggcccggtgaggtct-ggcgggctggg---gaggcctctttccctc-t------------aggggga--aag-ggc------------cgaa-cccggtcgccaaaac-ccc---------------------------------------------------------------attcaatcc-aa--aacccgaaacgttctaaaga-----ctttgacg-gccgccc---------agtgcggacgtcgcc-----------aaccaaagacaactctcaacaacggatatcttggctcccgtatcgatgaagaacgcagcgaaatgcgatacgtagtgtgaattgcagataatgtgaatcatcgaatctttgaacgcaaattgcactcgaggctccggccaagagtatgtctgcctcagcgtc-----------------------------------------------------------------------------------------------------------ggctttaccctca--ccc-ccc------------------------aatcgggaggcgtggacctggcagtcc--cggt---cggca---------acgaccgggtccgctgaagaccagaggctcgagcaaggacc--cgcat-------gggaa-aacagtctggtaggtgaccc-------------gaaaggg--cgcatgcc-gctgttcg--cccggagc-ct--tgctggaagccg---gcaggaa----tcgtcggtcgc---------------------------cctt--------agcggggcggccgtgcga---acacccttttcgaccnnnnnnnnnnnnnnn
>C2_AY293940_Coccomyxa_sp
nnnnnnnnnnnnnnnnnnnnnnnnnnnnnnnnnnnnnnnnnnnnnnnnnnnnnnnnnnnnnnnnnnnnnnnnnnnnnnnnnnnnnnnnnnnnnnnnnnnnnnnnnnnnnnnnnnnnnnnnnnnnnnnnnnnnnnnnnnnnnnnnnnnnnnnnnnnnnnnnnnnnnnnnnnnnnnnnnnnnnnnnnnnnnnnnnnnnnnnnnnnnnnnnnnnnnnnnnnnnnnnnnnnnnnnnnnnnnnnnnnnnnnnnnnnnnnnnnnnnnnnnnnnnnnnnnnnnnnnnnnnnnnnnnnnnnnnnnnnnnnnnnnnnnnnnnnnnnnnnnnnnnnnnnnnnnnnnnnnnnnnnnnnnnnnnnnnnnnnnnnnnnnnnnnnnnnnnnnnnnnnnnnnnnnnnnnnnnnnnnnnnnnnnnnnnnnnnnnnnnnnnnnnnnnnnnnnnnnnnnnnnnnnnnnnnnnnnnnnnnnnnnnnnnnnnnnnnnnnnnnnnnnnnnnnnnnnnnnnnnnnnnnnnnnnnnnnnnnnnnnnnnnnnnnnnnnnnnnnnnnnnnnnnnnnnnnnnnnnnnnnnnnnnnnnnnnnnnnnnnnnnnnnnnnnnnnnnnnnnnnnnnnnnnnnnnnnnnnnnnnnnnnnnnnnnnnnnnnnnnnnnnn--nnnnnnnnnnnnnnnnnnnnnnnnnnnnnnnnnnnnnnnnnnnnnnnnnnnnnnnnnnnnnnnnnnnnnnnnnnnnnnnnnnnnnnnnnnnnnnnnnnnnnnnnnnnnnnnnnnnnnnnnnnnnnnnnnnnnnnnnnnnnnnnnnnnnnnnnnnnnnnnnnnnnnnnnnnnnnnnnnnnnnnnnnnnnnnnnnnnnnnnnnnnnnnnnnnnnnnnnnnnnnnnnnnnnnnnnnnnnnnnnnnnnnnnnnnnnnnnnnnnnnnnnnnnnnnnnnnnnnnnnnnnnnnnnnnnnnnnnnnnnnnnnnnnnnnnnnnnnnnnnnnnnnnnnnnnnnnnnnnnnnnnnnnnnnnnnnnnnnnnnnnnnnnnnnnnnnnnnnnnnnnnnnnnnnnnnnnnnnnnnnnnnnnnnnnnnnnnnnnnnnnnnnnnnnnnnnnnnnnnnnnnnnnnnnnnnnnnnnnnnnnnnnnnnnnnnnnnnnnnnnnnnnnnnnnnnnnnnnnnnnnnnnnnnnnnnnnnnnnnnnnnnnnnnnnnnnnnnnnnnnnnnnnnnnnnnnnnnnnnnnnnnnnnnnnnnnnnnnnnnnnnnnnnnnnnnnnnnnnnnnnnnnnnnnnnnnnnnnnnnnnnnnnnnnnnnnnnnnnnnnnnnnnnnnnnnnnnnnnnnnnnnnnnnnnnnnnnnnnnnnnnnnnnnnnnnnnnnnnnnnnnnnnnnnnnnnnnnnnnnnnnnnnnnnnnnnnnnnnnnnnnnnnnnnnnnnnnnnnnnnnnnnnnnnnnnnnnnnnnnnnnnnnnnnnnnnnnnnnnnnnnnnnnnnnnnnnnnnnnnnnnnnnnnnnnnnnnnnnnnnnnnnnnnnnnnnnnnnnnnnnnnnnnnnnnnnnnnnnnnnnnnnnnnnnnnnnnnnnnnnnnnnnnnnnnnnnnnnnnnnnnnnnnnnnnnnnnnnnnnnnnnnnnnnnnnnnnnnnnnnnnnnnnnnnnnnnnnnnnnnnnnnnnnnnnnnnnnnnnnnnnnnnnnnnnnnnnnnnnnnnnnnnnnnnnnnnnnnnnnnnnnnnnnnnnnnnnnnnnnnnnnnnnnnnnnnnnnnnnnnnnnnnnnnnnnnnnnnnnnnnnnnnnnnnnn-nnnnnnnnnnnnnnnnnnnn---------------------------------------------nnnncatcgatcaaacacaaac-----cgcgaacca----acgtatccccgcaggcg-gcc----------------------------------ctac-------cc-----------------------------g--g-------g-c---t----g-cctgtgc---gcttgt--ccctgatcggcgccccgg----ttttcggggaccggtgaggtct-ggcgggctggg---gaggcctctttccctc-t------------aggggga--aag-ggc------------cgaa-cccggtcggcaaaac-ccc---------------------------------------------------------------attcaatcc-aa--aacccgaaacgtactaaaga-----ctttgacg-gccgccc---------agtgcggacgtcgcc-----------aaccaaagacaactctcaacaacggatatctt-gctcccgtatcgatgaagaacgcagcgaaatgcgatacgtagtgtgaattgcagataatgtgaatcatcgaatctttgaacgcaaattgcactcgaggctccggccaagagtatgtctgcctcagcgtc-----------------------------------------------------------------------------------------------------------ggctttaccctca--ccccccc------------------------aatcgggaggcgtggacctggcagtcc--cggt---cggca---------acgaccgggtccgctgaataccagaggctcgagcaaggacc--cgcat-------gggaa-aacagtctggtaggtgaccc-------------ggaaggg--cgcatgcc-gctgttcg--cctggagc-ct--tgctggaagccg---gcaggaa----tcgtcggtcgc---------------------------cctt--------agcggggcggccgtgcga---acacccttttcgaccnnnnnnnnnnnnnnn
>C20_AY293946_Coccomyxa_sp
nnnnnnnnnnnnnnnnnnnnnnnnnnnnnnnnnnnnnnnnnnnnnnnnnnnnnnnnnnnnnnnnnnnnnnnnnnnnnnnnnnnnnnnnnnnnnnnnnnnnnnnnnnnnnnnnnnnnnnnnnnnnnnnnnnnnnnnnnnnnnnnnnnnnnnnnnnnnnnnnnnnnnnnnnnnnnnnnnnnnnnnnnnnnnnnnnnnnnnnnnnnnnnnnnnnnnnnnnnnnnnnnnnnnnnnnnnnnnnnnnnnnnnnnnnnnnnnnnnnnnnnnnnnnnnnnnnnnnnnnnnnnnnnnnnnnnnnnnnnnnnnnnnnnnnnnnnnnnnnnnnnnnnnnnnnnnnnnnnnnnnnnnnnnnnnnnnnnnnnnnnnnnnnnnnnnnnnnnnnnnnnnnnnnnnnnnnnnnnnnnnnnnnnnnnnnnnnnnnnnnnnnnnnnnnnnnnnnnnnnnnnnnnnnnnnnnnnnnnnnnnnnnnnnnnnnnnnnnnnnnnnnnnnnnnnnnnnnnnnnnnnnnnnnnnnnnnnnnnnnnnnnnnnnnnnnnnnnnnnnnnnnnnnnnnnnnnnnnnnnnnnnnnnnnnnnnnnnnnnnnnnnnnnnnnnnnnnnnnnnnnnnnnnnnnnnnnnnnnnnnnnnnnnnnnnnnnnnnnnnnnnnnn--nnnnnnnnnnnnnnnnnnnnnnnnnnnnnnnnnnnnnnnnnnnnnnnnnnnnnnnnnnnnnnnnnnnnnnnnnnnnnnnnnnnnnnnnnnnnnnnnnnnnnnnnnnnnnnnnnnnnnnnnnnnnnnnnnnnnnnnnnnnnnnnnnnnnnnnnnnnnnnnnnnnnnnnnnnnnnnnnnnnnnnnnnnnnnnnnnnnnnnnnnnnnnnnnnnnnnnnnnnnnnnnnnnnnnnnnnnnnnnnnnnnnnnnnnnnnnnnnnnnnnnnnnnnnnnnnnnnnnnnnnnnnnnnnnnnnnnnnnnnnnnnnnnnnnnnnnnnnnnnnnnnnnnnnnnnnnnnnnnnnnnnnnnnnnnnnnnnnnnnnnnnnnnnnnnnnnnnnnnnnnnnnnnnnnnnnnnnnnnnnnnnnnnnnnnnnnnnnnnnnnnnnnnnnnnnnnnnnnnnnnnnnnnnnnnnnnnnnnnnnnnnnnnnnnnnnnnnnnnnnnnnnnnnnnnnnnnnnnnnnnnnnnnnnnnnnnnnnnnnnnnnnnnnnnnnnnnnnnnnnnnnnnnnnnnnnnnnnnnnnnnnnnnnnnnnnnnnnnnnnnnnnnnnnnnnnnnnnnnnnnnnnnnnnnnnnnnnnnnnnnnnnnnnnnnnnnnnnnnnnnnnnnnnnnnnnnnnnnnnnnnnnnnnnnnnnnnnnnnnnnnnnnnnnnnnnnnnnnnnnnnnnnnnnnnnnnnnnnnnnnnnnnnnnnnnnnnnnnnnnnnnnnnnnnnnnnnnnnnnnnnnnnnnnnnnnnnnnnnnnnnnnnnnnnnnnnnnnnnnnnnnnnnnnnnnnnnnnnnnnnnnnnnnnnnnnnnnnnnnnnnnnnnnnnnnnnnnnnnnnnnnnnnnnnnnnnnnnnnnnnnnnnnnnnnnnnnnnnnnnnnnnnnnnnnnnnnnnnnnnnnnnnnnnnnnnnnnnnnnnnnnnnnnnnnnnnnnnnnnnnnnnnnnnnnnnnnnnnnnnnnnnnnnnnnnnnnnnnnnnnnnnnnnnnnnnnnnnnnnnnnnnnnnnnnnnnnnnnnnnnnnnnnnnnnnnnnnnnnnnnnnnnnnnnnnnnnnnnnnnnnnnnnnnnnnnnnnnnnnnnnnnnnnnnnnn-nnnnnnnnnnnnnnnnnnnn---------------------------------------------nnnncatcgatcaaacacaaac-----cgcgaacca----acgaatccccgcaggcg-gcc----------------------------------ctac-------cc-----------------------------g--g-------g-c---t----g-cctgtgc---gcttgt--ccctgatcggcgccccgg----ttttcggggaccggtgaggtct-ggcgggctggg---gaggcctctttccctc-t------------aggggga--aag-ggc------------cgaa-cccggtcggcaaaac-ccc---------------------------------------------------------------attcaatccaaa--aacccgaaacgtactaaaga-----ctttgacg-gccgccc---------agtgcggacgtcgcc-----------aaccaaagacaactctcaacaacggatatcttggctcccgtatcgatgaagaacgcagcgaaatgcgatacgtagtgtgaattgcagataatgtgaatcatcgaatctttgaacgcaaattgcactcgaggctccggccaagagtatgtctgcctcagcgtc-----------------------------------------------------------------------------------------------------------ggctttaccctca--ccccccc------------------------aatcgggaggcgtggacctggcagtcc--cggt---cggca---------acgaccgggtccgctgaagaccagaggctcgagcaaggacc--cgcat-------gggaa-aacagtctggtaggtgaccc-------------gcaaggg--cgcatgcc-gctgttcg--cctggagc-ct--tgctggaagccg---gcaggaa----tcgtcggtcgc---------------------------cctt--------agcggggcggccgtgcga---acacccttttcgaccnnnnnnnnnnnnnnn
>C4_AY293941_Coccomyxa_sp
nnnnnnnnnnnnnnnnnnnnnnnnnnnnnnnnnnnnnnnnnnnnnnnnnnnnnnnnnnnnnnnnnnnnnnnnnnnnnnnnnnnnnnnnnnnnnnnnnnnnnnnnnnnnnnnnnnnnnnnnnnnnnnnnnnnnnnnnnnnnnnnnnnnnnnnnnnnnnnnnnnnnnnnnnnnnnnnnnnnnnnnnnnnnnnnnnnnnnnnnnnnnnnnnnnnnnnnnnnnnnnnnnnnnnnnnnnnnnnnnnnnnnnnnnnnnnnnnnnnnnnnnnnnnnnnnnnnnnnnnnnnnnnnnnnnnnnnnnnnnnnnnnnnnnnnnnnnnnnnnnnnnnnnnnnnnnnnnnnnnnnnnnnnnnnnnnnnnnnnnnnnnnnnnnnnnnnnnnnnnnnnnnnnnnnnnnnnnnnnnnnnnnnnnnnnnnnnnnnnnnnnnnnnnnnnnnnnnnnnnnnnnnnnnnnnnnnnnnnnnnnnnnnnnnnnnnnnnnnnnnnnnnnnnnnnnnnnnnnnnnnnnnnnnnnnnnnnnnnnnnnnnnnnnnnnnnnnnnnnnnnnnnnnnnnnnnnnnnnnnnnnnnnnnnnnnnnnnnnnnnnnnnnnnnnnnnnnnnnnnnnnnnnnnnnnnnnnnnnnnnnnnnnnnnnnnnnnnnnnnnnnnnn--nnnnnnnnnnnnnnnnnnnnnnnnnnnnnnnnnnnnnnnnnnnnnnnnnnnnnnnnnnnnnnnnnnnnnnnnnnnnnnnnnnnnnnnnnnnnnnnnnnnnnnnnnnnnnnnnnnnnnnnnnnnnnnnnnnnnnnnnnnnnnnnnnnnnnnnnnnnnnnnnnnnnnnnnnnnnnnnnnnnnnnnnnnnnnnnnnnnnnnnnnnnnnnnnnnnnnnnnnnnnnnnnnnnnnnnnnnnnnnnnnnnnnnnnnnnnnnnnnnnnnnnnnnnnnnnnnnnnnnnnnnnnnnnnnnnnnnnnnnnnnnnnnnnnnnnnnnnnnnnnnnnnnnnnnnnnnnnnnnnnnnnnnnnnnnnnnnnnnnnnnnnnnnnnnnnnnnnnnnnnnnnnnnnnnnnnnnnnnnnnnnnnnnnnnnnnnnnnnnnnnnnnnnnnnnnnnnnnnnnnnnnnnnnnnnnnnnnnnnnnnnnnnnnnnnnnnnnnnnnnnnnnnnnnnnnnnnnnnnnnnnnnnnnnnnnnnnnnnnnnnnnnnnnnnnnnnnnnnnnnnnnnnnnnnnnnnnnnnnnnnnnnnnnnnnnnnnnnnnnnnnnnnnnnnnnnnnnnnnnnnnnnnnnnnnnnnnnnnnnnnnnnnnnnnnnnnnnnnnnnnnnnnnnnnnnnnnnnnnnnnnnnnnnnnnnnnnnnnnnnnnnnnnnnnnnnnnnnnnnnnnnnnnnnnnnnnnnnnnnnnnnnnnnnnnnnnnnnnnnnnnnnnnnnnnnnnnnnnnnnnnnnnnnnnnnnnnnnnnnnnnnnnnnnnnnnnnnnnnnnnnnnnnnnnnnnnnnnnnnnnnnnnnnnnnnnnnnnnnnnnnnnnnnnnnnnnnnnnnnnnnnnnnnnnnnnnnnnnnnnnnnnnnnnnnnnnnnnnnnnnnnnnnnnnnnnnnnnnnnnnnnnnnnnnnnnnnnnnnnnnnnnnnnnnnnnnnnnnnnnnnnnnnnnnnnnnnnnnnnnnnnnnnnnnnnnnnnnnnnnnnnnnnnnnnnnnnnnnnnnnnnnnnnnnnnnnnnnnnnnnnnnnnnnnnnnnnnnnnnnnnnnnnnnnnnnnnnnnnnnnnnnnnnnnnnnnnnnnnnnnnnnnnnnnnnn-nnnnnnnnnnnnnnnnnnnn---------------------------------------------nnnncatcgatcaatcacaaac-----cgcgaacca----acgtatccccgcaggcg-gcc----------------------------------ctac-------cc-----------------------------g--g-------g-c---t----g-cctgtgc---gcttgt--ccctgatcggcgccccgg----ttctcggggcccggtgaggtct-ggcgggctggg---gaggcctctttccctc-t------------aggggga--aag-ggc------------cgaa-cccggtcggcaaaac-ccc---------------------------------------------------------------attcaatcc-aa--aacccgaaacgttctaaaga-----ctttgacg-gccgccc---------agtgcggacgtcgcc-----------aaccaaagacaactctcaacaacggatatctt-gctcccgtatcgatgaagaacgcagcgaaatgcgatacgtagtgtgaattgcagataatgtgaatcatcgaatctttgaacgcaaattgcactcgaggctccggccaagagtatgtctgcctcagcgtc-----------------------------------------------------------------------------------------------------------ggctttaccctca--ccc-ccc------------------------aatcgggaggcgtggacctggcagtcc--cggt---cggca---------acgaccgggtccgctgaagaccagaggctcgagcaaggacc--cgcat-------gggaa-aacagtctggtaggtgaccc-------------gaaaggg--cgcatgcc-gctgttcg--cccggagc-ct--tgctggaagccg---gcaggaa----tcgtcggtcgc---------------------------cctt--------agcggggcggccgtgcga---acacccttttcgaccnnnnnnnnnnnnnnn
>C5_AY293942_Coccomyxa_sp
nnnnnnnnnnnnnnnnnnnnnnnnnnnnnnnnnnnnnnnnnnnnnnnnnnnnnnnnnnnnnnnnnnnnnnnnnnnnnnnnnnnnnnnnnnnnnnnnnnnnnnnnnnnnnnnnnnnnnnnnnnnnnnnnnnnnnnnnnnnnnnnnnnnnnnnnnnnnnnnnnnnnnnnnnnnnnnnnnnnnnnnnnnnnnnnnnnnnnnnnnnnnnnnnnnnnnnnnnnnnnnnnnnnnnnnnnnnnnnnnnnnnnnnnnnnnnnnnnnnnnnnnnnnnnnnnnnnnnnnnnnnnnnnnnnnnnnnnnnnnnnnnnnnnnnnnnnnnnnnnnnnnnnnnnnnnnnnnnnnnnnnnnnnnnnnnnnnnnnnnnnnnnnnnnnnnnnnnnnnnnnnnnnnnnnnnnnnnnnnnnnnnnnnnnnnnnnnnnnnnnnnnnnnnnnnnnnnnnnnnnnnnnnnnnnnnnnnnnnnnnnnnnnnnnnnnnnnnnnnnnnnnnnnnnnnnnnnnnnnnnnnnnnnnnnnnnnnnnnnnnnnnnnnnnnnnnnnnnnnnnnnnnnnnnnnnnnnnnnnnnnnnnnnnnnnnnnnnnnnnnnnnnnnnnnnnnnnnnnnnnnnnnnnnnnnnnnnnnnnnnnnnnnnnnnnnnnnnnnnnnnnnnn--nnnnnnnnnnnnnnnnnnnnnnnnnnnnnnnnnnnnnnnnnnnnnnnnnnnnnnnnnnnnnnnnnnnnnnnnnnnnnnnnnnnnnnnnnnnnnnnnnnnnnnnnnnnnnnnnnnnnnnnnnnnnnnnnnnnnnnnnnnnnnnnnnnnnnnnnnnnnnnnnnnnnnnnnnnnnnnnnnnnnnnnnnnnnnnnnnnnnnnnnnnnnnnnnnnnnnnnnnnnnnnnnnnnnnnnnnnnnnnnnnnnnnnnnnnnnnnnnnnnnnnnnnnnnnnnnnnnnnnnnnnnnnnnnnnnnnnnnnnnnnnnnnnnnnnnnnnnnnnnnnnnnnnnnnnnnnnnnnnnnnnnnnnnnnnnnnnnnnnnnnnnnnnnnnnnnnnnnnnnnnnnnnnnnnnnnnnnnnnnnnnnnnnnnnnnnnnnnnnnnnnnnnnnnnnnnnnnnnnnnnnnnnnnnnnnnnnnnnnnnnnnnnnnnnnnnnnnnnnnnnnnnnnnnnnnnnnnnnnnnnnnnnnnnnnnnnnnnnnnnnnnnnnnnnnnnnnnnnnnnnnnnnnnnnnnnnnnnnnnnnnnnnnnnnnnnnnnnnnnnnnnnnnnnnnnnnnnnnnnnnnnnnnnnnnnnnnnnnnnnnnnnnnnnnnnnnnnnnnnnnnnnnnnnnnnnnnnnnnnnnnnnnnnnnnnnnnnnnnnnnnnnnnnnnnnnnnnnnnnnnnnnnnnnnnnnnnnnnnnnnnnnnnnnnnnnnnnnnnnnnnnnnnnnnnnnnnnnnnnnnnnnnnnnnnnnnnnnnnnnnnnnnnnnnnnnnnnnnnnnnnnnnnnnnnnnnnnnnnnnnnnnnnnnnnnnnnnnnnnnnnnnnnnnnnnnnnnnnnnnnnnnnnnnnnnnnnnnnnnnnnnnnnnnnnnnnnnnnnnnnnnnnnnnnnnnnnnnnnnnnnnnnnnnnnnnnnnnnnnnnnnnnnnnnnnnnnnnnnnnnnnnnnnnnnnnnnnnnnnnnnnnnnnnnnnnnnnnnnnnnnnnnnnnnnnnnnnnnnnnnnnnnnnnnnnnnnnnnnnnnnnnnnnnnnnnnnnnnnnnnnnnnnnnnnnnnnnnnnnnnnnnnnnnnnnnnnnnnnnnnnnnnnnnnnnn-nnnnnnnnnnnnnnnnnnnn---------------------------------------------nnnncatcgatcaaacacaaac-----cgcgaacca----acgtatccccgcaggcg-gcc----------------------------------ctac-------cc-----------------------------g--g-------g-c---t----g-cctgtgc---gcttgt--ccctgatcggcgccccgg----ttctcggggaccggtgaggtct-ggcgggctggg---gaggcctcttttcctc-t------------aggggga--aag-ggc------------cgaa-ctcggtcggcaaaac-ccc---------------------------------------------------------------attcaatc--aa--aacccgaaacgtactaaaga-----ctttgacg-gccgccc---------agtgcggacgtcgcc-----------aaccaaagacaactctcaacaacggatatcttggctcccgtatcgatgaagaacgcagcgaaatgcgatacgtagtgtgaattgcagataatgtgaatcatcgaatctttgaacgcaaattgcactcgaggctccggccaagagtatgtctgcctcagcgtc-----------------------------------------------------------------------------------------------------------ggctttaccctca--ccccccc------------------------aatcgggaggcgtggacctggcagtcc--cggt---cggca---------acgaccgggtccgctgaagaccagaggctcgagcaaggacc--cgcat-------gggaa-aacagtctggtaggtgaccc-------------gaaaggg--cgcatgcc-gctgttcg--cccggagc-ct--tgctggaagccg---gcaggaa----tcgtcggtcgc---------------------------cctt--------agcggggcggccgtgcga---acacccttttcgaccnnnnnnnnnnnnnnn
>C6_AY293937_Coccomyxa_sp
nnnnnnnnnnnnnnnnnnnnnnnnnnnnnnnnnnnnnnnnnnnnnnnnnnnnnnnnnnnnnnnnnnnnnnnnnnnnnnnnnnnnnnnnnnnnnnnnnnnnnnnnnnnnnnnnnnnnnnnnnnnnnnnnnnnnnnnnnnnnnnnnnnnnnnnnnnnnnnnnnnnnnnnnnnnnnnnnnnnnnnnnnnnnnnnnnnnnnnnnnnnnnnnnnnnnnnnnnnnnnnnnnnnnnnnnnnnnnnnnnnnnnnnnnnnnnnnnnnnnnnnnnnnnnnnnnnnnnnnnnnnnnnnnnnnnnnnnnnnnnnnnnnnnnnnnnnnnnnnnnnnnnnnnnnnnnnnnnnnnnnnnnnnnnnnnnnnnnnnnnnnnnnnnnnnnnnnnnnnnnnnnnnnnnnnnnnnnnnnnnnnnnnnnnnnnnnnnnnnnnnnnnnnnnnnnnnnnnnnnnnnnnnnnnnnnnnnnnnnnnnnnnnnnnnnnnnnnnnnnnnnnnnnnnnnnnnnnnnnnnnnnnnnnnnnnnnnnnnnnnnnnnnnnnnnnnnnnnnnnnnnnnnnnnnnnnnnnnnnnnnnnnnnnnnnnnnnnnnnnnnnnnnnnnnnnnnnnnnnnnnnnnnnnnnnnnnnnnnnnnnnnnnnnnnnnnnnnnnnnnnnnnn--nnnnnnnnnnnnnnnnnnnnnnnnnnnnnnnnnnnnnnnnnnnnnnnnnnnnnnnnnnnnnnnnnnnnnnnnnnnnnnnnnnnnnnnnnnnnnnnnnnnnnnnnnnnnnnnnnnnnnnnnnnnnnnnnnnnnnnnnnnnnnnnnnnnnnnnnnnnnnnnnnnnnnnnnnnnnnnnnnnnnnnnnnnnnnnnnnnnnnnnnnnnnnnnnnnnnnnnnnnnnnnnnnnnnnnnnnnnnnnnnnnnnnnnnnnnnnnnnnnnnnnnnnnnnnnnnnnnnnnnnnnnnnnnnnnnnnnnnnnnnnnnnnnnnnnnnnnnnnnnnnnnnnnnnnnnnnnnnnnnnnnnnnnnnnnnnnnnnnnnnnnnnnnnnnnnnnnnnnnnnnnnnnnnnnnnnnnnnnnnnnnnnnnnnnnnnnnnnnnnnnnnnnnnnnnnnnnnnnnnnnnnnnnnnnnnnnnnnnnnnnnnnnnnnnnnnnnnnnnnnnnnnnnnnnnnnnnnnnnnnnnnnnnnnnnnnnnnnnnnnnnnnnnnnnnnnnnnnnnnnnnnnnnnnnnnnnnnnnnnnnnnnnnnnnnnnnnnnnnnnnnnnnnnnnnnnnnnnnnnnnnnnnnnnnnnnnnnnnnnnnnnnnnnnnnnnnnnnnnnnnnnnnnnnnnnnnnnnnnnnnnnnnnnnnnnnnnnnnnnnnnnnnnnnnnnnnnnnnnnnnnnnnnnnnnnnnnnnnnnnnnnnnnnnnnnnnnnnnnnnnnnnnnnnnnnnnnnnnnnnnnnnnnnnnnnnnnnnnnnnnnnnnnnnnnnnnnnnnnnnnnnnnnnnnnnnnnnnnnnnnnnnnnnnnnnnnnnnnnnnnnnnnnnnnnnnnnnnnnnnnnnnnnnnnnnnnnnnnnnnnnnnnnnnnnnnnnnnnnnnnnnnnnnnnnnnnnnnnnnnnnnnnnnnnnnnnnnnnnnnnnnnnnnnnnnnnnnnnnnnnnnnnnnnnnnnnnnnnnnnnnnnnnnnnnnnnnnnnnnnnnnnnnnnnnnnnnnnnnnnnnnnnnnnnnnnnnnnnnnnnnnnnnnnnnnnnnnnnnnnnnnnnnnnnnnnnnnnnnnnnnnnnnnnnnnnnnnnnnnnnnnnnnnnnnnn-nnnnnnnnnnnnnnnnnnnn---------------------------------------------nnnncatcgatcaaacacaaac-----cgcgaacca----acgtatccccgcaggcg-gcc----------------------------------ctac-------cc-----------------------------g--g-------g-c---t----g-cctgtgc---gcttgt--ccctgatcggcgccccgg----ttctcggggcccggtgaggtct-ggcgggctggg---gaggcctctttccctc-t------------aggggga--aag-ggc------------cgaa-cccggtcggcaaaac-ccc---------------------------------------------------------------attcaatcc-aa--aacccgaaacgttctaaaga-----ctttgacg-gccgccc---------agtgcggacgtcgcc-----------aaccaaagacaactctcaacaacggatatcttggctcccgtatcgatgaagaacgcagcgaaatgcgatacgtagtgtgaattgcagataatgtgaatcatcgaatctttgaacgcaaattgcactcgaggctccggccaagagtatgtctgcctcagcgtc-----------------------------------------------------------------------------------------------------------ggctttaccctca--ccc-ccc------------------------aatcgggaggcgtggacctggcagtcc--cggt---cggca---------acgaccgggtccgctgaagaccagaggctcgagcaaggacc--cgcat-------gggaa-aacagtctggtaggtgaccc-------------gaaaggg--cgcatgcc-gctgttcg--cccggagc-ct--tgctggaagccg---gcaggaa----tcgtcggtcgc---------------------------cctt--------agcggggcggccgtgcga---acacccttttcgaccnnnnnnnnnnnnnnn
>C8_AY293938_Coccomyxa_sp
nnnnnnnnnnnnnnnnnnnnnnnnnnnnnnnnnnnnnnnnnnnnnnnnnnnnnnnnnnnnnnnnnnnnnnnnnnnnnnnnnnnnnnnnnnnnnnnnnnnnnnnnnnnnnnnnnnnnnnnnnnnnnnnnnnnnnnnnnnnnnnnnnnnnnnnnnnnnnnnnnnnnnnnnnnnnnnnnnnnnnnnnnnnnnnnnnnnnnnnnnnnnnnnnnnnnnnnnnnnnnnnnnnnnnnnnnnnnnnnnnnnnnnnnnnnnnnnnnnnnnnnnnnnnnnnnnnnnnnnnnnnnnnnnnnnnnnnnnnnnnnnnnnnnnnnnnnnnnnnnnnnnnnnnnnnnnnnnnnnnnnnnnnnnnnnnnnnnnnnnnnnnnnnnnnnnnnnnnnnnnnnnnnnnnnnnnnnnnnnnnnnnnnnnnnnnnnnnnnnnnnnnnnnnnnnnnnnnnnnnnnnnnnnnnnnnnnnnnnnnnnnnnnnnnnnnnnnnnnnnnnnnnnnnnnnnnnnnnnnnnnnnnnnnnnnnnnnnnnnnnnnnnnnnnnnnnnnnnnnnnnnnnnnnnnnnnnnnnnnnnnnnnnnnnnnnnnnnnnnnnnnnnnnnnnnnnnnnnnnnnnnnnnnnnnnnnnnnnnnnnnnnnnnnnnnnnnnnnnnnnnnnnn--nnnnnnnnnnnnnnnnnnnnnnnnnnnnnnnnnnnnnnnnnnnnnnnnnnnnnnnnnnnnnnnnnnnnnnnnnnnnnnnnnnnnnnnnnnnnnnnnnnnnnnnnnnnnnnnnnnnnnnnnnnnnnnnnnnnnnnnnnnnnnnnnnnnnnnnnnnnnnnnnnnnnnnnnnnnnnnnnnnnnnnnnnnnnnnnnnnnnnnnnnnnnnnnnnnnnnnnnnnnnnnnnnnnnnnnnnnnnnnnnnnnnnnnnnnnnnnnnnnnnnnnnnnnnnnnnnnnnnnnnnnnnnnnnnnnnnnnnnnnnnnnnnnnnnnnnnnnnnnnnnnnnnnnnnnnnnnnnnnnnnnnnnnnnnnnnnnnnnnnnnnnnnnnnnnnnnnnnnnnnnnnnnnnnnnnnnnnnnnnnnnnnnnnnnnnnnnnnnnnnnnnnnnnnnnnnnnnnnnnnnnnnnnnnnnnnnnnnnnnnnnnnnnnnnnnnnnnnnnnnnnnnnnnnnnnnnnnnnnnnnnnnnnnnnnnnnnnnnnnnnnnnnnnnnnnnnnnnnnnnnnnnnnnnnnnnnnnnnnnnnnnnnnnnnnnnnnnnnnnnnnnnnnnnnnnnnnnnnnnnnnnnnnnnnnnnnnnnnnnnnnnnnnnnnnnnnnnnnnnnnnnnnnnnnnnnnnnnnnnnnnnnnnnnnnnnnnnnnnnnnnnnnnnnnnnnnnnnnnnnnnnnnnnnnnnnnnnnnnnnnnnnnnnnnnnnnnnnnnnnnnnnnnnnnnnnnnnnnnnnnnnnnnnnnnnnnnnnnnnnnnnnnnnnnnnnnnnnnnnnnnnnnnnnnnnnnnnnnnnnnnnnnnnnnnnnnnnnnnnnnnnnnnnnnnnnnnnnnnnnnnnnnnnnnnnnnnnnnnnnnnnnnnnnnnnnnnnnnnnnnnnnnnnnnnnnnnnnnnnnnnnnnnnnnnnnnnnnnnnnnnnnnnnnnnnnnnnnnnnnnnnnnnnnnnnnnnnnnnnnnnnnnnnnnnnnnnnnnnnnnnnnnnnnnnnnnnnnnnnnnnnnnnnnnnnnnnnnnnnnnnnnnnnnnnnnnnnnnnnnnnnnnnnnnnnnnnnnnnnnnnnnnnnnnnnnnnnnnnnnnnnnnnnnnnnn-nnnnnnnnnnnnnnnnnnnn---------------------------------------------nnnncatcgatcaaacacaaac-----cgcgaacca----acgtatccccgcaggcg-gcc----------------------------------ctac-------cc-----------------------------g--g-------g-c---t----g-cctgtgc---gcttgt--ccctgatcggcgccccgg----ttttcggggaccggtgaggtct-ggcgggctggg---gaggcctctttccctc-t------------aggggga--aag-ggc------------cgaa-cccggtcggcaaaac-ccc---------------------------------------------------------------attcaatcc-aa--aacccgaaacgtactaaaga-----ctttgacg-gccgccc---------agtgcggacgtcgcc-----------aaccaaagacaactctcaacaacggatatcttggctcccgtatcgatgaagaacgcagcgaaatgcgatacgtagtgtgaattgcagataatgtgaatcatcgaatctttgaacgcaaattgcactcgaggctccggccaagagtatgtctgcctcagcgtc-----------------------------------------------------------------------------------------------------------ggctttaccctca--ccccccc------------------------aatcgggaggcgtggacctggcagtcc--cggt---cggca---------acgaccgggtccgctgaagaccagaggctcgagcaaggacc--cgcat-------gggaa-aacagtctggtaggtgaccc-------------gaaaggg--cgcatgcc-gctgttcg--cctggagc-ct--tgctggaagccg---gcaggaa----tcgtcggtcgc---------------------------cctt--------agcggggcggccgtgcga---acacccttttcgaccnnnnnnnnnnnnnnn
>C9_AY293944_Coccomyxa_sp
nnnnnnnnnnnnnnnnnnnnnnnnnnnnnnnnnnnnnnnnnnnnnnnnnnnnnnnnnnnnnnnnnnnnnnnnnnnnnnnnnnnnnnnnnnnnnnnnnnnnnnnnnnnnnnnnnnnnnnnnnnnnnnnnnnnnnnnnnnnnnnnnnnnnnnnnnnnnnnnnnnnnnnnnnnnnnnnnnnnnnnnnnnnnnnnnnnnnnnnnnnnnnnnnnnnnnnnnnnnnnnnnnnnnnnnnnnnnnnnnnnnnnnnnnnnnnnnnnnnnnnnnnnnnnnnnnnnnnnnnnnnnnnnnnnnnnnnnnnnnnnnnnnnnnnnnnnnnnnnnnnnnnnnnnnnnnnnnnnnnnnnnnnnnnnnnnnnnnnnnnnnnnnnnnnnnnnnnnnnnnnnnnnnnnnnnnnnnnnnnnnnnnnnnnnnnnnnnnnnnnnnnnnnnnnnnnnnnnnnnnnnnnnnnnnnnnnnnnnnnnnnnnnnnnnnnnnnnnnnnnnnnnnnnnnnnnnnnnnnnnnnnnnnnnnnnnnnnnnnnnnnnnnnnnnnnnnnnnnnnnnnnnnnnnnnnnnnnnnnnnnnnnnnnnnnnnnnnnnnnnnnnnnnnnnnnnnnnnnnnnnnnnnnnnnnnnnnnnnnnnnnnnnnnnnnnnnnnnnnnnnnnnn--nnnnnnnnnnnnnnnnnnnnnnnnnnnnnnnnnnnnnnnnnnnnnnnnnnnnnnnnnnnnnnnnnnnnnnnnnnnnnnnnnnnnnnnnnnnnnnnnnnnnnnnnnnnnnnnnnnnnnnnnnnnnnnnnnnnnnnnnnnnnnnnnnnnnnnnnnnnnnnnnnnnnnnnnnnnnnnnnnnnnnnnnnnnnnnnnnnnnnnnnnnnnnnnnnnnnnnnnnnnnnnnnnnnnnnnnnnnnnnnnnnnnnnnnnnnnnnnnnnnnnnnnnnnnnnnnnnnnnnnnnnnnnnnnnnnnnnnnnnnnnnnnnnnnnnnnnnnnnnnnnnnnnnnnnnnnnnnnnnnnnnnnnnnnnnnnnnnnnnnnnnnnnnnnnnnnnnnnnnnnnnnnnnnnnnnnnnnnnnnnnnnnnnnnnnnnnnnnnnnnnnnnnnnnnnnnnnnnnnnnnnnnnnnnnnnnnnnnnnnnnnnnnnnnnnnnnnnnnnnnnnnnnnnnnnnnnnnnnnnnnnnnnnnnnnnnnnnnnnnnnnnnnnnnnnnnnnnnnnnnnnnnnnnnnnnnnnnnnnnnnnnnnnnnnnnnnnnnnnnnnnnnnnnnnnnnnnnnnnnnnnnnnnnnnnnnnnnnnnnnnnnnnnnnnnnnnnnnnnnnnnnnnnnnnnnnnnnnnnnnnnnnnnnnnnnnnnnnnnnnnnnnnnnnnnnnnnnnnnnnnnnnnnnnnnnnnnnnnnnnnnnnnnnnnnnnnnnnnnnnnnnnnnnnnnnnnnnnnnnnnnnnnnnnnnnnnnnnnnnnnnnnnnnnnnnnnnnnnnnnnnnnnnnnnnnnnnnnnnnnnnnnnnnnnnnnnnnnnnnnnnnnnnnnnnnnnnnnnnnnnnnnnnnnnnnnnnnnnnnnnnnnnnnnnnnnnnnnnnnnnnnnnnnnnnnnnnnnnnnnnnnnnnnnnnnnnnnnnnnnnnnnnnnnnnnnnnnnnnnnnnnnnnnnnnnnnnnnnnnnnnnnnnnnnnnnnnnnnnnnnnnnnnnnnnnnnnnnnnnnnnnnnnnnnnnnnnnnnnnnnnnnnnnnnnnnnnnnnnnnnnnnnnnnnnnnnnnnnnnnnnnnnnnnnnnnnnnnnnnnnnnnnnnnnnnn-nnnnnnnnnnnnnnnnnnnn---------------------------------------------nnnncatcgatcaaacacaaac-----cgcgaacca----acgtatccccgcaggcg-gcc----------------------------------ctac-------cc-----------------------------g--g-------g-c---t----g-cctgtgc---gcttgt--ccctgatcggcgcgccgg----ttctcggggcccggtgaggtct-ggcgggctggg---gaggcctctttccctc-t------------aggggga--aag-ggc------------cgaa-cccggtcggcaaaac-ccc---------------------------------------------------------------attcaatcc-aa--aacccgaaacgttctaaaga-----ctttgacg-gccgccc---------agtgcggacgtcgcc-----------aaccaaagacaactctcaacaacggatatcttggctcccgtatcgatgaagaacgcagcgaaatgcgatacgtagtgtgaattgcagataatgtgaatcatcgaatctttgaacgcaaattgcactcgaggctccggccaagagtatgtctgcctcagcgtc-----------------------------------------------------------------------------------------------------------ggctttaccctca--ccc-ccc------------------------aatcgggaggcgtggacctggcagtcc--cggt---cggca---------acgaccgggtccgctgaagaccagaggctcgagcaaggacc--cgcat-------gggaa-aacagtctggtaggtgaccc-------------gaaaggg--cgcatgcc-gctgttcg--cccggagc-ct--tgctggaagccg---gcaggaa----tcgtcggtcgc---------------------------cctt--------agcggggcggccgtgcga---acacccttttcgaccnnnnnnnnnnnnnnn
>C10_AY293934_Coccomyxa_sp
nnnnnnnnnnnnnnnnnnnnnnnnnnnnnnnnnnnnnnnnnnnnnnnnnnnnnnnnnnnnnnnnnnnnnnnnnnnnnnnnnnnnnnnnnnnnnnnnnnnnnnnnnnnnnnnnnnnnnnnnnnnnnnnnnnnnnnnnnnnnnnnnnnnnnnnnnnnnnnnnnnnnnnnnnnnnnnnnnnnnnnnnnnnnnnnnnnnnnnnnnnnnnnnnnnnnnnnnnnnnnnnnnnnnnnnnnnnnnnnnnnnnnnnnnnnnnnnnnnnnnnnnnnnnnnnnnnnnnnnnnnnnnnnnnnnnnnnnnnnnnnnnnnnnnnnnnnnnnnnnnnnnnnnnnnnnnnnnnnnnnnnnnnnnnnnnnnnnnnnnnnnnnnnnnnnnnnnnnnnnnnnnnnnnnnnnnnnnnnnnnnnnnnnnnnnnnnnnnnnnnnnnnnnnnnnnnnnnnnnnnnnnnnnnnnnnnnnnnnnnnnnnnnnnnnnnnnnnnnnnnnnnnnnnnnnnnnnnnnnnnnnnnnnnnnnnnnnnnnnnnnnnnnnnnnnnnnnnnnnnnnnnnnnnnnnnnnnnnnnnnnnnnnnnnnnnnnnnnnnnnnnnnnnnnnnnnnnnnnnnnnnnnnnnnnnnnnnnnnnnnnnnnnnnnnnnnnnnnnnnnnnnnn--nnnnnnnnnnnnnnnnnnnnnnnnnnnnnnnnnnnnnnnnnnnnnnnnnnnnnnnnnnnnnnnnnnnnnnnnnnnnnnnnnnnnnnnnnnnnnnnnnnnnnnnnnnnnnnnnnnnnnnnnnnnnnnnnnnnnnnnnnnnnnnnnnnnnnnnnnnnnnnnnnnnnnnnnnnnnnnnnnnnnnnnnnnnnnnnnnnnnnnnnnnnnnnnnnnnnnnnnnnnnnnnnnnnnnnnnnnnnnnnnnnnnnnnnnnnnnnnnnnnnnnnnnnnnnnnnnnnnnnnnnnnnnnnnnnnnnnnnnnnnnnnnnnnnnnnnnnnnnnnnnnnnnnnnnnnnnnnnnnnnnnnnnnnnnnnnnnnnnnnnnnnnnnnnnnnnnnnnnnnnnnnnnnnnnnnnnnnnnnnnnnnnnnnnnnnnnnnnnnnnnnnnnnnnnnnnnnnnnnnnnnnnnnnnnnnnnnnnnnnnnnnnnnnnnnnnnnnnnnnnnnnnnnnnnnnnnnnnnnnnnnnnnnnnnnnnnnnnnnnnnnnnnnnnnnnnnnnnnnnnnnnnnnnnnnnnnnnnnnnnnnnnnnnnnnnnnnnnnnnnnnnnnnnnnnnnnnnnnnnnnnnnnnnnnnnnnnnnnnnnnnnnnnnnnnnnnnnnnnnnnnnnnnnnnnnnnnnnnnnnnnnnnnnnnnnnnnnnnnnnnnnnnnnnnnnnnnnnnnnnnnnnnnnnnnnnnnnnnnnnnnnnnnnnnnnnnnnnnnnnnnnnnnnnnnnnnnnnnnnnnnnnnnnnnnnnnnnnnnnnnnnnnnnnnnnnnnnnnnnnnnnnnnnnnnnnnnnnnnnnnnnnnnnnnnnnnnnnnnnnnnnnnnnnnnnnnnnnnnnnnnnnnnnnnnnnnnnnnnnnnnnnnnnnnnnnnnnnnnnnnnnnnnnnnnnnnnnnnnnnnnnnnnnnnnnnnnnnnnnnnnnnnnnnnnnnnnnnnnnnnnnnnnnnnnnnnnnnnnnnnnnnnnnnnnnnnnnnnnnnnnnnnnnnnnnnnnnnnnnnnnnnnnnnnnnnnnnnnnnnnnnnnnnnnnnnnnnnnnnnnnnnnnnnnnnnnnnnnnnnnnnnnnnnnnnnnnnnnnnnnnnnnnnnnnnn-nnnnnnnnnnnnnnnnnnnn---------------------------------------------nnnncatcgatcaaacacaaac-----cgcgaacca----acgtatccccgcaggcg-gcc----------------------------------ctac-------cc-----------------------------g--g-------g-c---t----g-cctgtgc---gcttgt--ccctgatcggcgccccgg----ttttcggggaccggtgaggtct-ggcgggctggg---gaggcctctttccctc-t------------aggggga--aag-ggc------------cgaa-cccggtcggcaaaac-ccc---------------------------------------------------------------attcaatcc-aa--aacccgaaacgtactaaaga-----ctttgacg-gccgccc---------agtgcggacgtcgcc-----------aaccaaagacaactctcaacaacggatatcttggctcccgtatcgatgaagaacgcagcgaaatgcgatacgtagtgtgaattgcagataatgtgaatcatcgaatctttgaacgcaaattgcactcgaggctccggccaagagtatgtctgcctcagcgtc-----------------------------------------------------------------------------------------------------------ggctttaccctca--ccccccc------------------------aatcgggaggcgtggacctggcagtcc--cggt---cggca---------acgaccgggtccgctgaagaccagaggctcgagcaaggacc--cgcat-------gggaa-aacagtctggtaggtgaccc-------------ggaaggg--cgcatgcc-gctgttcg--cctggagc-ct--tgctggaagccg---gcaggaa----tcgtcggtcgc---------------------------cctt--------agcggggcggccgtgcga---acacccttttcgaccnnnnnnnnnnnnnnn
>CAUP_H5105_HG972974_Choricystis_sp
tagtcatatgcttgtctcaaagattaagccatgcatgtctaagtataaactgctttatactgtgaaactgcgaatggctcattaaatcagttatagtttatttgatggtaccttactactcggataaccgtagtaattctagagctaatacgtgcggaaatcccgacttctggaagggacgtatttattagataaaaggccgaccgggctctgcccgaatcgcggtgaatcatgataactccacgaatcgcatggccccagtgccggcgatgtttcattcaaatttctgccctatcaactttcgacggtaaggtattggcttaccgtggtggtaacgggtgacggaggattagggttcgattccggagagggagcctgagaaacggctaccacatccaaggaaggcagcaggcgcgcaaattacccaatcttgacacaaggaggtagtgacaataaataacaataccggggtttttcaactctggtaattggaatgagtacaatctaaaccccttaacgaggatcaattggagggcaagtctggtgccagcagccgcggtaattccagctccaatagcgtatatttaagttgttgcagttaaaaagctcgtagttggatttcgggcgggcccggccggtccgcctt--ttggtgtgcactgaccgggcccgtcttgttgccggggacgggctcctgggcttaactgtccgggactcggagtcggcgaggttactttgagtaaattagagtgttcaaagcaggcctacgctctgaatacattagcatggaataacacgataggactctggcctatcttgttggtctgtgggaccggagtaatgattaagagggacagtcgggggcattcgtatttcattgtcagaggtgaaattcttggatttatgaaagacgaactactgcgaaagcatttgccaaggatgttttcattaatcaagaacgaaagttgggggctcgaagacgattagataccgtcctagtctcaaccataaacgatgccgactagggattggcgggcgttcttttgatgaccccgccagcaccttatgagaaatcaaagtttttgggttccggggggagtatggtcgcaaggctgaaacttaaaggaattgacggaagggcaccaccaggcgtggagcctgcggcttaatttgactcaacacgggaaaacttaccaggtccagacatagtgaggattgacagattgagagctctttcttgattctatgggtggtggtgcatggccgttcttagttggtgggttgccttgtcaggttgattccggtaacgaacgagacctcagcctgctaactagtcacgattggttcttccagtcggccgacttcttagagggactattggcgactagccaatggaagtgtgaggcaataacaggtctgtgatgcccttagatgttctgggccgcacgcgcgctacactgatgcaatcaacgagcctagccttggccgacaggtccgggtaatctttgaaactgcatcgtgatggggatagatgattgcaattattcatcttcaacgaggaatgcctagtaagcgcgagtcatcagctcgcgttgattacgtccctgccctttgtacacaccgcccgtcgctcctaccgattgggtgtgctggtgaagcgttcggattggcggcagtgcgcggttcgccgctcgctgcagccgagaagttcgttaaaccctcccacctagaggaaggagaagtcgtaacaaggtttccgta-ggtgaacctgcggaaggatc---------------------------------------------attgcatcgatcaaacacaaac-----cgcgaacca----acgtatccccgcaggcg-gcc----------------------------------ctac-------cc-----------------------------g--g-------g-c---c----t-cctgtgc---gcttgt--ccctgatcggcgccccgg----ttctcggggaccggtgaggtct-ggcgggctggg---gaggcctttttccctc-t------------cggggga--aag-ggc------------cgaaccccggtcggcaaaaa-ctcc-------------------------------------------------------------cattcaatcc-aa--aaccagaaaccatctaaaga------tttgacg-gccgccc---------agtgcggacgtcgcc-----------aaccaaagacaactctcaacaacggatatcttggctcccgtatcgatgaagaacgcagcgaaatgcgatacgtagtgtgaattgcagataatgtgaatcatcgaatctttgaacgcaaatcgcactcgaggctccggccaagagtatgtctgcctcagcgtc-----------------------------------------------------------------------------------------------------------ggccttaccctca--ccccccc------------------------aatc-gggggcgtggacctggcagtcc--cggt---cggca---------acgaccgggtccgctgaagaccagaggctcgagcaaggacc--cacat-------gggaa-aacagtctggtaggtgaccc-------------gaaaggg--cgcatgcc-gctgttcg--cccggaac-ct--tgttggaagccg---gcaggaa----tcgtcggtcgc---------------------------cctt--------agcggggaggccgtgcga---acacccttttcgacctgagttcaggcaaga
>KN_2011_C13_HE586510_Coccomyxa_sp
tagtcatatgcttgtctcaaagattaagccatgcatgtctaagtataaactgctttatactgtgaaactgcgaatggctcattaaatcagttatagtttatttgatggtaccttactactcggataaccgtagtaattctagagctaatacgtgcggaaatcccgacttctggaagggacgtatttattagataaaaggccgaccgggctctgcccgaatcgcggtgaatcatgataactccacgaatcgcatggccccagtgccngcgatgtttcattcaaatttctgccctatcaactttcgacggtaaggtattggcttaccgtggtggtaacgggtgacggaggattagggttcgattccggagagggagcctgagaaacggctaccacatccaaggaaggcagcaggcgcgcaaattacccaatcttgacacaaggaggtagtgacaataaataacaataccggggtttttcaactctggtaattggaatgagtacaatctaaaccccttaacgaggatcaattggagggcaagtctggtgccagcagccgcggtaattccagctccaatagcgtatatttaagttgttgcagttaaaaagctcgtagttggatttcgggcgggcccggccggtccgcctt--ttggtgtgcactgaccgggcccgtcttgttgccggggacgggctcctgggcttaactgtccgggactcggagtcggcgaggttactttgagtaaattagagtgttcaaagcaggcctacgctctgaatacattagcatggaataacacgataggactctggcctatcttgttggtctgtgggaccggagtaatgattaagagggacagtcgggggcattcgtatttcattgtcagaggtgaaattcttggatttatgaaagacgaactactgcgaaagcatttgccaaggatgttttcattaatcaagaacgaaagttgggggctcgaagacgattagataccgtcctagtctcaaccataaacgatgccgactagggattggcgggcgttcttttgatgaccccgccagcaccttatgagaaatcaaagtttttgggttccggggggagtatggtcgcaaggctgaaacttaaaggaattgacggaagggcaccaccaggcgtggagcctgcggcttaatttgactcaacacgggaaaacttaccaggtccagacatagtgaggattgacagattgagagctctttcttgattctatgggtggtggtgcatggccgttcttagttggtgggttgccttgtcaggttgattccggtaacgaacgagacctcagcctgctaactagtcacgattggttcttccagtcggccgacttcttagagggactattggcgactagccaatggaagtgtgaggcaataacaggtctgtgatgcccttagatgttctgggccgcacgcgcgctacactgatgcaatcaacgagcctagccttggccgacaggtccgggtaatctttgaaactgcatcgtgatggggatagatgattgcaattattcatcttcaacgaggaatgcctagtaagcgcgagtcatcagctcgcgttgattacgtccctgccctttgtacacaccgcccgtcgctcctaccgattgggtgtgctggtgaagcgttcggattggcggcagtgcgcggttcgccgctcgctgcagccgagaagttcgttaaaccctcccacctagaggaaggagaagtcgtaacaaggtttccgta-ggtgaacctgcggaaggatc---------------------------------------------attgcatcgatcaaacacaaac-----cgcgaacca----acgtatccccgcaggcg-gcc----------------------------------ctac-------cc-----------------------------g--g-------g-c---t----g-cctgtgc---gcttgt--ccctgatcggcgccccgg----ttttcggggaccggtgaggtct-ggcgggctggg---gaggcctctttccctc-t------------aggggga--aag-ggc------------cgaa-cccggtcggcaaaac-ccc---------------------------------------------------------------attcaatcc-aa--aacccgaaacgtactaaaga-----ctttgacg-gccgccc---------agtgcggacgtcgcc-----------aaccaaagacaactctcaacaacggatatcttggctcccgtatcgatgaagaacgcagcgaaatgcgatacgtagtgtgaattgcagataatgtgaatcatcgaatctttgaacgcaaattgcactcgaggctccggccaagagtatgtctgcctcagcgtc-----------------------------------------------------------------------------------------------------------ggctttaccctca--ccccccc------------------------aatcgggaggcgtggacctggcagtcc--cggt---cggca---------acgaccgggtccgctgaagaccagaggctcgagcaaggacc--cgcat-------gggaa-aacagtctggtaggtgaccc-------------gmaaggg--cgcatgcc-gctgttcg--ccyggagc-ct--tgctggaagccg---gcaggaa----tcgtcggtcgc---------------------------cctt--------agcggggcggccgtgcga---acacccttttcgacctgagtnnnnnnnnnn
>KN_2011_C14_HE586511_Coccomyxa_sp
tagtcatatgcttgtctcaaagattaagccatgcatgtctaagtataaactgctttatactgtgaaactgcgaatggctcattaaatcagttatagtttatttgatggtaccttactactcggataaccgtagtaattctagagctaatacgtgcggaaatcccgacttctggaagggacgtatttattagataaaaggccgaccgggctctgcccgaatcgcggtgaatcatgataactccacgaatcgcatggccccagtgccggcgatgtttcattcaaatttctgccctatcaactttcgacggtaaggtattggcttaccgtggtggtaacgggtgacggaggattagggttcgattccggagagggagcctgagaaacggctaccacatccaaggaaggcagcaggcgcgcaaattacccaatcttgacacaaggaggtagtgacaataaataacaataccggggtttttcaactctggtaattggaatgagtacaatctaaaccccttaacgaggatcaattggagggcaagtctggtgccagcagccgcggtaattccagctccaatagcgtatatttaagttgttgcagttaaaaagctcgtagttggatttcgggcgggcccggccggtccgcctt--ttggtgtgcactgaccgggcccgtcttgttgccggggacgggctcctgggcttaactgtccgggactcggagtcggcgaggttactttgagtaaattagagtgttcaaagcaggcctacgctctgaatacattagcatggaataacacgataggactctggcctatcttgttggtctgtgggaccggagtaatgattaagagggacagtcgggggcattcgtatttcattgtcagaggtgaaattcttggatttatgaaagacgaactactgcgaaagcatttgccaaggatgttttcattaatcaagaacgaaagttgggggctcgaagacgattagataccgtcctagtctcaaccataaacgatgccgactagggattggcgggcgttcttttgatgaccccgccagcaccttatgagaaatcaaagtttttgggttccggggggagtatggtcgcaaggctgaaacttaaaggaattgacggaagggcaccaccaggcgtggagcctgcggcttaatttgactcaacacgggaaaacttaccaggtccagacatagtgaggattgacagattgagagctctttcttgattctatgggtggtggtgcatggccgttcttagttggtgggttgccttgtcaggttgattccggtaacgaacgagacctcagcctgctaactagtcacgattggttcttccagtcggccgacttcttagagggactattggcgactagccaatggaagtgtgaggcaataacaggtctgtgatgcccttagatgttctgggccgcacgcgcgctacactgatgcaatcaacgagcctagccttggccgacaggtccgggtaatctttgaaactgcatcgtgatggggatagatgattgcaattattcatcttcaacgaggaatgcctagtaagcgcgagtcatcagctcgcgttgattacgtccctgccctttgtacacaccgcccgtcgctcctaccgattgggtgtgctggtgaagcgttcggattggcggcagtgcgcggttcgccgctcgctgcagccgagaagttcgttaaaccctcccacctagaggaaggagaagtcgtaacaaggtttccgta-ggtgaacctgcggaaggatc---------------------------------------------attgcatcgatcaaacacaaac-----cgcgaacca----acgtatccccgcaggcg-gcc----------------------------------ctac-------cc-----------------------------g--g-------g-c---t----g-cctgtgc---gcttgy--ccctgatcggcgccccgg----ttytcggggmccggtgaggtct-ggcgggctggg---gaggcctctttccctc-t------------aggggga--aag-ggc------------cgaa-cccggtcggcaaaac-ccc---------------------------------------------------------------attcaatcc-aa--aacccgaaacgtactaaaga-----ctttgacg-gccgccc---------agtgcggacgtcgcc-----------aaccaaagacaactctcaacaacggatatcttggctcccgtatcgatgaagaacgcagcgaaatgcgatacgtagtgtgaattgcagataatgtgaatcatcgaatctttgaacgcaaattgcactcgaggctccggccaagagtatgtctgcctcagcgtc-----------------------------------------------------------------------------------------------------------ggctttaccctca--cccyccc------------------------aatcgggaggcgtggacctggcagtcc--cggt---cggca---------acgaccgggtccgctgaagaccagaggctcgagcaaggacc--cgcat-------gggaa-aacagtctggtaggtgaccc-------------gnaaggg--cgcatgcc-gctgttcg--cccggagc-ct--tgctggaagccg---gcaggaa----tcgtcggtcgc---------------------------cctt--------agcggggcggccgtgcga---acacccttttcgacctgagttcaggcaaga
>KN_2011_E2_HE586543_Coccomyxa_sp
nnnnnnnnnnnnnnnnnnnnnnnnnnnnnnnnnnnnnnnnnnnnnnnnnnnnnnnnnnnnnnnnnnnnnnnnnnnnnnnnnnnnnnnnnnnnnnnnnnnnnnnnnnnnnnnnnnnnnnnnnnnnnnnnnnnnnnnnnnnnnnnnnnnnnnnnnnnnnnnnnnnnnnnnnnnnnnnnnnnnnnnnnnnnnnnnnnnnnnnnnnnnnnnnnnnnnnnnnnnnnnnnnnnnnnnnnnnnnnnnnnnnnnnnnnnnnnnnnnnnnnnnnnnnnnnnnnnnnnnnnnnnnnnnnnnnnnnnnnnnnnnnnnnnnnnnnnnnnnnnnnnnnnnnnnnnnnnnnnnnnnnnnnnnnnnnnnnnnnnnnnnnnnnnnnnnnnnnnnnnnnnnnnnnnnnnnnnnnnnnnnnnnnnnnnnnnnnnnnnnnnnnnnnnnnnnnnnnnnnnnnnnnnnnnnnnnnnnnnnnnnnnnnnnnnnnnnnnnnnnnnnnnnnnnnnnnnnnnnnnnnnnnnnnnnnnnnnnnnnnnnnnnnnnnnnnnnnnnnnnnnnnnnnnnnnnnnnnnnnnnnnnnnnnnnnnnnnnnnnnnnnnnnnnnnnnnnnnnnnnnnnnnnnnnnnnnnnnnnnnnnnnnnnnnnnnnnnnnnnnnnnnnn--nnnnnnnnnnnnnnnnnnnnnnnnnnnnnnnnnnnnnnnnnnnnnnnnnnnnnnnnnnnnnnnnnnnnnnnnnnnnnnnnnnnnnnnnnnnnnnnnnnnnnnnnnnnnnnnnnnnnnnnnnnnnnnnnnnnnnnnnnnnnnnnnnnnnnnnnnnnnnnnnnnnnnnnnnnnnnnnnnnnnnnnnnnnnnnnnnnnnnnnnnnnnnnnnnnnnnnnnnnnnnnnnnnnnnnnnnnnnnnnnnnnnnnnnnnnnnnnnnnnnnnnnnnnnnnnnnnnnnnnnnnnnnnnnnnnnnnnnnnnnnnnnnnnnnnnnnnnnnnnnnnnnnnnnnnnnnnnnnnnnnnnnnnnnnnnnnnnnnnnnnnnnnnnnnnnnnnnnnnnnnnnnnnnnnnnnnnnnnnnnnnnnnnnnnnnnnnnnnnnnnnnnnnnnnnnnnnnnnnnnnnnnnnnnnnnnnnnnnnnnnnnnnnnnnnnnnnnnnnnnnnnnnnnnnnnnnnnnnnnnnnnnnnnnnnnnnnnnnnnnnnnnnnnnnnnnnnnnnnnnnnnnnnnnnnnnnnnnnnnnnnnnnnnnnnnnnnnnnnnnnnnnnnnnnnnnnnnnnnnnnnnnnnnnnnnnnnnnnnnnnnnnnnnnnnnnnnnnnnnnnnnnnnnnnnnnnnnnnnnnnnnnnnnnnnnnnnnnnnnnnnnnnnnnnnnnnnnnnnnnnnnnnnnnnnnnnnnnnnnnnnnnnnnnnnnnnnnnnnnnnnnnnnnnnnnnnnnnnnnnnnnnnnnnnnnnnnnnnnnnnnnnnnnnnnnnnnnnnnnnnnnnnnnnnnnnnnnnnnnnnnnnnnnnnnnnnnnnnnnnnnnnnnnnnnnnnnnnnnnnnnnnnnnnnnnnnnnnnnnnnnnnnnnnnnnnnnnnnnnnnnnnnnnnnnnnnnnnnnnnnnnnnnnnnnnnnnnnnnnnnnnnnnnnnnnnnnnnnnnnnnnnnnnnnnnnnnnnnnnnnnnnnnnnnnnnnnnnnnnnnnnnnnnnnnnnnnnnnnnnnnnnnnnnnnnnnnnnnnnnnnnnnnnnnnnnnnnnnnnnnnnnnnnnnnnnnnnnnnnnnnnnnnnnnnnnnnnnnnnnnnnnnnnnnnnn-nnnnnnnnnnnnnnnnnnnn---------------------------------------------nnnnnnnnnnnnnnnnnnnnnn-----nnnnnnnnn----ncgtatccccgcaggcg-gcc----------------------------------ctac-------cc-----------------------------g--g-------g-c---t----g-cctgtgc---gcttgt--ccctgatcggcgccccgg----ttytcggggaccggtgaggtct-ggcgggctggg---gaggcctctttccctc-t------------aggggga--aag-ggc------------cgaa-cccggtcggcaaaac-ccc---------------------------------------------------------------attcaatcc-aa--aacccgaaacgtactaaaga-----ctttgacg-gccgccc---------agtgcggacgtcgcc-----------aaccaaagacaactctcaacaacggatatcttggctcccgtatcgatgaagaacgcagcgaaatgcgatacgtagtgtgaattgcagataatgtgaatcatcgaatctttgaacgcaaattgcactcgaggctccggccaagagtatgtctgcctcagcgtc-----------------------------------------------------------------------------------------------------------ggctttaccctca--cccyccc------------------------aatcgggaggcgtggacctggcagtcc--cggt---cggca---------acgaccgggtccgctgaagaccagaggctcgagcaaggacc--cgcat-------gggaa-aacagtctggtaggtgaccc-------------gcaaggg--cgcatgcc-gctgttcg--ccyggagc-ct--tgctggaagccg---gcaggaa----tcgtcggtcgc---------------------------cctt--------agcggggcggccgtgcga---acacccttttcgacctgagttcaggcaagn
>KN_2011_E3_HE586544_Coccomyxa_sp
nnnnnnnnnnnnnnnnnnnnnnnnnnnnnnnnnnnnnnnnnnnnnnnnnnnnnnnnnnnnnnnnnnnnnnnnnnnnnnnnnnnnnnnnnnnnnnnnnnnnnnnnnnnnnnnnnnnnnnnnnnnnnnnnnnnnnnnnnnnnnnnnnnnnnnnnnnnnnnnnnnnnnnnnnnnnnnnnnnnnnnnnnnnnnnnnnnnnnnnnnnnnnnnnnnnnnnnnnnnnnnnnnnnnnnnnnnnnnnnnnnnnnnnnnnnnnnnnnnnnnnnnnnnnnnnnnnnnnnnnnnnnnnnnnnnnnnnnnnnnnnnnnnnnnnnnnnnnnnnnnnnnnnnnnnnnnnnnnnnnnnnnnnnnnnnnnnnnnnnnnnnnnnnnnnnnnnnnnnnnnnnnnnnnnnnnnnnnnnnnnnnnnnnnnnnnnnnnnnnnnnnnnnnnnnnnnnnnnnnnnnnnnnnnnnnnnnnnnnnnnnnnnnnnnnnnnnnnnnnnnnnnnnnnnnnnnnnnnnnnnnnnnnnnnnnnnnnnnnnnnnnnnnnnnnnnnnnnnnnnnnnnnnnnnnnnnnnnnnnnnnnnnnnnnnnnnnnnnnnnnnnnnnnnnnnnnnnnnnnnnnnnnnnnnnnnnnnnnnnnnnnnnnnnnnnnnnnnnnnnnnnnnn--nnnnnnnnnnnnnnnnnnnnnnnnnnnnnnnnnnnnnnnnnnnnnnnnnnnnnnnnnnnnnnnnnnnnnnnnnnnnnnnnnnnnnnnnnnnnnnnnnnnnnnnnnnnnnnnnnnnnnnnnnnnnnnnnnnnnnnnnnnnnnnnnnnnnnnnnnnnnnnnnnnnnnnnnnnnnnnnnnnnnnnnnnnnnnnnnnnnnnnnnnnnnnnnnnnnnnnnnnnnnnnnnnnnnnnnnnnnnnnnnnnnnnnnnnnnnnnnnnnnnnnnnnnnnnnnnnnnnnnnnnnnnnnnnnnnnnnnnnnnnnnnnnnnnnnnnnnnnnnnnnnnnnnnnnnnnnnnnnnnnnnnnnnnnnnnnnnnnnnnnnnnnnnnnnnnnnnnnnnnnnnnnnnnnnnnnnnnnnnnnnnnnnnnnnnnnnnnnnnnnnnnnnnnnnnnnnnnnnnnnnnnnnnnnnnnnnnnnnnnnnnnnnnnnnnnnnnnnnnnnnnnnnnnnnnnnnnnnnnnnnnnnnnnnnnnnnnnnnnnnnnnnnnnnnnnnnnnnnnnnnnnnnnnnnnnnnnnnnnnnnnnnnnnnnnnnnnnnnnnnnnnnnnnnnnnnnnnnnnnnnnnnnnnnnnnnnnnnnnnnnnnnnnnnnnnnnnnnnnnnnnnnnnnnnnnnnnnnnnnnnnnnnnnnnnnnnnnnnnnnnnnnnnnnnnnnnnnnnnnnnnnnnnnnnnnnnnnnnnnnnnnnnnnnnnnnnnnnnnnnnnnnnnnnnnnnnnnnnnnnnnnnnnnnnnnnnnnnnnnnnnnnnnnnnnnnnnnnnnnnnnnnnnnnnnnnnnnnnnnnnnnnnnnnnnnnnnnnnnnnnnnnnnnnnnnnnnnnnnnnnnnnnnnnnnnnnnnnnnnnnnnnnnnnnnnnnnnnnnnnnnnnnnnnnnnnnnnnnnnnnnnnnnnnnnnnnnnnnnnnnnnnnnnnnnnnnnnnnnnnnnnnnnnnnnnnnnnnnnnnnnnnnnnnnnnnnnnnnnnnnnnnnnnnnnnnnnnnnnnnnnnnnnnnnnnnnnnnnnnnnnnnnnnnnnnnnnnnnnnnnnnnnnnnnnnnnnnnnnnnnnnnnnnnnnnnnnnnnnnnnnnnnnnnnnnn-nnnnnnnnnnnnnnnnnnnn---------------------------------------------nnnnnnnnnnnnnnnnnnnaac-----cgcgaacca----acgtatccccgcaggcg-gcc----------------------------------ctac-------cc-----------------------------g--g-------g-c---t----g-cctgtgc---gcttgt--ccctgatcggcgccccgg----ttytcggggaccggtgaggtct-ggcgggctggg---gaggcctctttccctc-t------------aggggga--aag-ggc------------cgaa-cccggtcggcaaaac-ccc---------------------------------------------------------------attcaatcc-aa--aacccgaaacgtactaaaga-----ctttgacg-gccgccc---------agtgcggacgtcgcc-----------aaccaaagacaactctcaacaacggatatcttggctcccgtatcgatgaagaacgcagcgaaatgcgatacgtagtgtgaattgcagataatgtgaatcatcgaatctttgaacgcaaattgcactcgaggctccggccaagagtatgtctgcctcagcgtc-----------------------------------------------------------------------------------------------------------ggctttaccctca--cccyccc------------------------aatcgggaggcgtggacctggcagtcc--cggt---cggca---------acgaccgggtccgctgaagaccagaggctcgagcaaggacc--cgcat-------gggaa-aacagtctggtaggtgaccc-------------gmaaggg--cgcatgcc-gctgttcg--ccyggagc-ct--tgctggaagccg---gcaggaa----tcgtcggtcgc---------------------------cctt--------agcggggcggccgtgcga---acacccttttcgacctgagttcaggcaaga
>KN_2011_U1_HE586553_Coccomyxa_sp
nnnnnnnnnnnnnnnnnnnnnnnnnnnnnnnnnnnnnnnnnnnnnnnnnnnnnnnnnnnnnnnnnnnnnnnnnnnnnnnnnnnnnnnnnnnnnnnnnnnnnnnnnnnnnnnnnnnnnnnnnnnnnnnnnnnnnnnnnnnnnnnnnnnnnnnnnnnnnnnnnnnnnnnnnnnnnnnnnnnnnnnnnnnnnnnnnnnnnnnnnnnnnnnnnnnnnnnnnnnnnnnnnnnnnnnnnnnnnnnnnnnnnnnnnnnnnnnnnnnnnnnnnnnnnnnnnnnnnnnnnnnnnnnnnnnnnnnnnnnnnnnnnnnnnnnnnnnnnnnnnnnnnnnnnnnnnnnnnnnnnnnnnnnnnnnnnnnnnnnnnnnnnnnnnnnnnnnnnnnnnnnnnnnnnnnnnnnnnnnnnnnnnnnnnnnnnnnnnnnnnnnnnnnnnnnnnnnnnnnnnnnnnnnnnnnnnnnnnnnnnnnnnnnnnnnnnnnnnnnnnnnnnnnnnnnnnnnnnnnnnnnnnnnnnnnnnnnnnnnnnnnnnnnnnnnnnnnnnnnnnnnnnnnnnnnnnnnnnnnnnnnnnnnnnnnnnnnnnnnnnnnnnnnnnnnnnnnnnnnnnnnnnnnnnnnnnnnnnnnnnnnnnnnnnnnnnnnnnnnnnnnnnn--nnnnnnnnnnnnnnnnnnnnnnnnnnnnnnnnnnnnnnnnnnnnnnnnnnnnnnnnnnnnnnnnnnnnnnnnnnnnnnnnnnnnnnnnnnnnnnnnnnnnnnnnnnnnnnnnnnnnnnnnnnnnnnnnnnnnnnnnnnnnnnnnnnnnnnnnnnnnnnnnnnnnnnnnnnnnnnnnnnnnnnnnnnnnnnnnnnnnnnnnnnnnnnnnnnnnnnnnnnnnnnnnnnnnnnnnnnnnnnnnnnnnnnnnnnnnnnnnnnnnnnnnnnnnnnnnnnnnnnnnnnnnnnnnnnnnnnnnnnnnnnnnnnnnnnnnnnnnnnnnnnnnnnnnnnnnnnnnnnnnnnnnnnnnnnnnnnnnnnnnnnnnnnnnnnnnnnnnnnnnnnnnnnnnnnnnnnnnnnnnnnnnnnnnnnnnnnnnnnnnnnnnnnnnnnnnnnnnnnnnnnnnnnnnnnnnnnnnnnnnnnnnnnnnnnnnnnnnnnnnnnnnnnnnnnnnnnnnnnnnnnnnnnnnnnnnnnnnnnnnnnnnnnnnnnnnnnnnnnnnnnnnnnnnnnnnnnnnnnnnnnnnnnnnnnnnnnnnnnnnnnnnnnnnnnnnnnnnnnnnnnnnnnnnnnnnnnnnnnnnnnnnnnnnnnnnnnnnnnnnnnnnnnnnnnnnnnnnnnnnnnnnnnnnnnnnnnnnnnnnnnnnnnnnnnnnnnnnnnnnnnnnnnnnnnnnnnnnnnnnnnnnnnnnnnnnnnnnnnnnnnnnnnnnnnnnnnnnnnnnnnnnnnnnnnnnnnnnnnnnnnnnnnnnnnnnnnnnnnnnnnnnnnnnnnnnnnnnnnnnnnnnnnnnnnnnnnnnnnnnnnnnnnnnnnnnnnnnnnnnnnnnnnnnnnnnnnnnnnnnnnnnnnnnnnnnnnnnnnnnnnnnnnnnnnnnnnnnnnnnnnnnnnnnnnnnnnnnnnnnnnnnnnnnnnnnnnnnnnnnnnnnnnnnnnnnnnnnnnnnnnnnnnnnnnnnnnnnnnnnnnnnnnnnnnnnnnnnnnnnnnnnnnnnnnnnnnnnnnnnnnnnnnnnnnnnnnnnnnnnnnnnnnnnnnnnnnnnnnnnnnnnnnnnnnnnnnnnnnnnnnnnnnnnnnnn-ggtgaacctgcggaaggatc---------------------------------------------attgcatcgatcaaacacaaac-----cgcgaacca----acgtatccccgcaggcg-gcc----------------------------------ctac-------cc-----------------------------g--g-------g-c---t----g-cctgtgc---gcttgt--ccctgatcggcgccccgg----ttctcggggaccggtgaggtct-ggcgggctggg---gaggcctctttccctctt------------aggggga--aag-ggc------------cgaa-cccggtcggcaaaac-ccc---------------------------------------------------------------attcaatcc-aa--aacccgaaacgtactaaaga-----ctttgacg-gccgccc---------agtgcggacgtcgcc-----------aaccaaagacaactctcaacaacggatatcttggctcccgtatcgatgaagaacgcagcgaaatgcgatacgtagtgtgaattgcagataatgtgaatcatcgaatctttgaacgcaaattgcactcgaggctccggccaagagtatgtctgcctcagcgtc-----------------------------------------------------------------------------------------------------------ggctttaccctca--ccctccc------------------------aatcgggaggcgtggacctggcagtcc--cggt---cggca---------acgaccgggtccgctgaagaccagaggctcgagcaaggacc--cgcat-------gggaa-aacagtctggtaggtgaccc-------------gcaaggg--cgcatgcc-gctgttcg--cccggagc-ct--tgctggaagccg---gcaggaa----tcgtcggtcgc---------------------------cctt--------agcggggcggccgtgcga---acacccttttcgacctnnnnnnnnnnnnnn
>KN_2011_U2_HE586517_Coccomyxa_sp
nnnnnnnnnnnnntgtctcaagattaagccatgcatgtctaagtataaactgctttatactgtgaaactgcgaatggctcattaaatcagttatagtttatttgatggtaccttactactcggataaccgtagtaattctagagctaatacgtgcggaaatcccgacttctggaagggacgtatttattagataaaaggccgaccgggctctgcccgaatcgcggtgaatcatgataactccacgaatcgcatggccccagtgccggcgatgtttcattcaaatttctgccctatcaactttcgacggtaaggtattggcttaccgtggtggtaacgggtgacggaggattagggttcgattccggagagggagcctgagaaacggctaccacatccaaggaaggcagcaggcgcgcaaattacccaatcttgacacaaggaggtagtgacaataaataacaataccggggtttttcaactctggtaattggaatgagtacaatctaaaccccttaacgaggatcaattggagggcaagtctggtgccagcagccgcggtaattccagctccaatagcgtatatttaagttgttgcagttaaaaagctcgtagttggatttcgggcgggcccggccggtccgcctt--ttggtgtgcactgaccgggcccgtcttgttgccggggacgggctcctgggcttaactgtccgggactcggagtcggcgaggttactttgagtaaattagagtgttcaaagcaggcctacgctctgaatacattagcatggaataacacgataggactctggcctatcttgttggtctgtgggaccggagtaatgattaagagggacagtcgggggcattcgtatttcattgtcagaggtgaaattcttggatttatgaaagacgaactactgcgaaagcatttgccaaggatgttttcattaatcaagaacgaaagttgggggctcgaagacgattagataccgtcctagtctcaaccataaacgatgccgactagggattggcgggcgttcttttgatgaccccgccagcaccttatgagaaatcaaagtttttgggttccggggggagtatggtcgcaaggctgaaacttaaaggaattgacggaagggcaccaccaggcgtggagcctgcggcttaatttgactcaacacgggaaaacttaccaggtccagacatagtgaggattgacagattgagagctctttcttgattctatgggtggtggtgcatggccgttcttagttggtgggttgccttgtcaggttgattccggtaacgaacgagacctcagcctgctaactagtcacgattggttcttccagtcggccgacttcttagagggactattggcgactagccaatggaagtgtgaggcaataacaggtctgtgatgcccttagatgttctgggccgcacgcgcgctacactgatgcaatcaacgagcctagccttggccgacaggtccgggtaatctttgaaactgcatcgtgatggggatagatgattgcaattattcatcttcaacgaggaatgcctagtaagcgcgagtcatcagctcgcgttgattacgtccctgccctttgtacacaccgcccgtcgctcctaccgattgggtgtgctggtgaagcgttcggattggcggcagtgcgcggttcgccgctcgctgcagccgagaagttcgttaaaccctcccacctagaggaaggagaagtcgtaacaaggtttccgtannnnnnnnnnnnnnnnnnnnn---------------------------------------------nnnnnnnnnnnnnnnnncaaac-----cgcgaacca----acgtatccccgcaggcg-gcc----------------------------------ctac-------cc-----------------------------g--g-------g-c---t----g-cctgtgc---gcttgt--ccctgatcggcgccnngg----ttttcggggaccggtgaggtct-ggcgggctggg---gaggcctctttccctc-t------------aggggga--aag-ggc------------cgaa-cccggtcggcaaaac-ccc---------------------------------------------------------------attcaatcc-aa--aacccgaaacgtactaaaga-----ctttgacg-gccgccc---------agtgcggacgtcgcc-----------aaccaaagacaactctcaacaacggatatcttggctcccgtatcgatgaagaacgcagcgaaatgcgatacgtagtgtgaattgcagataatgtgaatcatcgaatctttgaacgcaaattgcactcgaggctccggccaagagtatgtctgcctcagcgtc-----------------------------------------------------------------------------------------------------------ggctttaccctca--ccccccc------------------------aatcgggaggcgtggacctggcagtcc--cggt---cggca---------acgaccgggtccgctgaagaccagaggctcgagcaaggacc--cgcat-------gggaa-aacagtctggtaggtgaccc-------------gcaaggg--cgcatgcc-gctgttcg--cccggagc-ct--tgctggaagccg---gcaggaa----tcgtcggtcgc---------------------------cctt--------agcggggcggccgtgcga---acacccttttcgacctgagttcaggcaaga
>KN_2011_U3_HE586554_Coccomyxa_sp
nnnnnnnnnnnnnnnnnnnnnnnnnnnnnnnnnnnnnnnnnnnnnnnnnnnnnnnnnnnnnnnnnnnnnnnnnnnnnnnnnnnnnnnnnnnnnnnnnnnnnnnnnnnnnnnnnnnnnnnnnnnnnnnnnnnnnnnnnnnnnnnnnnnnnnnnnnnnnnnnnnnnnnnnnnnnnnnnnnnnnnnnnnnnnnnnnnnnnnnnnnnnnnnnnnnnnnnnnnnnnnnnnnnnnnnnnnnnnnnnnnnnnnnnnnnnnnnnnnnnnnnnnnnnnnnnnnnnnnnnnnnnnnnnnnnnnnnnnnnnnnnnnnnnnnnnnnnnnnnnnnnnnnnnnnnnnnnnnnnnnnnnnnnnnnnnnnnnnnnnnnnnnnnnnnnnnnnnnnnnnnnnnnnnnnnnnnnnnnnnnnnnnnnnnnnnnnnnnnnnnnnnnnnnnnnnnnnnnnnnnnnnnnnnnnnnnnnnnnnnnnnnnnnnnnnnnnnnnnnnnnnnnnnnnnnnnnnnnnnnnnnnnnnnnnnnnnnnnnnnnnnnnnnnnnnnnnnnnnnnnnnnnnnnnnnnnnnnnnnnnnnnnnnnnnnnnnnnnnnnnnnnnnnnnnnnnnnnnnnnnnnnnnnnnnnnnnnnnnnnnnnnnnnnnnnnnnnnnnnnnnnnnn--nnnnnnnnnnnnnnnnnnnnnnnnnnnnnnnnnnnnnnnnnnnnnnnnnnnnnnnnnnnnnnnnnnnnnnnnnnnnnnnnnnnnnnnnnnnnnnnnnnnnnnnnnnnnnnnnnnnnnnnnnnnnnnnnnnnnnnnnnnnnnnnnnnnnnnnnnnnnnnnnnnnnnnnnnnnnnnnnnnnnnnnnnnnnnnnnnnnnnnnnnnnnnnnnnnnnnnnnnnnnnnnnnnnnnnnnnnnnnnnnnnnnnnnnnnnnnnnnnnnnnnnnnnnnnnnnnnnnnnnnnnnnnnnnnnnnnnnnnnnnnnnnnnnnnnnnnnnnnnnnnnnnnnnnnnnnnnnnnnnnnnnnnnnnnnnnnnnnnnnnnnnnnnnnnnnnnnnnnnnnnnnnnnnnnnnnnnnnnnnnnnnnnnnnnnnnnnnnnnnnnnnnnnnnnnnnnnnnnnnnnnnnnnnnnnnnnnnnnnnnnnnnnnnnnnnnnnnnnnnnnnnnnnnnnnnnnnnnnnnnnnnnnnnnnnnnnnnnnnnnnnnnnnnnnnnnnnnnnnnnnnnnnnnnnnnnnnnnnnnnnnnnnnnnnnnnnnnnnnnnnnnnnnnnnnnnnnnnnnnnnnnnnnnnnnnnnnnnnnnnnnnnnnnnnnnnnnnnnnnnnnnnnnnnnnnnnnnnnnnnnnnnnnnnnnnnnnnnnnnnnnnnnnnnnnnnnnnnnnnnnnnnnnnnnnnnnnnnnnnnnnnnnnnnnnnnnnnnnnnnnnnnnnnnnnnnnnnnnnnnnnnnnnnnnnnnnnnnnnnnnnnnnnnnnnnnnnnnnnnnnnnnnnnnnnnnnnnnnnnnnnnnnnnnnnnnnnnnnnnnnnnnnnnnnnnnnnnnnnnnnnnnnnnnnnnnnnnnnnnnnnnnnnnnnnnnnnnnnnnnnnnnnnnnnnnnnnnnnnnnnnnnnnnnnnnnnnnnnnnnnnnnnnnnnnnnnnnnnnnnnnnnnnnnnnnnnnnnnnnnnnnnnnnnnnnnnnnnnnnnnnnnnnnnnnnnnnnnnnnnnnnnnnnnnnnnnnnnnnnnnnnnnnnnnnnnnnnnnnnnnnnnnnnnnnnnnnnnnnnnnnnnnnnnnnnnnnnnnnnnnnnnnnnnnnna-ggtgaacctgcggaaggatc---------------------------------------------attgcatcgatcaaacacaaac-----cgcgaacca----acgtatccccgcaggcg-gcc----------------------------------ctac-------cc-----------------------------g--g-------g-c---t----g-cctgtgc---gcttgt--ccctgatcggcgccccgg----ttttcggggaccggtgaggtct-ggcgggctggg---gaggcctctttccctc-t------------aggggga--aag-ggc------------cgaa-cccggtcggcaaaac-ccc---------------------------------------------------------------attcaatcc-aa--aacccgaaacgtactaaaga-----ctttgacg-gccgccc---------agtgcggacgtcgcc-----------aaccaaagacaactctcaacaacggatatcttggctcccgtatcgatgaagaacgcagcgaaatgcgatacgtagtgtgaattgcagataatgtgaatcatcgaatctttgaacgcaaattgcactcgaggctccggccaagagtatgtctgcctcagcgtc-----------------------------------------------------------------------------------------------------------ggctttaccctca--ccccccc------------------------aatcgggaggcgtggacctggcagtcc--cggt---cggca---------acgaccgggtccgctgaagaccagaggctcgagcaaggacc--cgcat-------gggaa-aacagtctggtaggtgaccc-------------gmaaggg--cgcatgcc-gctgttcg--ccyggagc-ct--tgctggaagccg---gcaggar----tcgtcggtcgc---------------------------cctt--------agcggggcggccgtgcga---acacccttttcgacctgagttcaggcaaga
>KN_2011_U4_HE586555_Coccomyxa_sp
nnnnnnnnnnnnnnnnnnnnnnnnnnnnnnnnnnnnnnnnnnnnnnnnnnnnnnnnnnnnnnnnnnnnnnnnnnnnnnnnnnnnnnnnnnnnnnnnnnnnnnnnnnnnnnnnnnnnnnnnnnnnnnnnnnnnnnnnnnnnnnnnnnnnnnnnnnnnnnnnnnnnnnnnnnnnnnnnnnnnnnnnnnnnnnnnnnnnnnnnnnnnnnnnnnnnnnnnnnnnnnnnnnnnnnnnnnnnnnnnnnnnnnnnnnnnnnnnnnnnnnnnnnnnnnnnnnnnnnnnnnnnnnnnnnnnnnnnnnnnnnnnnnnnnnnnnnnnnnnnnnnnnnnnnnnnnnnnnnnnnnnnnnnnnnnnnnnnnnnnnnnnnnnnnnnnnnnnnnnnnnnnnnnnnnnnnnnnnnnnnnnnnnnnnnnnnnnnnnnnnnnnnnnnnnnnnnnnnnnnnnnnnnnnnnnnnnnnnnnnnnnnnnnnnnnnnnnnnnnnnnnnnnnnnnnnnnnnnnnnnnnnnnnnnnnnnnnnnnnnnnnnnnnnnnnnnnnnnnnnnnnnnnnnnnnnnnnnnnnnnnnnnnnnnnnnnnnnnnnnnnnnnnnnnnnnnnnnnnnnnnnnnnnnnnnnnnnnnnnnnnnnnnnnnnnnnnnnnnnnnnnnnn--nnnnnnnnnnnnnnnnnnnnnnnnnnnnnnnnnnnnnnnnnnnnnnnnnnnnnnnnnnnnnnnnnnnnnnnnnnnnnnnnnnnnnnnnnnnnnnnnnnnnnnnnnnnnnnnnnnnnnnnnnnnnnnnnnnnnnnnnnnnnnnnnnnnnnnnnnnnnnnnnnnnnnnnnnnnnnnnnnnnnnnnnnnnnnnnnnnnnnnnnnnnnnnnnnnnnnnnnnnnnnnnnnnnnnnnnnnnnnnnnnnnnnnnnnnnnnnnnnnnnnnnnnnnnnnnnnnnnnnnnnnnnnnnnnnnnnnnnnnnnnnnnnnnnnnnnnnnnnnnnnnnnnnnnnnnnnnnnnnnnnnnnnnnnnnnnnnnnnnnnnnnnnnnnnnnnnnnnnnnnnnnnnnnnnnnnnnnnnnnnnnnnnnnnnnnnnnnnnnnnnnnnnnnnnnnnnnnnnnnnnnnnnnnnnnnnnnnnnnnnnnnnnnnnnnnnnnnnnnnnnnnnnnnnnnnnnnnnnnnnnnnnnnnnnnnnnnnnnnnnnnnnnnnnnnnnnnnnnnnnnnnnnnnnnnnnnnnnnnnnnnnnnnnnnnnnnnnnnnnnnnnnnnnnnnnnnnnnnnnnnnnnnnnnnnnnnnnnnnnnnnnnnnnnnnnnnnnnnnnnnnnnnnnnnnnnnnnnnnnnnnnnnnnnnnnnnnnnnnnnnnnnnnnnnnnnnnnnnnnnnnnnnnnnnnnnnnnnnnnnnnnnnnnnnnnnnnnnnnnnnnnnnnnnnnnnnnnnnnnnnnnnnnnnnnnnnnnnnnnnnnnnnnnnnnnnnnnnnnnnnnnnnnnnnnnnnnnnnnnnnnnnnnnnnnnnnnnnnnnnnnnnnnnnnnnnnnnnnnnnnnnnnnnnnnnnnnnnnnnnnnnnnnnnnnnnnnnnnnnnnnnnnnnnnnnnnnnnnnnnnnnnnnnnnnnnnnnnnnnnnnnnnnnnnnnnnnnnnnnnnnnnnnnnnnnnnnnnnnnnnnnnnnnnnnnnnnnnnnnnnnnnnnnnnnnnnnnnnnnnnnnnnnnnnnnnnnnnnnnnnnnnnnnnnnnnnnnnnnnnnnnnnnnnnnnnnnnnnnnnnnnnnnnnnnnnnnnnnnnnnnnnnnnnnnnn-nnnnnnnnnnnnnnnnnnnn---------------------------------------------nnnnnnnnnnnnnnnnnnnnnn-----nnnnnnnnn----nnnnnnccccgcaggcg-gcc----------------------------------ctac-------cc-----------------------------g--g-------g-c---t----g-cctgtgc---gcttgt--ccctgatcggcgccccgg----ttttcggggaccggtgaggttt-ggcgggctggg---gaggcctctttccctc-t------------aggggga--aag-ggc------------cgaa-cccggtcggcaaaac-ccc---------------------------------------------------------------attcaatcc-aa--aacccgaaacgtactaaaga-----ctttgacg-gccgccc---------agtgcggacgtcgcc-----------aaccaaagacaactctcaacaacggatatcttggctcccgtatcgatgaagaacgcagcgaaatgcgatacgtagtgtgaattgcagataatgtgaatcatcgaatctttgaacgcaaattgcactcgaggctccggccaagagtatgtctgcctcagcgtc-----------------------------------------------------------------------------------------------------------ggctttaccctca--ccctccc------------------------aatcgggaggcgtggacctggcagtcc--cggt---cggca---------acgaccgggtccgctgaagaccagaggctcgagcaaggacc--cgcat-------gggaa-aacagtctggtaggtgaccc-------------gcaaggg--cgcatgcc-gctgttcg--cccggagc-ct--tgctggaagccg---gcaggaa----tcgtcggtcgc---------------------------cctt--------agcggggcggccgtgcga---acacccttttcgacctgagttcaggcaaga
>KN_2011_U5_HE586557_Coccomyxa_sp
nnnnnnnnnnnnnnnnnnnnnnnnnnnnnnnnnnnnnnnnnnnnnnnnnnnnnnnnnnnnnnnnnnnnnnnnnnnnnnnnnnnnnnnnnnnnnnnnnnnnnnnnnnnnnnnnnnnnnnnnnnnnnnnnnnnnnnnnnnnnnnnnnnnnnnnnnnnnnnnnnnnnnnnnnnnnnnnnnnnnnnnnnnnnnnnnnnnnnnnnnnnnnnnnnnnnnnnnnnnnnnnnnnnnnnnnnnnnnnnnnnnnnnnnnnnnnnnnnnnnnnnnnnnnnnnnnnnnnnnnnnnnnnnnnnnnnnnnnnnnnnnnnnnnnnnnnnnnnnnnnnnnnnnnnnnnnnnnnnnnnnnnnnnnnnnnnnnnnnnnnnnnnnnnnnnnnnnnnnnnnnnnnnnnnnnnnnnnnnnnnnnnnnnnnnnnnnnnnnnnnnnnnnnnnnnnnnnnnnnnnnnnnnnnnnnnnnnnnnnnnnnnnnnnnnnnnnnnnnnnnnnnnnnnnnnnnnnnnnnnnnnnnnnnnnnnnnnnnnnnnnnnnnnnnnnnnnnnnnnnnnnnnnnnnnnnnnnnnnnnnnnnnnnnnnnnnnnnnnnnnnnnnnnnnnnnnnnnnnnnnnnnnnnnnnnnnnnnnnnnnnnnnnnnnnnnnnnnnnnnnnnnnn--nnnnnnnnnnnnnnnnnnnnnnnnnnnnnnnnnnnnnnnnnnnnnnnnnnnnnnnnnnnnnnnnnnnnnnnnnnnnnnnnnnnnnnnnnnnnnnnnnnnnnnnnnnnnnnnnnnnnnnnnnnnnnnnnnnnnnnnnnnnnnnnnnnnnnnnnnnnnnnnnnnnnnnnnnnnnnnnnnnnnnnnnnnnnnnnnnnnnnnnnnnnnnnnnnnnnnnnnnnnnnnnnnnnnnnnnnnnnnnnnnnnnnnnnnnnnnnnnnnnnnnnnnnnnnnnnnnnnnnnnnnnnnnnnnnnnnnnnnnnnnnnnnnnnnnnnnnnnnnnnnnnnnnnnnnnnnnnnnnnnnnnnnnnnnnnnnnnnnnnnnnnnnnnnnnnnnnnnnnnnnnnnnnnnnnnnnnnnnnnnnnnnnnnnnnnnnnnnnnnnnnnnnnnnnnnnnnnnnnnnnnnnnnnnnnnnnnnnnnnnnnnnnnnnnnnnnnnnnnnnnnnnnnnnnnnnnnnnnnnnnnnnnnnnnnnnnnnnnnnnnnnnnnnnnnnnnnnnnnnnnnnnnnnnnnnnnnnnnnnnnnnnnnnnnnnnnnnnnnnnnnnnnnnnnnnnnnnnnnnnnnnnnnnnnnnnnnnnnnnnnnnnnnnnnnnnnnnnnnnnnnnnnnnnnnnnnnnnnnnnnnnnnnnnnnnnnnnnnnnnnnnnnnnnnnnnnnnnnnnnnnnnnnnnnnnnnnnnnnnnnnnnnnnnnnnnnnnnnnnnnnnnnnnnnnnnnnnnnnnnnnnnnnnnnnnnnnnnnnnnnnnnnnnnnnnnnnnnnnnnnnnnnnnnnnnnnnnnnnnnnnnnnnnnnnnnnnnnnnnnnnnnnnnnnnnnnnnnnnnnnnnnnnnnnnnnnnnnnnnnnnnnnnnnnnnnnnnnnnnnnnnnnnnnnnnnnnnnnnnnnnnnnnnnnnnnnnnnnnnnnnnnnnnnnnnnnnnnnnnnnnnnnnnnnnnnnnnnnnnnnnnnnnnnnnnnnnnnnnnnnnnnnnnnnnnnnnnnnnnnnnnnnnnnnnnnnnnnnnnnnnnnnnnnnnnnnnnnnnnnnnnnnnnnnnnnnnnnnnnnnnnnnnnnnnnnnnnnnnnnnnnnnnnnnnnn-nnnnnnnnnnnnnnnnnnnn---------------------------------------------nnnnnnnnnnnnnnnnnnnnnn-----cgcgaacca----acgtatccccgcaggag-gcc----------------------------------ctac-------cc-----------------------------g--g-------g-c---c----t-cctgtgc---gcttgt--ccctgatcggcgccccgg----ttctcggggaccggtgaggtct-ggcgggctggg---gaggcctcttttctct-c--------------gggga--aag-ggc------------cgaaccccggccggcaaaac-cccc--------------------------------------------------------------atccaatcc--a--aaccagaaatcatctaaaga------tttgacg-gccgccc---------agtgcggacgtcgcc-----------aaccaaagacaactctcaacaacggatatcttggctcccgtatcgatgaagaacgcagcgaaatgcgatacgtagtgtgaattgcagataatgtgaatcatcgaatctttgaacgcaaattgcactcgaggctccggccaagagtatgtctgcctcagcgtc-----------------------------------------------------------------------------------------------------------ggctttaccctca--ccccccc------------------------agtcgggaggcgtggacctggcagtcc--cggt---cggca---------acgaccgggtccgctgaagaccagaggctcgagcaaggacc--cacat-------gggaa-aacagtctggtaggtgaccc-------------gaaagggg-cgcatgcc-gctgctcg--cccggaac-ct--tgttggaagccg---gcaggaa----tcgtcggtcgc---------------------------tctt--------agcggggcggccgtgcga---acacccttttcgacctgagttcaggcaaga
>Rikkinen_98A16_AY333650
nnnnnnnnnnnnnnnnnnnnnnnnnnnnnnnnnnnnnnnnnnnnnnnnnnnnnnnnnnnnnnnnnnnnnnnnnnnnnnnnnnnnnnnnnnnnnnnnnnnnnnnnnnnnnnnnnnnnnnnnnnnnnnnnnnnnnnnnnnnnnnnnnnnnnnnnnnnnnnnnnnnnnnnnnnnnnnnnnnnnnnnnnnnnnnnnnnnnnnnnnnnnnnnnnnnnnnnnnnnnnnnnnnnnnnnnnnnnnnnnnnnnnnnnnnnnnnnnnnnnnnnnnnnnnnnnnnnnnnnnnnnnnnnnnnnnnnnnnnnnnnnnnnnnnnnnnnnnnnnnnnnnnnnnnnnnnnnnnnnnnnnnnnnnnnnnnnnnnnnnnnnnnnnnnnnnnnnnnnnnnnnnnnnnnnnnnnnnnnnnnnnnnnnnnnnnnnnnnnnnnnnnnnnnnnnnnnnnnnnnnnnnnnnnnnnnnnnnnnnnnnnnnnnnnnnnnnnnnnnnnnnnnnnnnnnnnnnnnnnnnnnnnnnnnnnnnnnnnnnnnnnnnnnnnnnnnnnnnnnnnnnnnnnnnnnnnnnnnnnnnnnnnnnnnnnnnnnnnnnnnnnnnnnnnnnnnnnnnnnnnnnnnnnnnnnnnnnnnnnnnnnnnnnnnnnnnnnnnnnnnnnnnn--nnnnnnnnnnnnnnnnnnnnnnnnnnnnnnnnnnnnnnnnnnnnnnnnnnnnnnnnnnnnnnnnnnnnnnnnnnnnnnnnnnnnnnnnnnnnnnnnnnnnnnnnnnnnnnnnnnnnnnnnnnnnnnnnnnnnnnnnnnnnnnnnnnnnnnnnnnnnnnnnnnnnnnnnnnnnnnnnnnnnnnnnnnnnnnnnnnnnnnnnnnnnnnnnnnnnnnnnnnnnnnnnnnnnnnnnnnnnnnnnnnnnnnnnnnnnnnnnnnnnnnnnnnnnnnnnnnnnnnnnnnnnnnnnnnnnnnnnnnnnnnnnnnnnnnnnnnnnnnnnnnnnnnnnnnnnnnnnnnnnnnnnnnnnnnnnnnnnnnnnnnnnnnnnnnnnnnnnnnnnnnnnnnnnnnnnnnnnnnnnnnnnnnnnnnnnnnnnnnnnnnnnnnnnnnnnnnnnnnnnnnnnnnnnnnnnnnnnnnnnnnnnnnnnnnnnnnnnnnnnnnnnnnnnnnnnnnnnnnnnnnnnnnnnnnnnnnnnnnnnnnnnnnnnnnnnnnnnnnnnnnnnnnnnnnnnnnnnnnnnnnnnnnnnnnnnnnnnnnnnnnnnnnnnnnnnnnnnnnnnnnnnnnnnnnnnnnnnnnnnnnnnnnnnnnnnnnnnnnnnnnnnnnnnnnnnnnnnnnnnnnnnnnnnnnnnnnnnnnnnnnnnnnnnnnnnnnnnnnnnnnnnnnnnnnnnnnnnnnnnnnnnnnnnnnnnnnnnnnnnnnnnnnnnnnnnnnnnnnnnnnnnnnnnnnnnnnnnnnnnnnnnnnnnnnnnnnnnnnnnnnnnnnnnnnnnnnnnnnnnnnnnnnnnnnnnnnnnnnnnnnnnnnnnnnnnnnnnnnnnnnnnnnnnnnnnnnnnnnnnnnnnnnnnnnnnnnnnnnnnnnnnnnnnnnnnnnnnnnnnnnnnnnnnnnnnnnnnnnnnnnnnnnnnnnnnnnnnnnnnnnnnnnnnnnnnnnnnnnnnnnnnnnnnnnnnnnnnnnnnnnnnnnnnnnnnnnnnnnnnnnnnnnnnnnnnnnnnnnnnnnnnnnnnnnnnnnnnnnnnnnnnnnnnnnnnnnnnnnnnnnnnnnnnnnnnnnnnnnnnnnnnnnnnnnnn-nnnnnnnnnnnnnnnnnatc---------------------------------------------attgcatcgatcaaacacaaac-----cgcgaacca----acgtatccccgcaggcg-gcc----------------------------------ctac-------cc-----------------------------g--g-------g-c---t----g-cctgtgc---gcttgt---cctgatcggcgccccgg----ttctcggggcccggtgaggtct-ggcgggctggg---gaggcctctttccctc-c------------aagggga--aag-ggc------------cgaa-cccggtcggcaaaaa-cccc--------------------------------------------------------------actcaatcc-aa--aacccgaatcgtactgaaga-----ttttgacg-gccgccc---------agtgcggacgtcgcc-----------aaccaaagacaactctcaacaacggatatcttggctcccgtatcgatgaagaacgcagcgaaatgcgatacgtagtgtgaattgcagataatgtgaatcatcgaatctttgaacgcaaattgcactcgaggctccggccaagagtatgtctgcctcagcgtc-----------------------------------------------------------------------------------------------------------ggctttaccctcacccctcccc------------------------aatcgggaggcgtggacctggcagtcc--cggt---cggca---------acgaccgggtccgctgaagaccagaggctcgagcaaggacc--cacat-------gggaa-aacagtctggtaggtgaccc-------------gaaaggg--cgcatgcc-gctgttcg--cccggagc-ct--tgctggaagccg---gcaggaa----tcgtcggtcgcnnnnnnnnnnnnnnnnnnnnnnnnnnnnnnn--------nnnnnnnnnnnnnnnnnn---nnnnnnnnnnnnnnnnnnnnnnnnnnnnnn
>SAG_216_13_HG972978_Coccomyxa_subellipsoidea
tagtcatatgcttgtctcaaagattaagccatgcatgtctaagtataaactgctttatactgtgaaactgcgaatggctcattaaatcagttatagtttatttgatggtaccttactactcggataaccgtagtaattctagagctaatacgtgcggaaatcccgacttctggaagggacgtatttattagataaaaggccgaccgggctctgcccgaatcgcggtgaatcatgataactccacgaatcgcatggccccagtgccggcgatgtttcattcaaatttctgccctatcaactttcgacggtaaggtattggcttaccgtggtggtaacgggtgacggaggattagggttcgattccggagagggagcctgagaaacggctaccacatccaaggaaggcagcaggcgcgcaaattacccaatcttgacacaaggaggtagtgacaataaataacaataccggggtttttcaactctggtaattggaatgagtacaatctaaaccccttaacgaggatcaattggagggcaagtctggtgccagcagccgcggtaattccagctccaatagcgtatatttaagttgttgcagttaaaaagctcgtagttggatttcgggcgggcccggccggtccgcctt--ttggtgtgcactgaccgggcccgtcttgttgccggggacgggctcctgggcttaactgtccgggactcggagtcggcgaggttactttgagtaaattagagtgttcaaagcaggcctacgctctgaatacattagcatggaataacacgataggactctggcctatcttgttggtctgtgggaccggagtaatgattaagagggacagtcgggggcattcgtatttcattgtcagaggtgaaattcttggatttatgaaagacgaactactgcgaaagcatttgccaaggatgttttcattaatcaagaacgaaagttgggggctcgaagacgattagataccgtcctagtctcaaccataaacgatgccgactagggattggcgggcgttcttttgatgaccccgccagcaccttatgagaaatcaaagtttttgggttccggggggagtatggtcgcaaggctgaaacttaaaggaattgacggaagggcaccaccaggcgtggagcctgcggcttaatttgactcaacacgggaaaacttaccaggtccagacatagtgaggattgacagattgagagctctttcttgattctatgggtggtggtgcatggccgttcttagttggtgggttgccttgtcaggttgattccggtaacgaacgagacctcagcctgctaactagtcacgattggttcttccagtcggccgacttcttagagggactattggcgactagccaatggaagtgtgaggcaataacaggtctgtgatgcccttagatgttctgggccgcacgcgcgctacactgatgcaatcaacgagcctagccttggccgacaggtccgggtaatctttgaaactgcatcgtgatggggatagatgattgcaattattcatcttcaacgaggaatgcctagtaagcgcgagtcatcagctcgcgttgattacgtccctgccctttgtacacaccgcccgtcgctcctaccgattgggtgtgctggtgaagcgttcggattggcggcagtgcgcggttcgccgctcgctgcagccgagaagttcgttaaaccctcccacctagaggaaggagaagtcgtaacaaggtttccgta-ggtgaacctgcggaaggatc---------------------------------------------attgcatcgatcaaacacaaac-----cgcgaacca----acgtatccccgcaggcg-gcc----------------------------------ctac-------cc-----------------------------g--g-------g-c---t----g-cctgtgc---gcttgt--ccctgatcggcgccccgg----ttctcggggcccggtgaggtct-ggcgggctggg---gaggcctctttccctc-t------------aggggga--aag-ggc------------cgaa-cccggtcggcaaaac-ccc---------------------------------------------------------------attcaatcc-aa--aacccgaaacgttctaaaga-----ctttgacg-gccgccc---------agtgcggacgtcgcc-----------aaccaaagacaactctcaacaacggatatcttggctcccgtatcgatgaagaacgcagcgaaatgcgatacgtagtgtgaattgcagataatgtgaatcatcgaatctttgaacgcaaattgcactcgaggctccggccaagagtatgtctgcctcagcgtc-----------------------------------------------------------------------------------------------------------ggctttaccctca--ccc-ccc------------------------aaccgggaggcgtggacctggcagtcc--cggt---cggca---------acgaccgggtccgctgaagaccagaggctcgagcaaggacc--cgcat-------gggaa-aacagtctggtaggtgaccc-------------gaaaggg--cgcatgcc-gctgttcg--cccggagc-ct--tgctggaagccg---gcaggaa----tcgtcggtcgc---------------------------cctt--------agcggggcggccgtgcga---acacccttttcgacctgagttcaggcaaga
>SAG_216_7_HG972976_Coccomyxa_subellipsoidea
tagtcatatgcttgtctcaaagattaagccatgcatgtctaagtataaactgctttatactgtgaaactgcgaatggctcattaaatcagttatagtttatttgatggtaccttactactcggataaccgtagtaattctagagctaatacgtgcggaaatcccgacttctggaagggacgtatttattagataaaaggccgaccgggctctgcccgaatcgcggtgaatcatgataactccacgaatcgcatggccccagtgccggcgatgtttcattcaaatttctgccctatcaactttcgacggtaaggtattggcttaccgtggtggtaacgggtgacggaggattagggttcgattccggagagggagcctgagaaacggctaccacatccaaggaaggcagcaggcgcgcaaattacccaatcttgacacaaggaggtagtgacaataaataacaataccggggtttttcaactctggtaattggaatgagtacaatctaaaccccttaacgaggatcaattggagggcaagtctggtgccagcagccgcggtaattccagctccaatagcgtatatttaagttgttgcagttaaaaagctcgtagttggatttcgggcgggcccggccggtccgcctt--ttggtgtgcactgaccgggcccgtcttgttgccggggacgggctcctgggcttaactgtccgggactcggagtcggcgaggttactttgagtaaattagagtgttcaaagcaggcctacgctctgaatacattagcatggaataacacgataggactctggcctatcttgttggtctgtgggaccggagtaatgattaagagggacagtcgggggcattcgtatttcattgtcagaggtgaaattcttggatttatgaaagacgaactactgcgaaagcatttgccaaggatgttttcattaatcaagaacgaaagttgggggctcgaagacgattagataccgtcctagtctcaaccataaacgatgccgactagggattggcgggcgttcttttgatgaccccgccagcaccttatgagaaatcaaagtttttgggttccggggggagtatggtcgcaaggctgaaacttaaaggaattgacggaagggcaccaccaggcgtggagcctgcggcttaatttgactcaacacgggaaaacttaccaggtccagacatagtgaggattgacagattgagagctctttcttgattctatgggtggtggtgcatggccgttcttagttggtgggttgccttgtcaggttgattccggtaacgaacgagacctcagcctgctaactagtcacgattggttcttccagtcggccgacttcttagagggactattggcgactagccaatggaagtgtgaggcaataacaggtctgtgatgcccttagatgttctgggccgcacgcgcgctacactgatgcaatcaacgagcctagccttggccgacaggtccgggtaatctttgaaactgcatcgtgatggggatagatgattgcaattattcatcttcaacgaggaatgcctagtaagcgcgagtcatcagctcgcgttgattacgtccctgccctttgtacacaccgcccgtcgctcctaccgattgggtgtgctggtgaagcgttcggattggcggcagtgcgcggttcgccgctcgctgcagccgagaagttcgttaaaccctcccacctagaggaaggagaagtcgtaacaaggtttccgta-ggtgaacctgcggaaggatc---------------------------------------------attgcatcgatcaaacacaaac-----cgcgaacca----acgtatccccgcaggcg-gcc----------------------------------ctac-------cc-----------------------------g--g-------g-c---t----g-cctgtgc---gcttgt--ccctgatcggcgccccgg----ttctcggggcccggtgaggtct-ggcgggctggg---gaggcctctttccctc-t------------aggggga--aag-ggc------------cgaa-cccggtcggcaaaac-ccc---------------------------------------------------------------attcaatcc-aa--aacccgaaacgttctaaaga-----ctttgacg-gccgccc---------agtgcggacgtcgcc-----------aaccaaagacaactctcaacaacggatatcttggctcccgtatcgatgaagaacgcagcgaaatgcgatacgtagtgtgaattgcagataatgtgaatcatcgaatctttgaacgcaaattgcactcgaggctccggccaagagtatgtctgcctcagcgtc-----------------------------------------------------------------------------------------------------------ggctttaccctca--ccc-ccc------------------------aaccgggaggcgtggacctggcagtcc--cggt---cggca---------acgaccgggtccgctgaagaccagaggctcgagcaaggacc--cgcat-------gggaa-aacagtctggtaggtgaccc-------------gaaaggg--cgcatgcc-gctgttcg--cccggagc-ct--tgctggaagccg---gcaggaa----tcgtcggtcgc---------------------------cctt--------agcggggcggccgtgcga---acacccttttcgacctgagttcaggcaaga
>SAG_69_80_HG972977_Coccomyxa_pringsheimii
tagtcatatgcttgtctcaaagattaagccatgcatgtctaagtataaactgctttatactgtgaaactgcgaatggctcattaaatcagttatagtttatttgatggtaccttactactcggataaccgtagtaattctagagctaatacgtgcggaaatcccgacttctggaagggacgtatttattagataaaaggccgaccgggctctgcccgaatcgcggtgaatcatgataactccacgaatcgcatggccccagtgccggcgatgtttcattcaaatttctgccctatcaactttcgacggtaaggtattggcttaccgtggtggtaacgggtgacggaggattagggttcgattccggagagggagcctgagaaacggctaccacatccaaggaaggcagcaggcgcgcaaattacccaatcttgacacaaggaggtagtgacaataaataacaataccggggtttttcaactctggtaattggaatgagtacaatctaaaccccttaacgaggatcaattggagggcaagtctggtgccagcagccgcggtaattccagctccaatagcgtatatttaagttgttgcagttaaaaagctcgtagttggatttcgggcgggcccggccggtccgcctt--ttggtgtgcactgaccgggcccgtcttgttgccggggacgggctcctgggcttaactgtccgggactcggagtcggcgaggttactttgagtaaattagagtgttcaaagcaggcctacgctctgaatacattagcatggaataacacgataggactctggcctatcttgttggtctgtgggaccggagtaatgattaagagggacagtcgggggcattcgtatttcattgtcagaggtgaaattcttggatttatgaaagacgaactactgcgaaagcatttgccaaggatgttttcattaatcaagaacgaaagttgggggctcgaagacgattagataccgtcctagtctcaaccataaacgatgccgactagggattggcgggcgttcttttgatgaccccgccagcaccttatgagaaatcaaagtttttgggttccggggggagtatggtcgcaaggctgaaacttaaaggaattgacggaagggcaccaccaggcgtggagcctgcggcttaatttgactcaacacgggaaaacttaccaggtccagacatagtgaggattgacagattgagagctctttcttgattctatgggtggtggtgcatggccgttcttagttggtgggttgccttgtcaggttgattccggtaacgaacgagacctcagcctgctaactagtcacgattggttcttccagtcggccgacttcttagagggactattggcgactagccaatggaagtgtgaggcaataacaggtctgtgatgcccttagatgttctgggccgcacgcgcgctacactgatgcaatcaacgagcctagccttggccgacaggtccgggtaatctttgaaactgcatcgtgatggggatagatgattgcaattattcatcttcaacgaggaatgcctagtaagcgcgagtcatcagctcgcgttgattacgtccctgccctttgtacacaccgcccgtcgctcctaccgattgggtgtgctggtgaagcgttcggattggcggcagtgcgcggttcgccgctcgctgcagccgagaagttcgttaaaccctcccacctagaggaaggagaagtcgtaacaaggtttccgta-ggtgaacctgcggaaggatc---------------------------------------------attgcatcgatctaacacaaac-----cgcgaacca----acgtatccccgcaggcg-gcc----------------------------------ctac-------cc-----------------------------g--g-------g-c---t----g-cctgtgc---gcttgt--ccctgatcggcgccccgg----ttctcggggcccggtgaggtct-ggcgggctggg---gaggcctctttccctc-t------------aggggga--aag-ggc------------cgaa-cccggtcggcaaaac-ccc---------------------------------------------------------------attctatcc-aa--aacccgaaacgttctaaaga-----ctttgacg-gccgccc---------agtgcggacgtcgcc-----------aaccaaagacaactctcaacaacggatatcttggctcccgtatcgatgaagaacgcagcgaaatgcgatacgtagtgtgaattgcagataatgtgaatcatcgaatctttgaacgcaaattgcactcgaggctccggccaagagtatgtctgcctcagcgtc-----------------------------------------------------------------------------------------------------------ggctttaccctca--ccc-ccc------------------------aaacgggaggcgtggacctggcagtcc--cggt---cggca---------acgaccgggtccgctgaagaccagaggctcgagcaaggacc--cgcat-------gggaa-aacagtctggtaggtgaccc-------------gaaaggg--cgcatgcc-gctgttcg--cccggagc-ct--tgctggaagccg---gcaggaa----tcgtcggtcgc---------------------------cctt--------agcggggcggccgtgcga---acacccttttcgacctgagttcaggcaaga
>Wien_C20_HG972975_Coccomyxa_sp
tagtcatatgcttgtctcaaagattaagccatgcatgtctaagtataaactgctttatactgtgaaactgcgaatggctcattaaatcagttatagtttatttgatggtaccttactactcggataaccgtagtaattctagagctaatacgtgcggaaatcccgacttctggaagggacgtatttattagataaaaggccgaccgggctctgcccgaatcgcggtgaatcatgataactccacgaatcgcatggccccagtgccggcgatgtttcattcaaatttctgccctatcaactttcgacggtaaggtattggcttaccgtggtggtaacgggtgacggaggattagggttcgattccggagagggagcctgagaaacggctaccacatccaaggaaggcagcaggcgcgcaaattacccaatcttgacacaaggaggtagtgacaataaataacaataccggggtttttcaactctggtaattggaatgagtacaatctaaaccccttaacgaggatcaattggagggcaagtctggtgccagcagccgcggtaattccagctccaatagcgtatatttaagttgttgcagttaaaaagctcgtagttggatttcgggcgggcccggccggtccgcctt--ttggtgtgcactgaccgggcccgtcttgttgccggggacgggctcctgggcttaactgtccgggactcggagtcggcgaggttactttgagtaaattagagtgttcaaagcaggcctacgctctgaatacattagcatggaataacacgataggactctggcctatcttgttggtctgtgggaccggagtaatgattaagagggacagtcgggggcattcgtatttcattgtcagaggtgaaattcttggatttatgaaagacgaactactgcgaaagcatttgccaaggatgttttcattaatcaagaacgaaagttgggggctcgaagacgattagataccgtcctagtctcaaccataaacgatgccgactagggattggcgggcgttcttttgatgaccccgccagcaccttatgagaaatcaaagtttttgggttccggggggagtatggtcgcaaggctgaaacttaaaggaattgacggaagggcaccaccaggcgtggagcctgcggcttaatttgactcaacacgggaaaacttaccaggtccagacatagtgaggattgacagattgagagctctttcttgattctatgggtggtggtgcatggccgttcttagttggtgggttgccttgtcaggttgattccggtaacgaacgagacctcagcctgctaactagtcacgattggttcttccagtcggccgacttcttagagggactattggcgactagccaatggaagtgtgaggcaataacaggtctgtgatgcccttagatgttctgggccgcacgcgcgctacactgatgcaatcaacgagcctagccttggccgacaggtccgggtaatctttgaaactgcatcgtgatggggatagatgattgcaattattcatcttcaacgaggaatgcctagtaagcgcgagtcatcagctcgcgttgattacgtccctgccctttgtacacaccgcccgtcgctcctaccgattgggtgtgctggtgaagcgttcggattggcggcagtgcgcggttcgccgctcgctgcagccgagaagttcgttaaaccctcccacctagaggaaggagaagtcgtaacaaggtttccgta-ggtgaacctgcggaaggatc---------------------------------------------attgcatcgatcaaacacaaac-----cgcgaacca----acgtatccccgcaggcg-gcc----------------------------------ctac-------cc-----------------------------g--g-------g-c---t----g-cctgtgc---gcttgt--tcctgatcggcgccccgg----ttctcggggcccggtgaggtct-ggcgggctggg---gaggcctctttccctc-t------------aggggga--aag-ggc------------cgaa-cccggtcggcaaaac-ccc---------------------------------------------------------------attcaatcc-aa--aacccgaaacgttctaaaga-----ctttgacg-gccgccc---------agtgcggacgtcgcc-----------aaccaaagacaactctcaacaacggatatcttggctcccgtatcgatgaagaacgcagcgaaatgcgatacgtagtgtgaattgcagataatgtgaatcatcgaatctttgaacgcaaattgcactcgaggctccggccaagagtatgtctgcctcagcgtc-----------------------------------------------------------------------------------------------------------ggctttaccctca--ccc-ccc------------------------aaccgggaggcgtggacctggcagtcc--cggt---cggca---------acgaccgggtccgctgaagaccagaggctcgagcaaggacc--cgcat-------gggaa-aacagtctggtaggtgaccc-------------gaaaggg--cgcatgcc-gctgttcg--cccggagc-ct--tgctggaagccg---gcaggaa----tcgtcggtcgc---------------------------cctt--------agcggggcggccgtgcga---acacccttttcgacctgagttcaggcaaga
>ASIB_V16_HG972994_Coccomyxa_confluens
tagtcatatgcttgtctcaaagattaagccatgcatgtctaagtataaactgctttatactgtgaaactgcgaatggctcattaaatcagttatagtttatttgatggtaccttactactcggataaccgtagtaattctagagctaatacgtgcggaaatcccgacttctggaagggacgtatttattagataaaaggccgaccggact-cgtccgactcgcggtgaatcatgataactccacgaatcgcagggcctcagcgccggcgatgtttcattcaaatttctgccctatcaactttcgacggtaaggtattggcttaccgtggtggtaacgggtgacggaggattagggttcgattccggagagggagcctgagaaacggctaccacatccaaggaaggcagcaggcgcgcaaattacccaatcttgacacaaggaggtagtgacaataaataacaataccggggtttttcaactctggtaattggaatgagtacaatctaaaccccttaacgaggatcaattggagggcaagtctggtgccagcagccgcggtaattccagctccaatagcgtatatttaagttgttgcagttaaaaagctcgtagttggatttcgggcgggcccggccggtccgccttcacgggtgtgcactgaccgggcccgtcttgctgccggggacgggctcctgggcttcgctgtccgggactcggagtcggcgaggttactttgagtaaattagagtgttcaaagcaggcctacgctctgaatacattagcatggaataacacgataggactctggcctatcttgttggtctgtgggaccggagtaatgattaagagggacagtcgggggcattcgtatttcattgtcagaggtgaaattcttggatttatgaaagacgaactactgcgaaagcatttgccaaggatgttttcattaatcaagaacgaaagttgggggctcgaagacgattagataccgtcctagtctcaaccataaacgatgccgactagggattggcgggcgttcctttgatgaccccgccagcaccttatgagaaatcaaagtttttgggttccggggggagtatggtcgcaaggctgaaacttaaaggaattgacggaagggcaccaccaggcgtggagcctgcggcttaatttgactcaacacgggaaaacttaccaggtccagacatagtgaggattgacagattgagagctctttcttgattctatgggtggtggtgcatggccgttcttagttggtgggttgccttgtcaggttgattccggtaacgaacgagacctcagcctgctaactagtcacgattggtgcttccagtcggccgacttcttagagggactattggcgactagccaatggaagtgtgaggcaataacaggtctgtgatgcccttagatgttctgggccgcacgcgcgctacactgatgcgatcaacgagcctagccttggccgacaggtccgggtaatcttgcaaaccgcatcgtgatggggatagatgattgcaattattcatcttcaacgaggaatgcctagtaagcgcgagtcatcagctcgcgttgattacgtccctgccctttgtacacaccgcccgtcgctcctaccgattgggtgtgctggtgaagcgttcggattggcggcagtgcgcggttcgccgcgtgctgcagccgagaagttcgttaaaccctcccacctagaggaaggagaagtcgtaacaaggtttccgta-ggtgaacctgcggaaggatc---------------------------------------------attgc-tcgatcgaaaccacacc----ggtaacccc----acgtatccccgc------------------------------------------------------------------------------------gg--gttt---aa-t---t----a-ctcgtgc---gcctgt--tcctggct----tcccgg----ttgat-cgggat--tcaggtct-ggcgggctggg---gaggcccttctcttgc-cgattaacaatt-ggggaga--ggg-ggc----------cgctaa-tccagtcggccaaac-ccca-------------------------------------------------------------ctaccaaatc-cacaaacccgaaaccgcctgaaga-------tctttg-acgaatc------------gtcgtcaaa------------aaaaccaaagacaactctcaacaacggatatcttggctcccgtatcgatgaagaacgcagcgaaatgcgatacgtagtgtgaattgcagagaatgtgaatcatcgaatctttgaacgcaaattgcactcgaggctccggccaagagtatgtctgcctcagcgtc-----------------------------------------------------------------------------------------------------------ggctttaccctcacctttcctatt--ctttgtt-------------gaatcgggagagtggatctggcagtcc--cggt---tagga---------atagccgggtccgctgaagaccagaggctcgaacgaggacc--caatc-------gggac-aacagtctggtaggtggacccg--tttgttatgaacgggtgtcgcatgcc-gctgtcgg--cccgggac-ct--cgttgtaagccg---gcaggaa----tcgtttggtgg---------------------------tgtgtt-------cgcacacacaaacgacc--aaataatatttcgacctgagttcaggcaaga
>SAG_216_14_HG973002_Coccomyxa_viridis
tagtcatatgcttgtctcaaagattaagccatgcatgtctaagtataaactgctttatactgtgaaactgcgaatggctcattaaatcagttatagtttatttgatggtaccttgctactcggataaccgtagtaattctagagctaatacgtgcggaaatcccgactcctggaagggacgtatttattagataaaaggccgaccggact-tgtccgactcgcggtgaatcatgataactccacgaatcgcatggcc-cagcgccggcgatgtttcattcaaatttctgccctatcaactttcgacggtaaggtattggcttaccgtggtggtaacgggtgacggaggattagggttcgattccggagagggagcctgagaaacggctaccacatccaaggaaggcagcaggcgcgcaaattacccaatcttgacacaaggaggtagtgacaataaataacaataccggggtttttcaactctggtaattggaatgagtacaatctaaaccccttaacgaggatcaattggagggcaagtctggtgccagcagccgcggtaattccagctccaatagcgtatatttaagttgttgcagttaaaaagctcgtagttggatttcgggcgggcccggccggtccgcctc--acggtgtgcactgaccgggcccgtcctgctgccggggacgggctcctgggcttcactgtccgggactcggagtcggcgaggttactttgagtaaattagagtgttcaaagcaggcatccgccttgaatacgttagcatggaataacacgataggactctggcctatcttgttggtctgtgggaccggagtaatgattaagagggacagtcgggggcattcgtatttcattgtcagaggtgaaattcttggatttatgaaagacgaactactgcgaaagcatttgccaaggatgttttcattaatcaagaacgaaagttgggggctcgaagacgattagataccgtcctagtctcaaccataaacgatgccgactagggattggcgggcgttctattgatgaccccgccagcaccttatgagaaatcaaagtttttgggttccggggggagtatggtcgcaaggctgaaacttaaaggaattgacggaagggcaccaccaggcgtggagcctgcggcttaatttgactcaacacgggaaaacttaccaggtccagacatagtgaggattgacagattgagagctctttcttgattctatgggtggtggtgcatggccgttcttagttggtgggttgccttgtcaggttgattccggtaacgaacgagacctcagcctgctaactagtcacgcctgggctccccaggcggcggacttcttagagggactattggcgactagccaatggaagtgtgaggcaataacaggtctgtgatgcccttagatgttctgggccgcacgcgcgctacactgatgcgatcaacgagcctagccttggccgacaggtccgggtaatcttgcaaaccgcatcgtgatggggatagattattgcaattattaatcttcaacgaggaatgcctagtaggcgcgagtcatcagctcgcgtcgattacgtccctgccctttgtacacaccgcccgtcgctcctaccgattgggtgtgctggtgaagcgttcggattggcggcctccggcggttcgccgctgggagcagccgagaagttcgttaaaccctcccacctagaggaaggagaagtcgtaacaaggtttccgta-ggtgaacctgcggaaggatc---------------------------------------------attgcatcgatcaaacaccttt--ccacgcgaacac----tcgtctccccgcgctgt-cttt---------ctga--------------------tcgg-------cttatgacgtcctctcc-cgaggaaagaggcg--atcg---at-a---g----g-agcgtgc---gcctgc--tcccgggcgactggct-------ccgg-tcagtcggcaaggtca-ggcggtgccgtccgagggatgaggctctc-----------------tcgag--agccgacgac-----tcccgcggctccggctgggtccaaacccc--------------------------------------------------------------aaccgatcc----ttgacgcatcaaatctgaagccgagcgcacgccggcctc--------gaaagagacggcgctgccttca--------aacccaagacaactctcaacaacggatatcttggctcccgtattgatgaagaacgcagcgaaatgcgatacgtagtgtgaattgcagataatgtgaatcatcgaatctttgaacgcaaattgcgctcgaggcctcggccgagagcatgcctgcctcagtgtc-----------------------------------------------------------------------------------------------------------ggtttcaccctcgccacccctttc--tctgtctccggacaga-----cgaaaggggcgcggatctggccgtcc--cggt---ctttc----------tgatcgggtctgctgaagcgcagaggcttgagcgggattc--ccttctaatgtgggaac-aacagaccggtaggtgagccct--tctcc--tcgagaaggatcgcatgcc-gctgctggaccccgggac-cc--gctggacgccca---gcaggagacggtgtgacggtgg---------------------------ttcccacgaggaaccatcgaaaccccgatc--actcaaccattcgacctgagttcaggcaagg
>SAG_216_4_HG973001_Coccomyxa_mucigena
tagtcatatgcttgtctcaaagattaagccatgcatgtctaagtataaactgctttatactgtgaaactgcgaatggctcattaaatcagttatagtttatttgatggtaccttgctactcggataaccgtagtaattctagagctaatacgtgcggaaatcccgactcctggaagggacgtatttattagataaaaggccgaccggact-tgtccgactcgcggtgaatcatgataactccacgaatcgcatggcc-cagcgccggcgatgtttcattcaaatttctgccctatcaactttcgacggtaaggtattggcttaccgtggtggtaacgggtgacggaggattagggttcgattccggagagggagcctgagaaacggctaccacatccaaggaaggcagcaggcgcgcaaattacccaatcttgacacaaggaggtagtgacaataaataacaataccggggtttttcaactctggtaattggaatgagtacaatctaaaccccttaacgaggatcaattggagggcaagtctggtgccagcagccgcggtaattccagctccaatagcgtatatttaagttgttgcagttaaaaagctcgtagttggatttcgggcgggcccggccggtccgcctc--acggtgtgcactgaccgggcccgtcctgctgccggggacgggctcctgggcttcactgtccgggactcggagtcggcgaggttactttgagtaaattagagtgttcaaagcaggcatccgccttgaatacgttagcatggaataacacgataggactctggcctatcttgttggtctgtgggaccggagtaatgattaagagggacagtcgggggcattcgtatttcattgtcagaggtgaaattcttggatttatgaaagacgaactactgcgaaagcatttgccaaggatgttttcattaatcaagaacgaaagttgggggctcgaagacgattagataccgtcctagtctcaaccataaacgatgccgactagggattggcgggcgttctattgatgaccccgccagcaccttatgagaaatcaaagtttttgggttccggggggagtatggtcgcaaggctgaaacttaaaggaattgacggaagggcaccaccaggcgtggagcctgcggcttaatttgactcaacacgggaaaacttaccaggtccagacatagtgaggattgacagattgagagctctttcttgattctatgggtggtggtgcatggccgttcttagttggtgggttgccttgtcaggttgattccggtaacgaacgagacctcagcctgctaactagtcacgcctgggctccccaggcggcggacttcttagagggactattggcgactagccaatggaagtgtgaggcaataacaggtctgtgatgcccttagatgttctgggccgcacgcgcgctacactgatgcgatcaacgagcctagccttggccgacaggtccgggtaatcttgcaaaccgcatcgtgatggggatagattattgcaattattaatcttcaacgaggaatgcctagtaggcgcgagtcatcagctcgcgtcgattacgtccctgccctttgtacacaccgcccgtcgctcctaccgattgggtgtgctggtgaagcgttcggattggcggcctccggcggttcgccgctgggagcagccgagaagttcgttaaaccctcccacctagaggaaggagaagtcgtaacaaggtttccgta-ggtgaacctgcggaaggatc---------------------------------------------attgcatcgatcaaacaccttt--ccacgcgaacac----tcgtctccccgcgctgt-cttt---------ctga--------------------tcgg-------cttatgacgtcctctcc-cgaggaaagaggcg--atcg---at-a---g----g-agcgtgc---gcctgc--tcccggtcgactggct-------ccgg-tcagtcggcaaggtca-ggcggtgccgtccgagggatgaggctctc-----------------tcgag--agccgacgac-----tcccgcggctccggctgggtccaaacccc--------------------------------------------------------------aaccgatcc----ttgacgcatcaaatctgaagccgagcgcaggccggcctc--------gaaagagacggcgctgccttca--------aacccaagacaactctcaacaacggatatcttggctcccgtatcgatgaagaacgcagcgaaatgcgatacgtagtgtgaattgcagataatgtgaatcatcgaatctttgaacgcaaattgcgctcgaggcctcggccgagagcatgcctgcctcagtgtc-----------------------------------------------------------------------------------------------------------ggtttcaccctcgccacccctttc--tctgtctccggacaga-----cgaaaggggcgcggatctggccgtcc--cggt---ctttc----------tgatcgggtctgctgaagcgcagaggcttgagcgggattc--ccttctaatgtgggaac-aacagaccggtaggtgagccct--tctcc--tcgagaaggatcgcatgcc-gctgctggaccccgggac-cc--gctggacgccca---gcaggagacggtgtgacggtgg---------------------------ttcccacgaggaaccatcgaaaccccgatc--actcaaccattcgacctgagttcaggcaagg
>SAG_2104_HG973003_Coccomyxa_sp
tagtcatatgcttgtctcaaagattaagccatgcatgtctaagtataaactgctttatactgtgaaactgcgaatggctcattaaatcagttatagtttatttgatggtaccttgctactcggataaccgtagtaattctagagctaatacgtgcggaaatcccgactcctggaagggacgtatttattagataaaaggccgaccggact-tgtccgactcgcggtgaatcatgataactccacgaatcgcatggcc-cagcgccggcgatgtttcattcaaatttctgccctatcaactttcgacggtaaggtattggcttaccgtggtggtaacgggtgacggaggattagggttcgattccggagagggagcctgagaaacggctaccacatccaaggaaggcagcaggcgcgcaaattacccaatcttgacacaaggaggtagtgacaataaataacaataccggggtttttcaactctggtaattggaatgagtacaatctaaaccccttaacgaggatcaattggagggcaagtctggtgccagcagccgcggtaattccagctccaatagcgtatatttaagttgttgcagttaaaaagctcgtagttggatttcgggcgggcccggccggtccgcctc--acggtgtgcactgaccgggcccgtcctgctgccggggacgggctcctgggcttcactgtccgggactcggagtcggcgaggttactttgagtaaattagagtgttcaaagcaggcatccgccttgaatacgttagcatggaataacacgataggactctggcctatcttgttggtctgtgggaccggagtaatgattaagagggacagtcgggggcattcgtatttcattgtcagaggtgaaattcttggatttatgaaagacgaactactgcgaaagcatttgccaaggatgttttcattaatcaagaacgaaagttgggggctcgaagacgattagataccgtcctagtctcaaccataaacgatgccgactagggattggcgggcgttctattgatgaccccgccagcaccttatgagaaatcaaagtttttgggttccggggggagtatggtcgcaaggctgaaacttaaaggaattgacggaagggcaccaccaggcgtggagcctgcggcttaatttgactcaacacgggaaaacttaccaggtccagacatagtgaggattgacagattgagagctctttcttgattctatgggtggtggtgcatggccgttcttagttggtgggttgccttgtcaggttgattccggtaacgaacgagacctcagcctgctaactagtcacgcctgggctccccaggcggcggacttcttagagggactattggcgactagccaatggaagtgtgaggcaataacaggtctgtgatgcccttagatgttctgggccgcacgcgcgctacactgatgcgatcaacgagcctagccttggccgacaggtccgggtaatcttgcaaaccgcatcgtgatggggatagattattgcaattattaatcttcaacgaggaatgcctagtaggcgcgagtcatcagctcgcgtcgattacgtccctgccctttgtacacaccgcccgtcgctcctaccgattgggtgtgctggtgaagcgttcggattggcggcctccggcggttcgccgctgggagcagccgagaagttcgttaaaccctcccacctagaggaaggagaagtcgtaacaaggtttccgta-ggtgaacctgcggaaggatc---------------------------------------------attgcatcgatcaaacaccttt--ccacgcgaacac----tcgtctccccgcgctgt-cttt---------ctga--------------------tcgg-------cttatgacgtcctctcc-cgaggaaagaggcg--atcg---at-a---g----g-agcgtgc---gcctgc--tcccggtcgactggct-------ccgg-tcagtcggcaaggtca-ggcggtgccgtccgagggatgaggctctc-----------------tcgag--agccgacgac-----tcccgcggctccggctgggaccaaacccc--------------------------------------------------------------aaccgatcc----ttgacgcatcaaatctgaagccgagcgcacgccggcctc--------gaaagagacggcgctgccttca--------aaccaaagacaactctcaacaacggatatcttggctcccgtatcgatgaagaacgcagcgaaatgcgatacgtagtgtgaattgcagataatgtgaatcatcgaatctttgaacgcaaattgcgctcgaggcctcggccgagagcatgcctgcctcagtgtc-----------------------------------------------------------------------------------------------------------ggtttcaccctcgccacccctttc--tctgtctccggacaga-----cgaaaggggcgcggatctggccgtcc--cggt---ctttc----------tgatcgggtctgctgaagcgcagaggcttgagcgggattc--ccttctaatgtgggaac-aacagaccggtaggtgagccct--tctcc--tcgagaaggatcgcatgcc-gctgctggaccccgggac-cc--gctggacgccca---gcaggagacggtgtgacggtgg---------------------------ttcccacgaggaaccatcgaaaccccgatc--actcaaccattcgacctgagttcaggcaagg
>CCAP_211_60_FR865679_Chlorella_saccharophila
tagtcatatgcttgtctcaaagattaagccatgcatgtctaagtataaactgctttatactgtgaaactgcgaatggctcattaaatcagttatagtttatttgatggtaccttactactcggataaccgtagtaattctagagctaatacgtgcggaaatcccgacttctggaagggacgtatttattagataaaaggccgaccgggct-tgcccgaaacgcggtgaatcatgataactccacgaatcgcatggcctcagtgccggcgatgtttcattcaaatttctgccctatcaactttcgacggtaaggtattggcttaccgtggtggtaacgggtgacggaggattagggttcgattccggagagggagcctgagaaacggctaccacatccaaggaaggcagcaggcgcgcaaattacccaatcttgacacaaggaggtagtgacaataaataacaataccggggtttttcaactctggtaattggaatgagtacaatctaaaccccttaacgaggatcaattggagggcaagtctggtgccagcagccgcggtaattccagctccaatagcgtatatttaagttgttgcagttaaaaagctcgtagttggatttcgggcgggcccggccggtccgcctt--ctggtgtgcactgaccgggcccgtcttgttgccggggacgggctcctgggcttaactgtccgggactcggagtcggcgaggttactttgagtaaattagagtgttcaaagcaggcctacgctctgaatacattagcatggaataacacgataggactctggcctatcttgttggtctgtgggaccggagtaatgattaagagggacagtcgggggcattcgtatttcattgtcagaggtgaaattcttggatttatgaaagacgaactactgcgaaagcatttgccaaggatgttttcattaatcaagaacgaaagttgggggctcgaagacgattagataccgtcctagtctcaaccataaacgatgccgactagggattggcgggcgttcttttgatgaccccgccagcaccttatgagaaatcaaagtttttgggttccggggggagtatggtcgcaaggctgaaacttaaaggaattgacggaagggcaccaccaggcgtggagcctgcggcttaatttgactcaacacgggaaaacttaccaggtccagacatagtgaggattgacagattgagagctc-ttcttgattctatgggtggtggtgcatggccgttcttagttggtgggttgccttgtcaggttgattccggtaacgaacgagacctcagcctgctaactagtcacgattggttcttccagtcggccgacttcttagagggactattggcgactagccaatggaagtgtgaggcaataacaggtctgtgatgcccttagatgttctgggccgcacgcgcgctacactgatgcaatcaacgagcctagccttggccgacaggtccgggtaatctttgaaactgcatcgtgatggggatagatgattgcaattattcatcttcaacgaggaatgcctagtaagcgcgagtcatcagctcgcgttgattacgtccctgccctttgtacacaccgcccgtcgctcctaccgattgggtgtgctggtgaagcgttcggattggcggcagtgcgcggttcgccgctcgctgcagccgagaagttcgttaaaccctcccacctagaggaaggagaagtcgtaacaaggtttccgta-ggtgaacctgcggaaggatc---------------------------------------------attgcatcgatcaaacacaaac-----cgcgaaccg----acgtatccccgcagacg-gcc---------------------------------ctctt-------tcttc----------------------gtgaa--agaa---ag-c---c----g-gctgtgc---gcttgt--ccctgtccggctcctt------tcggggaagaacgggcaggtct-ggcgggctggg---gaggccgctctcctct-a------------accggga--gag-ggc------------cgaa-cccggctggcaaaaa-ccccnnnnnnnnnnnnnnnnnnnnnnnnnnnnnnnnnnnnnnnnnnnnnnnnnnnnnnnnnnnnnnnnnnnnnnn----nnnnnnnnnnnnnnnnnnnnnnnnnnnnnnnnnnnnnnnnnn----nnnnnnnnnnnnnnnnnnnnnnnnnnnnnnnnnnnnnnnnnnnnnnnnnnnnnnnnnnnnnnnnnnnnnnnnnnnnnnnnnnnnnnnnnnnnnnnnnnnnnnnnnnnnnnnnnnnnnnnnnnnnnnnnnnnnnnnnnnnnnnnnnnnnnnnnnnnnnnnnnnnnnnnnnnnnnnnnnnnnnnnnnnnnnnnnnn--------------------------------------------------------------nnnnnnnnnnnnnnnnnnnnnnnnnnnnnnnnnnnnnnnnnnnnnnnnnnnnnnnnnnnnnnnnnn---------------------------nnnnnnnnnnnnnnnnnnnnnnnn--nnnn---nnnnn----------nnnnnnnnnnnnnnnnnnnnnnnnnnnnnnnnnnnnnnnn--nnnnn-------nnnnn-nnnnnnnnnnnnnnnnnnnn-------------nnnnnnnnnnnnnnnnn-nnnnnnnn--nnnnnnnn-nn--nnnnnnnnnnnn---nnnnnnn------------------------------------------nnnnnnnnnnnnnnnnnnnnnnnnnnnnnn--nnnnnnnnnnnnnnnnnnnnnnnnnnnnnnn
>KN_2011_T1_HE586550_Coccomyxa_sp
nnnnnnnnnnnnnnnnnnnnnnnnnnnnnnnnnnnnnnnnnnnnnnnnnnnnnnnnnnnnnnnnnnnnnnnnnnnnnnnnnnnnnnnnnnnnnnnnnnnnnnnnnnnnnnnnnnnnnnnnnnnnnnnnnnnnnnnnnnnnnnnnnnnnnnnnnnnnnnnnnnnnnnnnnnnnnnnnnnnnnnnnnnnnnnnnnnnnnnnnnnnnnnnnnnnnnnnnnnnnnnnnnnnnnnnnnnnnnnnnnnnnnnnnnnnnnnnnn-nnnnnnnnnnnnnnnnnnnnnnnnnnnnnnnnnnnnnnnnnnnnnnnnnnnnnnnnnnnnnnnnnnnnnnnnnnnnnnnnnnnnnnnnnnnnnnnnnnnnnnnnnnnnnnnnnnnnnnnnnnnnnnnnnnnnnnnnnnnnnnnnnnnnnnnnnnnnnnnnnnnnnnnnnnnnnnnnnnnnnnnnnnnnnnnnnnnnnnnnnnnnnnnnnnnnnnnnnnnnnnnnnnnnnnnnnnnnnnnnnnnnnnnnnnnnnnnnnnnnnnnnnnnnnnnnnnnnnnnnnnnnnnnnnnnnnnnnnnnnnnnnnnnnnnnnnnnnnnnnnnnnnnnnnnnnnnnnnnnnnnnnnnnnnnnnnnnnnnnnnnnnnnnnnnnnnnnnnnnnnnnnnnnn--nnnnnnnnnnnnnnnnnnnnnnnnnnnnnnnnnnnnnnnnnnnnnnnnnnnnnnnnnnnnnnnnnnnnnnnnnnnnnnnnnnnnnnnnnnnnnnnnnnnnnnnnnnnnnnnnnnnnnnnnnnnnnnnnnnnnnnnnnnnnnnnnnnnnnnnnnnnnnnnnnnnnnnnnnnnnnnnnnnnnnnnnnnnnnnnnnnnnnnnnnnnnnnnnnnnnnnnnnnnnnnnnnnnnnnnnnnnnnnnnnnnnnnnnnnnnnnnnnnnnnnnnnnnnnnnnnnnnnnnnnnnnnnnnnnnnnnnnnnnnnnnnnnnnnnnnnnnnnnnnnnnnnnnnnnnnnnnnnnnnnnnnnnnnnnnnnnnnnnnnnnnnnnnnnnnnnnnnnnnnnnnnnnnnnnnnnnnnnnnnnnnnnnnnnnnnnnnnnnnnnnnnnnnnnnnnnnnnnnnnnnnnnnnnnnnnnnnnnnnnnnnnnnnnnnnnnnnnnnnnnnnnnnnnnnnnnnnnnnnnnnnnnnnnnnnnnnnnnnnnnnnnnnnnnnnnnnnnnnnnnnnnnnnnnnnnnnnnnnnnnnnnnnnnnnnnnnnnnnnnnnnnnnnnnnnnnnnnnnnnnnnnnnnnnnnnnnnnnnnnnnnnnnnnnnnnnnnnnnnnnnnnnnnnnnnnnnnnnnnnnnnnnnnnnnnnnnnnnnnnnnnnnnnnnnnnnnnnnnnnnnnnnnnnnnnnnnnnnnnnnnnnnnnnnnnnnnnnnnnnnnnnnnnnnnnnnnnnnnnnnnnnnnnnnnnnnnnnnnnnnnnnnnnnnnnnnnnnnnnnnnnnnnnnnnnnnnnnnnnnnnnnnnnnnnnnnnnnnnnnnnnnnnnnnnnnnnnnnnnnnnnnnnnnnnnnnnnnnnnnnnnnnnnnnnnnnnnnnnnnnnnnnnnnnnnnnnnnnnnnnnnnnnnnnnnnnnnnnnnnnnnnnnnnnnnnnnnnnnnnnnnnnnnnnnnnnnnnnnnnnnnnnnnnnnnnnnnnnnnnnnnnnnnnnnnnnnnnnnnnnnnnnnnnnnnnnnnnnnnnnnnnnnnnnnnnnnnnnnnnnnnnnnnnnnnnnnnnnnnnnnnnnnnnnnnnnnnnnnnnnnnnnnnnnnnn-nnnnnnnnnnnggaaggatc---------------------------------------------attgcatcgatcaaacacaaac-----cgcgaacca-----cgtatccccactgcgc-ggc-------------c--------------------ctcct----------------------------------cgga--g-------g-c---c----g-acagtgc---gcctgt--ccctgacc-gtgtcctcg---gttctc-gaggcgcggaaggtct-ggcgggccggg---gagacctctctccgat-cta----------cccgatc--ggatgac----------gtct--ttcgggtcggcaaaac-ccc---------------------------------------------------------------aatcacaac-cac-aacccaacaaagcctgaagc-----tgtcgacg-gctgcct---------cgtgcggtcgtcacc-----------aaccaatgacaactctcaacaatggatgtcttggctcccgtatcgatgaagaacgcagcgaaatgcgatacgtagtgtgaattgcagataatgtgaatcatcgaatctttgaacgcaaattgcactcgaggctccggccaagagtatgtctgcctcagcgtc-----------------------------------------------------------------------------------------------------------ggcttcaccctctcgcccccccgt--c--------------------acacggggcggcggacatggcagtcc--cggt---cgatc----------cgaccgggtccgctgaagaccagaggctcgagcaaggacc--caatc-------gggac-aacagtctggtaggtgaccc-------------gcaagggatcgcatgcc-gctgtcgg--cccgggac-tt--tgctggaggccg---gtaggcg----cggccggtta-----------------------------------------tgggaaccggcgcatca------tctcattcgacctgagttcaggcaagg
>KN_2011_T3_HE586515_Coccomyxa_sp
nnnnnnnnnnnnnnnnnnnnnnnnnnnnnnnnnnnnntctaagtataaactgctttatactgtgaaactgcgaatggctcattaaatcagttatagtttatttgatggtacnntactactcggataaccgtagtaattctagagctaatacgtgcgtaaatcccgacttctggaagggacgtatttattagataaaaggccgaccggactctgtccgactcgcggtgaatcatgataactccacggatcgcatggcc-tcgagccggcgatgtttcattcaaatttctgccctatcaactttcgacggtaaggtattggcttaccgtggtggtaacgggtgacggaggattagggttcgattccggagagggagcctgagaaacggctaccacatccaaggaaggcagcaggcgcgcaaattacccaatcttgacacaaggaggtagtgacaataaataacaataccggggtttttcaactctggtaattggaatgagtacaatctaaaccccttaacgaggatcaattggagggcaagtctggtgccagcagccgcggtaattccagctccaatagcgtatatttaagttgttgcagttaaaaagctcgtagttggatttcgggcgggctcggccggtccgccta--tcggtgtgcactgaccgagcccgtcttgttgccggggacgggctcctgggcttaactgtccgggactcggagtcggcgaggttactttgagtaaattagagtgttcaaagcaggcctacgctctgaatacattagcatggaataacacgataggactctggcctatcttgttggtctgtgggaccggagtaatgattaagagggacagtcgggggcattcgtatttcattgtcagaggtgaaattcttggatttatgaaagacgaactactgcgaaagcatttgccaaggatgttttcattaatcaagaacgaaagttgggggctcgaagacgattagataccgtcctagtctcaaccataaacgatgccgactagggattggcgggcgttcttttgatgacctcgccagcaccttatgagaaatcaaagtttttgggttccggggggagtatggtcgcaaggctgaaacttaaaggaattgacggaagggcaccaccaggcgtggagcctgcggcttaatttgactcaacacgggaaaacttaccaggtccagacatagtgaggattgacagattgagagctctttcttgattctatgggtggtggtgcatggccgttcttagttggtgggttgccttgtcaggttgattccggtaacgaacgagacctcagcctgctaactagtcacggttggttttaccagccggccgacttcttagagggactattggcgactagccaatggaagtgtgaggcaataacaggtctgtgatgcccttagatgttctgggccgcacgcgcgctacactgatgcaatcaacgagcctagccttggccgagaggtccgggtaatctttgaaactgcatcgtgatggggatagattattgcaattattaatcttcaacgaggaatgcctagtaagcgcgagtcatcagctcgcgttgattacgtccctgccctttgtacacaccgcccgtcgctcctaccgattgggtgtgctggtgaagcgttcggattggcggcttcaggcggttcgccgcccgatgcagccgagaagttcgttaaaccctcccacctagaggaaggagaagtcgtaacaaggtttccgta-ggtgaacctgcggaaggatc---------------------------------------------attgcatcgatcaaacacaaac-----cgcgaacca-----cgtatccccactgcgc-ggc-------------c--------------------ctcct----------------------------------cgga--g-------g-c---c----g-acagtgc---gcctgt--ccctgacc-gtgtcctcg---gttctc-gaggcgcggaaggtct-ggcgggccggg---gagacctctctccgat-cta----------cccgatc--ggatgac----------gtct--ttcgggtcggcaaaac-ccc---------------------------------------------------------------aatcacaac-cac-aacccaacaaagcctgaagc-----tgtcgacg-gctgcct---------cgtgcggtcgtcacc-----------aaccaatgacaactctcaacaatggatgtcttggctcccgtatcgatgaagaacgcagcgaaatgcgatacgtagtgtgaattgcagataatgtgaatcatcgaatctttgaacgcaaattgcactcgaggctccggccaagagtatgtctgcctcagcgtc-----------------------------------------------------------------------------------------------------------ggcttcaccctctcgcccccccgt--c--------------------acacggggcggcggacatggcagtcc--cggt---cgatc----------cgaccgggtccgctgaagaccagaggctcgagcaaggacc--caatc-------gggac-aacagtctggtaggtgaccc-------------gcaagggatcgcatgcc-gctgtcgg--cccgggac-tt--tgctggaggccg---gtaggcg----cggccggtta-----------------------------------------tgggaaccggcgcatca------tctcattcgacctgagttcaggcaagg
>KN_2011_C4_HE586508_Coccomyxa_sp
nnnnnnnnnnnnnnnnnnnnnnnnnnnnnnnnnnnnntctaagtataaactgctttatactgtgaaactgcgaatggctcattaaatcagttatagtttatttgatggtaccttgctactcggataaccgtagtaattctagagctaatacgtgcggaaatcccgactcctggaagggacgtatttattagataaaaggccgaccggact-cgtccgactcgcggtgaatcatgataactccacgaatcgcatggcc-cagcgccggcgatgtttcattcaaatttctgccctatcaactttcgacggtaaggtattggcttaccgtggtggtaacgggtgacggaggattagggttcgattccggagagggagcctgagaaacggctaccacatccaaggaaggcagcaggcgcgcaaattacccaatcttgacacaaggaggtagtgacaataaataacaataccggggtttttcaactctggtaattggaatgagtacaatct-aaccccttaacgaggatcaattggagggcaagtctggtgccagcagccgcggtaattccagctccaatagcgtatatttaagttgttgcagttaaaaagctcgtagttggatttcgggcgggcccggccggtccgcctc--acggtgtgcactgaccgggcccgtcctgctgccggggacgggctcctgggcttcactgtccgggactcggagtcggcgaggttactttgagtaaattagagtgttcaaagcaggcatccgccttgaatacgttagcatggaataacacgataggactctggcctatcttgttggtctgtgggaccggagtaatgattaagagggacagtcgggggcattcgtatttcattgtcagaggtgaaattcttggatttatgaaagacgaactactgcgaaagcatttgccaaggatgttttcattaatcaagaacgaaagttgggggctcgaagacgattagataccgtcctagtctcaaccataaacgatgccgactagggattggcgggcgttctattgatgaccccgccagcaccttatgagaaatcaaagtttttgggttccggggggagtatggtcgcaaggctgaaacttaaaggaattgacggaagggcaccaccaggcgtggagcctgcggcttaatttgactcaacacgggaaaacttaccaggtccagacatagtgaggattgacagattgagagctctttcttgattctatgggtggtggtgcatggccgttcttagttggtgggttgccttgtcaggttgattccggtaacgaacgagacctcagcctgctaactagtcacggct-gccccggcagccggcggacttcttagagggactattggcgactagccaatggaagtgtgaggcaataacaggtctgtgatgcccttagatgttctgggccgcacgcgcgctacactgatgcgatcaacgagcctagccttggccgacaggtccgggtaatcttgcaaaccgcatcgtgatggggatagattattgcaattattaatcttcaacgaggaatgcctagtaggcgcgagtcatcagctcgcgtcgattacgtccctgccctttgtacacaccgcccgtcgctcctaccgattgggtgtgctggtgaagcgttcggattggcggcctccggcggttcgccgctgggagcagccgagaagttcgttaaaccctcccacctagaggaaggagaagtcgtaacaaggtttccgta-ggtgaacctgcggaaggatc---------------------------------------------attgcatcgatcgaaccacctt-tccacgcgaacgc----ccgtctccccgcgctcg-ggat---------gtgcggc----------------ccgctgatgacgtcttcggtttcgaccga-acgaaagaggcggc--tgcc---gc-t---c----g-agcgtgc---gcccgc--tcccggtcggttcgcc------gatcg-gggcgcggacggagcc-ggtccgaggga---tgaggctgccttcttg-t------------gagagat--ggctgccgacgactcccgcgggtcgccggctgggaacaa-cccc--------------------------------------------------------------aaccgatcc--g--tgacactcgacatctgaagcc--ttcgtgcgcgctgggcct------acccggtccaccgtcgccac------agaaaccaaagacaactctcaacaacggatatcttggctcccgtatcgatgaagaacgcagcgaaatgcgatacgtagtgtgaattgcagataatgtgaatcatcgaatctttgaacgcaaattgcgctcgaggcytcggccgagagcatgcctgcctcagtgtc-----------------------------------------------------------------------------------------------------------ggttccaccctcgcctcacctccc--atccg-------g--------ttgcgtgagagcggacctggccgtcc--cgat---ccctg----------cgatcgggtcggctgaagcgcagaggcttgagcgggagtc--ccttctaacgtgggaac-aacagaccggtaggtgagccgtcctctctccggagagacgatcgcatgcc-gctgctgggccccgggac-cc--cgctggacgccg--agcaggagac-ggtgcggctcgc---------------------------gacgggg--gagaccccgtcgcggcggccg--aatcatccattcgnnnnnnnnnnnnnnnnnn
>UTEX_B_SNO83_HE586506_Monodus_sp
nagtcatatgcttgtctcaaagattaagccatgcatgtctaagtataaactgctttatactgtgaaactgcgaatggctcattaaatcagttatagtttatttgatggtaccttgctactcggataaccgtagtaattctagagctaatacgtgcggaaatcccgactcctggaagggacgtatttattagataaaaggccgaccggact-cgtccgactcgcggtgaatcatgataactccacgaatcgcatggcc-cagcgccggcgatgtttcattcaaatttctgccctatcaactttcgacggtaaggtattggcttaccgtggtggtaacgggtgacggaggattagggttcgattccggagagggagcctgagaaacggctaccacatccaaggaaggcagcaggcgcgcaaattacccaatcttgacacaaggaggtagtgacaataaataacaataccggggtttttcaactctggtaattggaatgagtacaatctaaaccccttaacgaggatcaattggagggcaagtctggtgccagcagccgcggtaattccagctccaatagcgtatatttaagttgttgcagttaaaaagctcgtagttggatttcgggcgggcccggccggtccgcctc--acggtgtgcactgaccgggcccgtcctgctgccggggacgggctcctgggcttcactgtccgggactcggagtcggcgaggttactttgagtaaattagagtgttcaaagcaggcatccgccttgaatacgttagcatggaataacacgataggactctggcctatcttgttggtctgtgggaccggagtaatgattaagagggacagtcgggggcattcgtatttcattgtcagaggtgaaattcttggatttatgaaagacgaactactgcgaaagcatttgccaaggatgttttcattaatcaagaacgaaagttgggggctcgaagacgattagataccgtcctagtctcaaccataaacgatgccgactagggattggcgggcgttctattgatgaccccgccagcaccttatgagaaatcaaagtttttgggttccggggggagtatggtcgcaaggctgaaacttaaaggaattgacggaagggcaccaccaggcgtggagcctgcggcttaatttgactcaacacgggaaaacttaccaggtccagacatagtgaggattgacagattgagagctctttcttgattctatgggtggtggtgcatggccgttcttagttggtgggttgccttgtcaggttgattccggtaacgaacgagacctcagcctgctaactagtcacggct-gccccggcagccggcggacttcttagagggactattggcgactagccaatggaagtgtgaggcaataacaggtctgtgatgcccttagatgttctgggccgcacgcgcgctacactgatgcgatcaacgagcctagccttggccgacaggtccgggtaatcttgcaaaccgcatcgtgatggggatagattattgcaattattaatcttcaacgaggaatgcctagtaggcgcgagtcatcagctcgcgtcgattacgtccctgccctttgtacacaccgcccgtcgctcctaccgattgggtgtgctggtgaagcgttcggattggcggcctccggcggttcgccgctgggagcagccgagaagttcgttaaaccctcccacctagaggaaggagaagtcgtaacaaggtttccgta-ggtgaacctgcggaaggatc---------------------------------------------attgcatcgatcgaaccacctt-tccacgmgaacgc----ccgtctccccgcgttcg-agta---------cggcggc----------------ccgctcatgacgtcttcggtctcggccga-acggaagaggcggt--cgcc---gc-t---c----g-agcgtgc---gcccggaaccccgsccggtcctgccg----atcgg-gggaaagggcgg-----agccggtccga---gggacgaggtcgccgt-cga----------ggcggccgacgactcc---------cgcgggtcgccggctgggaacaa-cccc--------------------------------------------------------------aaccgatcc----gtgacactcgaaatctgaagcc--ttcgtgcgcgccgggccc------gcagggtccgccgtcgccac------agaaaccaaagacaactctcaacaacggatatcttggctcccgtatcgatgaagaacgcagcgaaatgcgatacgtagtgtgaattgcagataatgtgaatcatcgaatctttgaacgcaaattgcgctcgaggcctcggccgagagcatgcctgcctcagtgtc-----------------------------------------------------------------------------------------------------------ggttccaccctcgcctctcccact--tcc----------ggt-----ggtgagaagagcggacctggccgtcc--cgat---ccagg----------cgatcgggtcggctgaagcgcagaggcttgagcgggagtc--cctcc-aatgcgggaac-aacagaccggtaggtgagccgt--cc-----ggaaggacgatcgcatgcc-gctgctgggccccgggac-cc--cgctggacgccg--agcaggagac-ggtgcggctcgc---------------------------gacgggggcgacccagtcgcagcgaccgac--catcatccatnnnnnnnnnnnnnnnnnnnnn
>CR2_4_HE586519_Monodus_sp
nagtcatatgcttgtctcaaagattaagccatgcatgtctaagtataaactgctttatactgtgaaactgcgaatggctcattaaatcagttatagtttatttgatggtaccttgctactcggataaccgtagtaattctagagctaatacgtgcggaaatcccgactcctggaagggacgtatttattagataaaaggccgaccggact-tgtccgactcgcggtgaatcatgataactccacgaatcgcatggcc-cagcgccggcgatgtttcattcaaatttctgccctatcaactttcgacggtaaggtattggcttaccgtggtggtaacgggtgacggaggattagggttcgattccggagagggagcctgagaaacggctaccacatccaaggaaggcagcaggcgcgcaaattacccaatcttgacacaaggaggtagtgacaataaataacaataccggggtttttcaactctggtaattggaatgagtacaatctaaaccccttaacgaggatcaattggagggcaagtctggtgccagcagccgcggtaattccagctccaatagcgtatatttaagttgttgcagttaaaaagctcgtagttggatttcgggcgggcccggccggtccgcctc--acggtgtgcactgaccgggcccgtcctgctgccggggacgggctcctgggcttcactgtccgggactcggagtcggcgaggttactttgagtaaattagagtgttcaaagcaggcatccgccttgaatacgttagcatggaataacacgataggactctggcctatcttgttggtctgtgggaccggagtaatgattaagagggacagtcgggggcattcgtatttcattgtcagaggtgaaattcttggatttatgaaagacgaactactgcgaaagcatttgccaaggatgttttcattaatcaagaacgaaagttgggggctcgaagacgattagataccgtcctagtctcaaccataaacgatgccgactagggattggcgggcgttctattgatgaccccgccagcaccttatgagaaatcaaagtttttgggttccggggggagtatggtcgcaaggctgaaacttaaaggaattgacggaagggcaccaccaggcgtggagcctgcggcttaatttgactcaacacgggaaaacttaccaggtccagacatagtgaggattgacagattgagagctctttcttgattctatgggtggtggtgcatggccgttcttagttggtgggttgccttgtcaggttgattccggtaacgaacgagacctcagcctgctaactagtcacgcctgggctccccaggcggcggacttcttagagggactattggcgactagccaatggaagtgtgaggcaataacaggtctgtgatgcccttagatgttctgggccgcacgcgcgctacactgatgcgatcaacgagcctagccttggccgacaggtccgggtaatcttgcaaaccgcatcgtgatggggatagattattgcaattattaatcttcaacgaggaatgcctagtaggcgcgagtcatcagctcgcgtcgattacgtccctgccctttgtacacaccgcccgtcgctcctaccgattgggtgtgctggtgaagcgttcggattggcggcctccggcggttcgccgctgggagcagccgagaagttcgttaaaccctcccacctagaggaaggagaagtcgtaacaaggtttccgta-ggtgaacctgcggaaggatc---------------------------------------------attgcatcgatcaaacaccttt--ccacgcgaacac----ccgtctccccgcgctcc-tctt---------ttcg--------------------atgg-------ctcatgacgtccttctcgaagggaaagwggcc--atcg---ga-a---g----g-agcgtgc---gcctgt--tcccggtcgatctggc------tcckg-tcagtcggcaaggtca-ggcggtgccgtccgagrgttgaggctttct-ata----------cggaagc--cracgactcc--------cgcggctccggctgggaccaaacccc--------------------------------------------------------------aaccgatcc----ttgacgcatcaaayctgaagccgagcgcacgctg-gcctcga----aagaggaaagcgctgccttca----------aaccaaagacaactctcaacaacggatatcttggctcccgtatcgatgaagaacgcagcgaaatgcgatacgtagtgtgaattgcagataatgtgaatcatcgaatctttgaacgcaaattgcgctcgaggcctcggccgagagcatgcctgcctcagtgtc-----------------------------------------------------------------------------------------------------------ggtttcaccctcgccctcccttycttttatcttcggataatc-----gaacgggggtgcggatctggccgtcc--cgat---tcatc----------caatcgggtctgctgaagcgcagaggcttgagcgggattc--ccttctgatgcgggaac-aacagaccggtaggtgagccct--tctcc--tcgagaaggrtcgcatgcc-gctgctggaccccgggac-cc--gctggacgccca---gcaggagacggtgtgactggga---------------------------ggtctcacgatcccccaggaaccatcgatc--actcatccattcgacctgagttcaggcaagg
>GA5a_AB917140_Coccomyxa_sp
tagtcatatgcttgtctcaaagattaagccatgcatgtctaagtataaactgctttatactgtgaaactgcgaatggctcattaaatcagttatagtttatttgatggtaccttactactcggataaccgtagtaattctagagctaatacgtgcggaaatcccgacttctggaagggacgtatttattagataaaaggccgaccgggct-tgcccgaatcgcggtgaatcatgataactccacgaatcgcatggcctcagcgccggcgatgtttcattcaaatttctgccctatcaactttcgacggtaaggtattggcttaccgtggtggtaacgggtgacggaggattagggttcgattccggagagggagcctgagaaacggctaccacatccaaggaaggcagcaggcgcgcaaattacccaatcttgacacaaggaggtagtgacaataaataacaataccggggtttttcaactctggtaattggaatgagtacaatctaaaccccttaacgaggatcaattggagggcaagtctggtgccagcagccgcggtaattccagctccaatagcgtatatttaagttgttgcagttaaaaagctcgtagttggatttcgggcgggcccggccggtccgcctt--ctggtgtgcactgaccgggcccgtcttgttgccggggacgggctcctgggcttcactgtccgggactcggagtcggcgaggttactttgagtaaattagagtgttcaaagcaggcctacgctctgaatacattagcatggaataacacgataggactctggcctatcttgttggtctgtgggaccggagtaatgattaagagggacagtcgggggcattcgtatttcattgtcagaggtgaaattcttggatttatgaaagacgaactactgcgaaagcatttgccaaggatgttttcattaatcaagaacgaaagttgggggctcgaagacgattagataccgtcctagtctcaaccataaacgatgccgactagggattggcgggcgttcttttgatgaccccgccagcaccttatgagaaatcaaagtttttgggttccggggggagtatggtcgcaaggctgaaacttaaaggaattgacggaagggcaccaccaggcgtggagcctgcggcttaatttgactcaacacgggaaaacttaccaggtccagacatagtgaggattgacagattgagagctctttcttgattctatgggtggtggtgcatggccgttcttagttggtgggttgccttgtcaggttgattccggtaacgaacgagacctcagcctgctaactagtcacgattggttcttccagtcggccgacttcttagagggactattggcgactagccaatggaagtgtgaggcaataacaggtctgtgatgcccttagatgttctgggccgcacgcgcgctacactgatgcaatcaacgagcctagccttggccgacaggtccgggtaatctttgaaactgcatcgtgatggggatagatgattgcaattattcatcttcaacgaggaatgcctagtaagcgcgagtcatcagctcgcgttgattacgtccctgccctttgtacacaccgcccgtcgctcctaccgattgggtgtgctggtgaagcgttcggattggcggcagtgcgcggttcgccgctcgctgcagccgagaagttcgttaaaccctcccacctagaggaaggagaagtcgtaacaaggtttccgta-ggtgaacctgcggaaggatc---------------------------------------------attgcatcgatcgaacacaaac-----cgcgaacca----acgtatccccgcggccg-gtg------------gc--------------------tctc-------ttctc----------------------cgaag--aagc---ag-c---c----g-gccgtgc---gcttgt--ccctgtccggagccct------tcggg-gcgccgaggcaggtct-ggcgggctggg---gaggccgttctcctct-c------------accggga--gag-cgc------------cgaa-cccggctggcgaaaa-cccc--------------------------------------------------------------actcaatcc-aa--aacccaagcatttctgaaga-----tcttgacg-gccgcct---------ggcgcggtcgtctcc-----------aaccaaagacaactctcaacaacggatatcttggctcccgtatcgatgaagaacgcagcgaaatgcgatacgtagtgtgaattgcagataatgtgaatcatcgaatctttgaacgcaaattgcactcgaggctccggccgagagtatgtctgcctcagcgtc-----------------------------------------------------------------------------------------------------------ggcttcaccctcacccctcctc-------------------------accgggaggcgtggacctggccgtcc--cggt---cgttg----------cgaccgggtccgccgaagaacagaggctcgaacgaggacc--caatc-------gggac-aacagtctggtaggtgaccc-------------gcgagggatcgcatgcc-gctgtcgg--cccgggac-ct--cgttgtaagccg---gcaggaa----tcgccggtcga---------------------------cctttcct-gaccgaaaggcaaccgcgcga--cacacccttttcgacctgagttnnnnnnnnn
>GSE4G_HE586518_Choricystis_sp
nnnnnnnnnnnnnnnnnnnnnnnnnnnnnnnnnnnnnnnnnnnnnnnnnnnnnnnnnnnnnnnnnnnnnnnnnnnnnnnnnnnnnnnnnnnnnnnnnnnnnnnnnnnnnnnnnnnnnnnnnnnnnnnnnnnnnnnnnnnnnnnnnnnnnnnnnnnnnnnnnnnnnnnnnnnnnnnnnnnnnnnnnnnnnnnnnnnnnnnnnnnnnnnnnn-nnnnnnnnnnnnnnnnnnnnnnnnnnnnnnnnnnnnnnnnnnnnnnnnnnnnnnnnnnnnnnnnnnnnnnnnnnnnnnnnnnnnnnnnnnnnnnnnnnnnnnnnnnnnnnnnnnnnnnnnnnnnnnnnnnnnnnnnnnnnnnnnnnnnnnnnnnnnnnnnnnnnnnnnnnnnnnnnnnnnnnnnnnnnnnnnnnnnnnnnnnnnnnnnnnnnnnnnnnnnnnnnnnnnnnnnnnnnnnnnnnnnnnnnnnnnnnnnnnnnnnnnnnnnnnnnnnnnnnnnnnnnnnnnnnnnnnnnnnnnnnnnnnnnnnnnnnnnnnnnnnnnnnnnnnnnnnnnnnnnnnnnnnnnnnnnnnnnnnnnnnnnnnnnnnnnnnnnnnnnnnnnnnnnnnnnnnnnnnnnnnnnnnnnnnnnnnnnnnnnnnnnnnnnnnnnnnn--nnnnnnnnnnnnnnnnnnnnnnnnnnnnnnnnnnnnnnnnnnnnnnnnnnnnnnnnnnnnnnnnnnnnnnnnnnnnnnnnnnnnnnnnnnnnnnnnnnnnnnnnnnnnnnnnnnnnnnnnnnnnnnnnnnnnnnnnnnnnnnnnnnnnnnnnnnnnnnnnnnnnnnnnnnnnnnnnnnnnnnnnnnnnnnnnnnnnnnnnnnnnnnnnnnnnnnnnnnnnnnnnnnnnnnnnnnnnnnnnnnnnnnnnnnnnnnnnnnnnnnnnnnnnnnnnnnnnnnnnnnnnnnnnnnnnnnnnnnnnnnnnnnnnnnnnnnnnnnnnnnnnnnnnnnnnnnnnnnnnnnnnnnnnnnnnnnnnnnnnnnnnnnnnnnnnnnnnnnnnnnnnnnnnnnnnnnnnnnnnnnnnnnnnnnnnnnnnnnnnnnnnnnnnnnnnnnnnnnnnnnnnnnnnnnnnnnnnnnnnnnnnnnnnnnnnnnnnnnnnnnnnnnnnnnnnnnnnnnnnnnnnnnnnnnnnnnnnnnnnnnnnnnnnnnnnnnnnnnnnnnnnnnnnnnnnnnnnnnnnnnnnnnnnnnnnnnnnnnnnnnnnnnnnnnnnnnnnnnnnnnnnnnnnnnnnnnnnnnnnnnnnnnnnnnnnnnnnnnnnnnnnnnnnnnnnnnnnnnnnnnnnnnnnnnnnnnnnnnnnnnnnnnnnnnnnnnnnnnnnnnnnnnnnnnnnnnnnnnnnnnnnnnnnnnnnnnnnnnnnnnnnnnnnnnnnnnnnnnnnnnnnnnnnnnnnnnnnnnnnnnnnnnnnnnnnnnnnnnnnnnnnnnnnnnnnnnnnnnnnnnnnnnnnnnnnnnnnnnnnnnnnnnnnnnnnnnnnnnnnnnnnnnnnnnnnnnnnnnnnnnnnnnnnnnnnnnnnnnnnnnnnnnnnnnnnnnnnnnnnnnnnnnnnnnnnnnnnnnnnnnnnnnnnnnnnnnnnnnnnnnnnnnnnnnnnnnnnnnnnnnnnnnnnnnnnnnnnnnnnnnnnnnnnnnnnnnnnnnnnnnnnnnnnnnnnnnnnnnnnnnnnnnnnnnnnnnnnnnnnnnnnnnnnnnnnnnnnnnnnnnnnnnnnnnnnnnnnnnnnnnnnnnnnngta-ggtgaacctgcggaaggatc---------------------------------------------attgcatcgatcgaacacaaac-----cgcgaacca----acgtatccccgcggccg-gtg------------gc--------------------tctc-------ttctc----------------------cgaag--aagc---ag-c---c----g-gccgtgc---gcttgt--ccctgtccggagccct------tcggg-gcgccgaggcaggtct-ggcgggctggg---gaggccgttctcctct-c------------accggga--gag-cgc------------cgaa-cccggctggcgaaaa-cccc--------------------------------------------------------------actcaatcc-aa--aacccaagcatttctgaaga-----tcttgacg-gccgcct---------ggcgcggtcgtctcc-----------aaccaaagacaactctcaacaacggatatcttggctcccgtatcgatgaagaacgcagcgaaatgcgatacgtagtgtgaattgcagataatgtgaatcatcgaatctttgaacgcaaattgcactcgaggctccggccgagagtatgtctgcctcagcgtc-----------------------------------------------------------------------------------------------------------ggcttcaccctcacccctcctc-------------------------accgggaggcgtggacctggccgtcc--cggt---cgttg----------cgaccgggtccgccgaagaacagaggctcgaacgaggacc--caatc-------gggac-aacagtctggtaggtgaccc-------------gcgagggatcgcatgcc-gctgtcgg--cccgggac-ct--cgttgtaagccg---gcaggaa----tcgccggtcga---------------------------cctttcct-gaccgaaaggcaaccgcgcga--cacacccttnnnnnnnnnnnnnnnnnnnnnn
>S2_HQ335215_Coccomyxa_sp
nnnnnnnnnnnnnnnnnnnnnnnnnnnnnnnnnnnnnnnnnnnnnnnnnnnnnnnnnnnnnnnnnnnnnnnnnnnnnnnnnnnnnnnnnnnnnnnnnnnnnnnnnnnnnnnnnnnnnnnnnnnnnnnnnnnnnnnnnnnnnnnnnnnnnnnnnnnnnnnnnnnnnnnnnnnnnnnnnnnnnnnnnnnnnnnnnnnnnnnnnnnnnnnnnnnnnnnnnnnnnnnnnnnnnnnnnnnnnnnnnnnnnnnnnnnnnnnnnnnnnnnnnnnnnnnnnnnnnnnnnnnnnnnnnnnnnnnnnnnnnnnnnnnnnnnnnnnnnnnnnnnnnnnnnnnnnnnnnnnnnnnnnnnnnnnnnnnnnnnnnnnnnnnnnnnnnnnnnnnnnnnnnnnnnnnnnnnnnnnnnnnnnnnnnnnnnnnnnnnnnnnnnnnnnnnnnnnnnnnnnnnnnnnnnnnnnnnnnnnnnnnnnnnnnnnnnnnnnnnnnnnnnnnnnnnnnnnnnnnnnnnnnnnnnnnnnnnnnnnnnnnnnnnnnnnnnnnnnnnnnnnnnnnnnnnnnnnnnnnnnnnnnnnnnnnnnnnnnnnnnnnnnnnnnnnnnnnnnnnnnnnnnnnnnnnnnnnnnnnnnnnnnnnnnnnnnnnnnnnnnnnnnn--nnnnnnnnnnnnnnnnnnnnnnnnnnnnnnnnnnnnnnnnnnnnnnnnnnnnnnnnnnnnnnnnnnnnnnnnnnnnnnnnnnnnnnnnnnnnnnnnnnnnnnnnnnnnnnnnnnnnnnnnnnnnnnnnnnnnnnnnnnnnnnnnnnnnnnnnnnnnnnnnnnnnnnnnnnnnnnnnnnnnnnnnnnnnnnnnnnnnnnnnnnnnnnnnnnnnnnnnnnnnnnnnnnnnnnnnnnnnnnnnnnnnnnnnnnnnnnnnnnnnnnnnnnnnnnnnnnnnnnnnnnnnnnnnnnnnnnnnnnnnnnnnnnnnnnnnnnnnnnnnnnnnnnnnnnnnnnnnnnnnnnnnnnnnnnnnnnnnnnnnnnnnnnnnnnnnnnnnnnnnnnnnnnnnnnnnnnnnnnnnnnnnnnnnnnnnnnnnnnnnnnnnnnnnnnnnnnnnnnnnnnnnnnnnnnnnnnnnnnnnnnnnnnnnnnnnnnnnnnnnnnnnnnnnnnnnnnnnnnnnnnnnnnnnnnnnnnnnnnnnnnnnnnnnnnnnnnnnnnnnnnnnnnnnnnnnnnnnnnnnnnnnnnnnnnnnnnnnnnnnnnnnnnnnnnnnnnnnnnnnnnnnnnnnnnnnnnnnnnnnnnnnnnnnnnnnnnnnnnnnnnnnnnnnnnnnnnnnnnnnnnnnnnnnnnnnnnnnnnnnnnnnnnnnnnnnnnnnnnnnnnnnnnnnnnnnnnnnnnnnnnnnnnnnnnnnnnnnnnnnnnnnnnnnnnnnnnnnnnnnnnnnnnnnnnnnnnnnnnnnnnnnnnnnnnnnnnnnnnnnnnnnnnnnnnnnnnnnnnnnnnnnnnnnnnnnnnnnnnnnnnnnnnnnnnnnnnnnnnnnnnnnnnnnnnnnnnnnnnnnnnnnnnnnnnnnnnnnnnnnnnnnnnnnnnnnnnnnnnnnnnnnnnnnnnnnnnnnnnnnnnnnnnnnnnnnnnnnnnnnnnnnnnnnnnnnnnnnnnnnnnnnnnnnnnnnnnnnnnnnnnnnnnnnnnnnnnnnnnnnnnnnnnnnnnnnnnnnnnnnnnnnnnnnnnnnnnnnnnnnnnnnnnnnnnnnnnnnnnnnnnnnnnnnnnnnnnnnnnnnnnnnnnnnnnnn-nnnnnnnnnnnnnnnnnnnnnnnnnnnnnnnnnnnnnnnnnnnnnnnnnnnnnnnnnnnnnnnnnnnnGCCTTTTTTAA-------------CGAAGAC------------------AGCCG-GCT-------------------------------------------------------------------------------------------------------GTGC---GCTTGT--CCCTGTCCCAGGCGCCCT-------TCGGGGACCTGGCAGGTCT-GGCGGGCTGGG---GAGGCCGCTCTCCTCT---G----------ACCGGGA--GAG-GGC------------CGAACCCCGGCTGGCAAAAA-CCCC--------------------------------------------------------------ATTCAATCC-AA--AACCAGAAACTTGCTGAAGA-----TCCCGACG-GCTGTCC-----------AACAGTCGTCTCC-----------AACCAAAGACAACTCTCAACAACGGATATCTTGGCTCCCGTATCGATGAAGAACGCAGCGAAATGCGATACGTAGTGTGAATTGCAGATAATGTGAATCATCGAATCTTTGAACGCAAATTGCACTCGAGGCTCCGGCCGAGAGTATGTCTGCCTCAGCGTC-----------------------------------------------------------------------------------------------------------GGCTTTACCCTCACCCCTCC--------------------------GATGAGGAGGCGTGGACCTGGCCGTCC--CGGT---TTT------------CAACCGGGTCTGCCGAAGAACAGAGGCTCGAACGAGGACC--CCATC-------GGGAC-AACAGTCTGGTAGGTGACCC-------------GTCAGGGATCGCATGCC-GCTGTCGG--CCCGGGAC-CT--CGTTGTAAGCCG---GCAGGAA----TCGCCGGTCGC---------------------------TCCTTG---GAAAAAGAAGCGGCCGCGCGA--CACACCCTTTTCGACCTGAGTTCAGGCAAGA
>S10_HQ335216_Coccomyxa_sp
nnnnnnnnnnnnnnnnnnnnnnnnnnnnnnnnnnnnnnnnnnnnnnnnnnnnnnnnnnnnnnnnnnnnnnnnnnnnnnnnnnnnnnnnnnnnnnnnnnnnnnnnnnnnnnnnnnnnnnnnnnnnnnnnnnnnnnnnnnnnnnnnnnnnnnnnnnnnnnnnnnnnnnnnnnnnnnnnnnnnnnnnnnnnnnnnnnnnnnnnnnnnnnnnnnnnnnnnnnnnnnnnnnnnnnnnnnnnnnnnnnnnnnnnnnnnnnnnnnnnnnnnnnnnnnnnnnnnnnnnnnnnnnnnnnnnnnnnnnnnnnnnnnnnnnnnnnnnnnnnnnnnnnnnnnnnnnnnnnnnnnnnnnnnnnnnnnnnnnnnnnnnnnnnnnnnnnnnnnnnnnnnnnnnnnnnnnnnnnnnnnnnnnnnnnnnnnnnnnnnnnnnnnnnnnnnnnnnnnnnnnnnnnnnnnnnnnnnnnnnnnnnnnnnnnnnnnnnnnnnnnnnnnnnnnnnnnnnnnnnnnnnnnnnnnnnnnnnnnnnnnnnnnnnnnnnnnnnnnnnnnnnnnnnnnnnnnnnnnnnnnnnnnnnnnnnnnnnnnnnnnnnnnnnnnnnnnnnnnnnnnnnnnnnnnnnnnnnnnnnnnnnnnnnnnnnnnnnnnnnnnnnnn--nnnnnnnnnnnnnnnnnnnnnnnnnnnnnnnnnnnnnnnnnnnnnnnnnnnnnnnnnnnnnnnnnnnnnnnnnnnnnnnnnnnnnnnnnnnnnnnnnnnnnnnnnnnnnnnnnnnnnnnnnnnnnnnnnnnnnnnnnnnnnnnnnnnnnnnnnnnnnnnnnnnnnnnnnnnnnnnnnnnnnnnnnnnnnnnnnnnnnnnnnnnnnnnnnnnnnnnnnnnnnnnnnnnnnnnnnnnnnnnnnnnnnnnnnnnnnnnnnnnnnnnnnnnnnnnnnnnnnnnnnnnnnnnnnnnnnnnnnnnnnnnnnnnnnnnnnnnnnnnnnnnnnnnnnnnnnnnnnnnnnnnnnnnnnnnnnnnnnnnnnnnnnnnnnnnnnnnnnnnnnnnnnnnnnnnnnnnnnnnnnnnnnnnnnnnnnnnnnnnnnnnnnnnnnnnnnnnnnnnnnnnnnnnnnnnnnnnnnnnnnnnnnnnnnnnnnnnnnnnnnnnnnnnnnnnnnnnnnnnnnnnnnnnnnnnnnnnnnnnnnnnnnnnnnnnnnnnnnnnnnnnnnnnnnnnnnnnnnnnnnnnnnnnnnnnnnnnnnnnnnnnnnnnnnnnnnnnnnnnnnnnnnnnnnnnnnnnnnnnnnnnnnnnnnnnnnnnnnnnnnnnnnnnnnnnnnnnnnnnnnnnnnnnnnnnnnnnnnnnnnnnnnnnnnnnnnnnnnnnnnnnnnnnnnnnnnnnnnnnnnnnnnnnnnnnnnnnnnnnnnnnnnnnnnnnnnnnnnnnnnnnnnnnnnnnnnnnnnnnnnnnnnnnnnnnnnnnnnnnnnnnnnnnnnnnnnnnnnnnnnnnnnnnnnnnnnnnnnnnnnnnnnnnnnnnnnnnnnnnnnnnnnnnnnnnnnnnnnnnnnnnnnnnnnnnnnnnnnnnnnnnnnnnnnnnnnnnnnnnnnnnnnnnnnnnnnnnnnnnnnnnnnnnnnnnnnnnnnnnnnnnnnnnnnnnnnnnnnnnnnnnnnnnnnnnnnnnnnnnnnnnnnnnnnnnnnnnnnnnnnnnnnnnnnnnnnnnnnnnnnnnnnnnnnnnnnnnnnnnnnnnnnnnnnnnnnnnnnnnnnnnnnnnnnnnnnnnnnnnnnnnnnnnnnnnn-nnnnnnnnnnnnnnnnnnnnnnnnnnnnnnnnnnnnnnnnnnnnnnnnnnnnnnnnnnnnnnnnnnnngccttttttaa-------------cgaagac------------------agccg-gct-------------------------------------------------------------------------------------------------------gtgc---gcttgt--ccctgtcccaggcgccct-------tcggggacctggcaggtct-ggcgggctggg---gaggccgctctcctct---g----------accggga--gag-ggc------------cgaaccccggctggcaaaaa-cccc--------------------------------------------------------------attcaatcc-aa--aaccagaaacttgctgaaga-----tcccgacg-gctgtcc-----------aacagtcgtctcc-----------aaccaaagacaactctcaacaacggatatcttggctcccgtatcgatgaagaacgcagcgaaatgcgatacgtagtgtgaattgcagataatgtgaatcatcgaatctttgaacgcaaattgcactcgaggctccggccgagagtatgtctgcctcagcgtc-----------------------------------------------------------------------------------------------------------ggctttaccctcacccctcc--------------------------gatgaggaggcgtggacctggccgtcc--cggt---ttt------------caaccgggtctgccgaagaacagaggctcgaacgaggacc--ccatc-------gggac-aacagtctggtaggtgaccc-------------gtcagggatcgcatgcc-gctgtcgg--cccgggac-ct--cgttgtaagccg---gcaggaa----tcgccggtcgc---------------------------tccttg---gaaaaagaagcggccgcgcga--cacacccttttcgacctgagttnnnnnnnnn
>SAG_245_80_HG972969_Elliptochloris_bilobata
tagtcatatgcttgtctcaaagattaagccatgcatgtctaagtataaactgctttatactgtgaaactgcgaatggctcattaaatcagttatagtttatttgatggtaccttactactcggatacccgtagtaattctagagctaatacgtgcgcacatcccgactcctggaagggacgtatttattagataaaaggccgaccggacctagtccgactcgcggtgaatcatgataacttcacgaatcgcagggcc-tcgcgccggcgatgtttcattcaaatttctgccctatcaactttcgacggtaaggtattggcttaccgtggtggtaacgggtgacggaggattagggttcgattccggagagggagcctgagaaacggctaccacatccaaggaaggcagcaggcgcgcaaattacccaatcctgacacagggaggtagtgacaataaataacaataccggggtttttcaactctggtaattggaatgagtacaatctaaaccccttaacgaggatcaattggagggcaagtctggtgccagcagccgcggtaattccagctccaatagcgtatatttaagttgttgcagttaaaaagctcgtagttggatttcggggcggcctcggcggtccgccgt--tcggtgtgcactgccgcgggcgtccttgctgccggacacgggctcctgggcttcactgtctgggactcggggtcggcgaggttactttgagtaaattagagtgttcaaagcaggcctacgctctgaatacattagcatggaataacacgataggactctggcctatctggttggtctgtgggaccggagtaatgattaagagggacagtcgggggcattcgtatttcattgtcagaggtgaaattcttggatttatgaaagacgaactactgcgaaagcatttgccaaggatgttttcattaatcaagaacgaaagttgggggctcgaagacgattagataccgtcctagtctcaaccataaacgatgccgactagggatcggcgggtgttcctttgatgaccccgccggcaccttacgagaaatcaaagtttttgggttccggggggagtatggtcgcaaggctgaaacttaaaggaattgacggaagggcaccaccaggcgtggagcctgcggcttaatttgactcaacacgggaaaacttaccaggtccagacatagtgaggattgacagattgagagctctttcttgattctatgggtggtggtgcatggccgttcttagttggtgggttgccttgtcaggttgattccggtaacgaacgagacctcagcctgctaaatagccacgcctggtgcttccaggcggccggcttcttagagggactgtcggcgactagccgatggaagtgtgaggcaataacaggtctgtgatgcccttagatgttctgggccgcacgcgcgctacactgatgcgatcaacgagcccagccttggccggcaggcccgggtaatcttgcaaaccgcatcgtgatggggatagattattgcaattattaatcttcaacgaggaatgcctagtaagcgcgagtcatcagctcgcgttgattacgtccctgccctttgtacacaccgcccgtcgctcctaccgattgggtgtgctggtgaagcgttcggattggtggcccggggcggttcgccgcctggggcaaccgagaagttcgttaaaccctcccacctagaggaaggagaagtcgtaacaaggtttccgta-ggtgaacctgcggaaggatc---------------------------------------------attgaatcgatcagaccacacc-----ggcaccggg----ctgtcctcccacagatc-gct----------------------------------tctcc------tcatc-------------------------ga--g------aa-g---a----g-gctgtgc---gcatgc--ccctgctgggggccgcgccccgtgcgcggcgctccaggaggtcg-tgcgggccgtga-cgcgggcggaggaggactc---t--------gttctccg-ccg-ctc------------gccgcacgcgctggccaaac----------------------------------------------------------------------caacac-cg--acccgaaacaagcctgaagccaatgggtcgcct-ggcgcct---------gcgccggcgacctcc-----------taacaaagacaactctcaacaacggatatcttggttcccgtaacgatgaagaacgcagcgaaatgcgatacgtagtgtgaattgcagataatgtgaaccatcgaatctttgaacgcaaattgcgccccaggcttcggccaaaggcatgcctgcctcagcgtc-----------------------------------------------------------------------------------------------------------ggcttcacccctccactccctctg--cttggtcttctcagacacatgcgaaggggcgtgggatctggtggtct--cagc---tttcc-tc----ggaaggctgggtccgccgaagcacagaggcccgagcgggacccatcactc-----gatgggc-aacagtctggtaggcgattc--------------------gtcgcatgcc-gctggtgc--cccgggac-cc--gctgcacggccc---gcaggaa------------------------------------------------------gttggctccatgtcgcca--aatcaaactttcgacctgagatcaggcaaga
>SAG_62_90_HG972970_Hemichloris_antarctica
tagtcatatgcttgtctcaaagattaagccatgcatgtctaagtataaactgctttatactgtgaaactgcgaatggctcattaaatcagttatagtttatttgatggtaccttactactcggataaccgtagtaattctagagctaatacgtgcgcacatcccgactctcggaagggacgtatttattagataaaaggccgaccggactccgtccgactcgcggtgaatcatgataacttcacgaatcgcagggcc-tcgcgccggcgatgtttcattcaaatttctgccctatcaactttcgacggtaaggtattggcttaccgtggtggtaacgggtgacggaggattagggttcgattccggagagggagcctgagaaacggctaccacatccaaggaaggcagcaggcgcgcaaattacccaatcctgacacagggaggtagtgacaataaataacaataccggggtttttcaactctggtaattggaatgagtacaatctaaaccccttaacgaggatcaattggagggcaagtctggtgccagcagccgcggtaattccagctccaatagcgtatatttaagttgttgcagttaaaaagctcgtagttggatttcggggcggcccgggcggtccgccgtc-tcggtgtgcactgcccggggcgcccttgctgccggacacgggctcctgggcttgactgtctgggactcggggtcggcgaggttactttgagtaaattagagtgttcaaagcaggcctacgctctgaatacattagcatggaataacacgataggactctggcctatctggttggtctgtgggaccggagtaatgattaagagggacagtcgggggcattcgtatttcattgtcagaggtgaaattcttggatttatgaaagacgaactactgcgaaagcatttgccaaggatgttttcattaatcaagaacgaaagttgggggctcgaagacgattagataccgtcctagtctcaaccataaacgatgccgactagggatcggcgggtgttcctttgatgaccccgccggcaccttacgagaaatcaaagtttttgggttccggggggagtatggtcgcaaggctgaaacttaaaggaattgacggaagggcaccaccaggcgtggagcctgcggcttaatttgactcaacacgggaaaacttaccaggtccagacatagtgaggattgacagattgagagctctttcttgattctatgggtggtggtgcatggccgttcttagttggtgggttgccttgtcaggttgattccggtaacgaacgagacctcagcctgctaaatagccacgcctggtgcttccaggcggccggcttcttagagggactgtcggcgactagccgatggaagtgtgaggcaataacaggtctgtgatgcccttagatgttctgggccgcacgcgcgctacactgatgcgaccaacgagcctagccttggccgagaggcccgggtaatcttgcaaaccgcatcgtgatggggatagattattgcaattattaatcttcaacgaggaatgcctagtaggcgcgagtcatcagctcgcgtcgattacgtccctgccctttgtacacaccgcccgtcgctcctaccgattgggtgtgctggtgaagcgttcggattggtggccggccgcgtctcggcgcggccggcaaccgagaagttcgttaaaccctcccacctagaggaaggagaagtcgtaacaaggtttccgta-ggtgaacctgcggaaggatc---------------------------------------------attgaatcgatcggaccactcc-----ggtgactctttttgtgagcacccac-------------------------------------------------------------------------------agatcgc--tcttc-tct-c---ttcg-g-ggagggg---gcggct--gtgcgcacgcccctgctt------------gttaaaacaggtcg-tgcgggccggt---gcgcttggctgcctcg-c------------aagaggg--agccggc-----------gcg---ccgcgctggccaaac-ccgc--------------------------------------------------------------acccaacgc--a--aaccga-----------------------gact-gaagccgaaggcagctctcgcagctgcca----------aataaccaaagacaactctcaacaacggatatcttggttcccgtaacgatgaagaacgcagcgaaatgcgatacgtagtgtgaattgcagataatgtgaaccatcgaatctttgaacgcaaattgcgcccgaggcctcggccaaaggcatgtctgcctcagcgtc-----------------------------------------------------------------------------------------------------------ggcttcaccccctcctctcccttt--tttgttc------------gcaaaaaaggagagggacctggtggtct--cggc---tc-------------cggccgggtccgccgaagagcagaggctcagccgctccct--tcata-------cgggc-aacagtctggtaggcgactc--------------------gtcgcatgcc-gctggtgc--cccggg----c--agtcggcggccg---gcaggaa----gtgtgctt------------------------------------------------gcagcacaccaa--cactcaacattcgacctgagatcaggcaaga
