# Supplementary material for: DNA-Based Taxonomy in Ecologically Versatile Microalgae: A Re-Evaluation of the Species Concept within the Coccoid Green Algal Genus Coccomyxa (Trebouxiophyceae, Chlorophyta)
Source: PLoS One. 2016 Mar 30;11(3):e0151137. doi: 10.1371/journal.pone.0151137 (PMC4814044; doi:10.1371/journal.pone.0151137)
Supplement: S2 Dataset — Poorly aligned positions were eliminated using the program Gblocks v. 0.91b. (FAS) [file pone.0151137.s002.fas]

>CCAP_216_25_FR850476_Coccomyxa_actinabiotis
TAGTCATATGCTTGTCTCAAAGATTAAGCCATGCATGTCTAAGTATAAACTGCTTTATACTGTGAAACTGCGAATGGCTCATTAAATCAGTTATAGTTTATTTGATGGTACCTTGCTACTCGGATAACCGTAGTAATTCTAGAGCTAATACGTGCGTAAATCCCGACTTCTGGAAGGGACGTATTTATTAGATAAAAGGCCGACCGGACTCTGTCCGACTCGCGGTGAATCATGATAACTCCACGGATCGCATGGCCTC-GAGCCGGCGATGTTTCATTCAAATTTCTGCCCTATCAACTTTCGACGGTAAGGTATTGGCTTACCGTGGTGGTAACGGGTGACGGAGGATTAGGGTTCGATTCCGGAGAGGGAGCCTGAGAAACGGCTACCACATCCAAGGAAGGCAGCAGGCGCGCAAATTACCCAATCTTGACACAAGGAGGTAGTGACAATAAATAACAATACCGGGGTTTTTCAACTCTGGTAATTGGAATGAGTACAATCTAAACCCCTTAACGAGGATCAATTGGAGGGCAAGTCTGGTGCCAGCAGCCGCGGTAATTCCAGCTCCAATAGCGTATATTTAAGTTGTTGCAGTTAAAAAGCTCGTAGTTGGATTTCGGGCGGGCTCGGCCGGTCCGCCGT--TCGGTGTGCACTGACCGAGCCCGTCTTGTTGCCGGGGACGGGCTCCTGGGCTTAACTGTCCGGGACTCGGAGTCGGCGAGGTTACTTTGAGTAAATTAGAGTGTTCAAAGCAGGCCTACGCTCTGAATACATTAGCATGGAATAACACGATAGGACTCTGGCCTATCTTGTTGGTCTGTGGGACCGGAGTAATGATTAAGAGGGACAGTCGGGGGCATTCGTATTTCATTGTCAGAGGTGAAATTCTTGGATTTATGAAAGACGAACTACTGCGAAAGCATTTGCCAAGGATGTTTTCATTAATCAAGAACGAAAGTTGGGGGCTCGAAGACGATTAGATACCGTCCTAGTCTCAACCATAAACGATGCCGACTAGGGATTGGCGGGCGTTCTTTTGATGACCTCGCCAGCACCTTATGAGAAATCAAAGTTTTTGGGTTCCGGGGGGAGTATGGTCGCAAGGCTGAAACTTAAAGGAATTGACGGAAGGGCACCACCAGGCGTGGAGCCTGCGGCTTAATTTGACTCAACACGGGAAAACTTACCAGGTCCAGACATAGTGAGGATTGACAGATTGAGAGCTCTTTCTTGATTCTATGGGTGGTGGTGCATGGCCGTTCTTAGTTGGTGGGTTGCCTTGTCAGGTTGATTCCGGTAACGAACGAGACCTCAGCCTGCTAACTAGTCACGGTTGGTTTTTCCAGCCGGCGGACTTCTTAGAGGGACTATTGGCGACTAGCCAATGGAAGTGTGAGGCAATAACAGGTCTGTGATGCCCTTAGATGTTCTGGGCCGCACGCGCGCTACACTGATGCAATCAACGAGCCTAGCCTTGGCCGAGAGGTCCGGGTAATCTTTGAAACTGCATCGTGATGGGGATAGATTATTGCAATTATTAATCTTCAACGAGGAATGCCTAGTAAGCGCGAGTCATCAGCTCGCGTTGATTACGTCCCTGCCCTTTGTACACACCGCCCGTCGCTCCTACCGATTGGGTGTGCTGGTGAAGCGTTCGGATTGGCGGCTTCAGGCGGTTCGCCGCCCGATGCAGCCGAGAAGTTCGTTAAACCCTCCCACCTAGAGGAAGGAGAAGTCGTAACAAGGTTTCCGTAGGTGAACCTGCGGAAGGATCATTGCATCGATCAAACACAAACCGCGAACC-CGTATCCCCGCTGGCGGCCAGTGCGCTTGTCCCTGACCCGGGCTTTCGAGGCCAGGTCTGGCGGGGGAGACCTCTCTCCGAATCGGATGACGTCGGTCGGCAAAACCCCAAT-GAACGTAACGAAGCCTGAAGCTCGGCG--ATCNCGAAACCAATGACAACTCTCAACAATGGATGTCTTGGCTCCCGTATCGATGAAGAACGCAGCGAAATGCGATACGTAGTGTGAATTGCAGATAATGTGAATCATCGAATCTTTGAACGCAAATTGCACTCGAGGCTCCGGCCAAGAGTATGNCTGCCTCAGCGTCGGC-TCACCCCCTTGGCGGACGTGGCGGTCCCGTGCAACCGGGTCCGCTGAAGACCAGAGGCTCGAGCAAGGACCCATTCGGGACAACAGTCTGGTAGGAGCGTCGTCAGACCTCATGCCGCTGTCGGCCCGGGACTGTTGGAGGCCGGAAGGCGCTCAT------GGTAACCGATGAAATATTCGACCTGAGTTCAGGCAAG
>KN_2011_T4_HE586516_Coccomyxa_sp
nAGTCATATGCTTGTCTCAAAGATTAAGCCATGCATGTCTAAGTATAAACTGCTTTATACTGTGAAACTGCGAATGGCTCATTAAATCAGTTATAGTTTATTTGATGGTACCTTGCTACTCGGATAACCGTAGTAATTCTAGAGCTAATACGTGCGTAAATCCCGACTTCTGGAAGGGACGTATTTATTAGATAAAAGGCCGACCGGACTCTGTCCGACTCGCGGTGAATCATGATAACTCCACGGATCGCATGGCCTC-GAGCCGGCGATGTTTCATTCAAATTTCTGCCCTATCAACTTTCGACGGTAAGGTATTGGCTTACCGTGGTGGTAACGGGTGACGGAGGATTAGGGTTCGATTCCGGAGAGGGAGCCTGAGAAACGGCTACCACATCCAAGGAAGGCAGCAGGCGCGCAAATTACCCAATCTTGACACAAGGAGGTAGTGACAATAAATAACAATACCGGGGTTTTTCAACTCTGGTAATTGGAATGAGTACAATCTAAACCCCTTAACGAGGATCAATTGGAGGGCAAGTCTGGTGCCAGCAGCCGCGGTAATTCCAGCTCCAATAGCGTATATTTAAGTTGTTGCAGTTAAAAAGCTCGTAGTTGGATTTCGGGCGGGCTCGGCCGGTCCGCCGT--TCGGTGTGCACTGACCGAGCCCGTCTTGTTGCCGGGGACGGGCTCCTGGGCTTAACTGTCCGGGACTCGGAGTCGGCGAGGTTACTTTGAGTAAATTAGAGTGTTCAAAGCAGGCCTACGCTCTGAATACATTAGCATGGAATAACACGATAGGACTCTGGCCTATCTTGATGGTCTGTGGGACCGGAGTAATGATTAAGAGGGACAGTCGGGGGCATTCGTATTTCATTGTCAGAGGTGAAATTCTTGGATTTATGAAAGACGAACTACTGCGAAAGCATTTGCCAAGGATGTTTTCATTAATCAAGAACGAAAGTTGGGGGCTCGAAGACGATTAGATACCGTCCTAGTCTCAACCATAAACGATGCCGACTAGGGATTGGCGGGCGTTCTTTTGATGACCTCGCCAGCACCTTATGAGAAATCAAAGTTTTTGGGTTCCGGGGGGAGTATGGTCGCAAGGCTGAAACTTAAAGGAATTGACGGAAGGGCACCACCAGGCGTGGAGCCTGCGGCTTAATTTGACTCAACACGGGAAAACTTACCAGGTCCAGACATAGTGAGGATTGACAGATTGAGAGCTCTTTCTTGATTCTATGGGTGGTGGTGCATGGCCGTTCTTAGTTGGTGGGTTGCCTTGTCAGGTTGATTCCGGTAACGAACGAGACCTCAGCCTGCTAACTAGTCACGGTTGGTTTTTCCAGCTGGCGGACTTCTTAGAGGGACTATTGGCGACTAGCCAATGGAAGTGTGAGGCAATAACAGGTCTGTGATGCCCTTAGATGTTCTGGGCCGCACGCGCGCTACACTGATGCAATCAACGAGCCTAGCCTTGGCCGAGAGGTCCGGGTAATCTTTGAAACTGCATCGTGATGGGGATAGATTATTGCAATTATTAATCTTCAACGAGGAATGCCTAGTAAGCGCGAGTCATCAGCTCGCGTTGATTACGTCCCTGCCCTTTGTACACACCGCCCGTCGCTCCTACCGATTGGGTGTGCTGGTGAAGCGTTCGGATTGGCGGCTTCAGGCGGTTCGCCGCCCGATGCAGCCGAGAAGTTCGTTAAACCCTCCCACCTAGAGGAAGGAGAAGTCGTAACAAGGTTTCCGTAGGTGAACCTGCGGAAGGATCATTGCATCGATCAAACACAAACCGCGAACC-CGTATCCCCGCTGGCGGCCAGCGCGCTTGTCCCTGACCCGGGCTTTCGAGGCCAGGTCTGGCGGGGGAGACCTCTCTCCGAATCGGATGACGTCGGTCGGCAAAACCCCAAT-GAACGTAACGAAGCCTGAAGCTCGGCG--ATCTCGAAACCAATGACAACTCTCAACAATGGATGTCTTGGCTCCCGTATCGATGAAGAACGCAGCGAAATGCGATACGTAGTGTGAATTGCAGATAATGTGAATCATCGAATCTTTGAACGCAAATTGCACTCGAGGCTCCGGCCAAGAGTATGTCTGCCTCAGCGTCGGCTTCACCCCCTTGGCGGACGTGGCGGTCCCGGTCAACCGGGTCCGCTGAAGACCAGAGGCTCGAGCAAGGAMCCATTCGGGACAACAGTCTGGTAGGAGCGTCGTCAGACCTCATGCCGCTGTCGGCCCGGGACTGCTGGAGGCCGGAAGGCGCTCAT------GGTAACCGATGAAATATTCGACCTGAGTTCAGGCAAG
>SAG_216_1_HG972999_Coccomyxa_arvernensis
TAGTCATATGCTTGTCTCAAAGATTAAGCCATGCATGTCTAAGTATAAACTGCTTTATACTGTGAAACTGCGAATGGCTCATTAAATCAGTTATAGTTTATTTGATGGTACCTTGCTACTCGGATAACCGTAGTAATTCTAGAGCTAATACGTGCGGAAATCCCGACTCCTGGAAGGGACGTATTTATTAGATAAAAGGCCGACCGGACTT-GTCCGACTCGCGGTGAATCATGATAACTCCACGAATCGCATGGCC-CAGCGCCGGCGATGTTTCATTCAAATTTCTGCCCTATCAACTTTCGACGGTAAGGTATTGGCTTACCGTGGTGGTAACGGGTGACGGAGGATTAGGGTTCGATTCCGGAGAGGGAGCCTGAGAAACGGCTACCACATCCAAGGAAGGCAGCAGGCGCGCAAATTACCCAATCTTGACACAAGGAGGTAGTGACAATAAATAACAATACCGGGGTTTTTCAACTCTGGTAATTGGAATGAGTACAATCTAAACCCCTTAACGAGGATCAATTGGAGGGCAAGTCTGGTGCCAGCAGCCGCGGTAATTCCAGCTCCAATAGCGTATATTTAAGTTGTTGCAGTTAAAAAGCTCGTAGTTGGATTTCGGGCGGGCCCGGCCGGTCCGCCTC--ACGGTGTGCACTGACCGGGCCCGTCCTGCTGCCGGGGACGGGCTCCTGGGCTTCACTGTCCGGGACTCGGAGTCGGCGAGGTTACTTTGAGTAAATTAGAGTGTTCAAAGCAGGCATCCGCCTTGAATACGTTAGCATGGAATAACACGATAGGACTCTGGCCTATCTTGTTGGTCTGTGGGACCGGAGTAATGATTAAGAGGGACAGTCGGGGGCATTCGTATTTCATTGTCAGAGGTGAAATTCTTGGATTTATGAAAGACGAACTACTGCGAAAGCATTTGCCAAGGATGTTTTCATTAATCAAGAACGAAAGTTGGGGGCTCGAAGACGATTAGATACCGTCCTAGTCTCAACCATAAACGATGCCGACTAGGGATTGGCGGGCGTTCTATTGATGACCCCGCCAGCACCTTATGAGAAATCAAAGTTTTTGGGTTCCGGGGGGAGTATGGTCGCAAGGCTGAAACTTAAAGGAATTGACGGAAGGGCACCACCAGGCGTGGAGCCTGCGGCTTAATTTGACTCAACACGGGAAAACTTACCAGGTCCAGACATAGTGAGGATTGACAGATTGAGAGCTCTTTCTTGATTCTATGGGTGGTGGTGCATGGCCGTTCTTAGTTGGTGGGTTGCCTTGTCAGGTTGATTCCGGTAACGAACGAGACCTCAGCCTGCTAACTAGTCACGCCTGGGCTTCCCAGGCGGCGGACTTCTTAGAGGGACTATTGGCGACTAGCCAATGGAAGTGTGAGGCAATAACAGGTCTGTGATGCCCTTAGATGTTCTGGGCCGCACGCGCGCTACACTGATGCGATCAACGAGCCTAGCCTTGGCCGACAGGTCCGGGTAATCTTGCAAACCGCATCGTGATGGGGATAGATTATTGCAATTATTAATCTTCAACGAGGAATGCCTAGTAGGCGCGAGTCATCAGCTCGCGTCGATTACGTCCCTGCCCTTTGTACACACCGCCCGTCGCTCCTACCGATTGGGTGTGCTGGTGAAGCGTTCGGATTGGCGGCCTCCGGCGGTTCGCCGCTGGGAGCAGCCGAGAAGTTCGTTAAACCCTCCCACCTAGAGGAAGGAGAAGTCGTAACAAGGTTTCCGTAGGTGAACCTGCGGAAGGATCATTGCATCGATCAAACACCTTTCGCGAACACCGTCTCCCCGCGCAGGGGGCGTGCGCCTGCTCCCGGTCGATCTCCGGCCGGTAAGGTCAGGCGGGCTGGACGAGGCTTCTC--CGGAAGCCTCCGGCTGGGACCACCCCAACTTGACGC-ATCAAATCTGAAGCAGCGCAAGAGATTCAAACCAAAGACAACTCTCAACAACGGATATCTTGGCTCCCGTATCGATGAAGAACGCAGCGAAATGCGATACGTAGTGTGAATTGCAGATAATGTGAATCATCGAATCTTTGAACGCAAATTGCGCTCGAGGCTTCGGCCGAGAGCATGCCTGCCTCAGTGTCGGTTTCACCCTCGGAGCGGATCTGGCCGTCCCGGTCGACCGGGTCTGCTGAAGCGCAGAGGCTTGAGCGGGA-TCCCTATGGAACAACAGACCGGTAGGTGAGCCCAAGGATCGCATGCCGCTGCTGGCCCGGGA-CGCTGGACGCCAGCAGGAGACG--CCTC-GCGGACCGGCTCAACCATTCGACCTGAGTTCAGGCAAG
>Wien_C19_HG973000_Coccomyxa_sp
TAGTCATATGCTTGTCTCAAAGATTAAGCCATGCATGTCTAAGTATAAACTGCTTTATACTGTGAAACTGCGAATGGCTCATTAAATCAGTTATAGTTTATTTGATGGTACCTTGCTACTCGGATAACCGTAGTAATTCTAGAGCTAATACGTGCGGAAATCCCGACTCCTGGAAGGGACGTATTTATTAGATAAAAGGCCGACCGGACTT-GTCCGACTCGCGGTGAATCATGATAACTCCACGAATCGCATGGCC-CAGCGCCGGCGATGTTTCATTCAAATTTCTGCCCTATCAACTTTCGACGGTAAGGTATTGGCTTACCGTGGTGGTAACGGGTGACGGAGGATTAGGGTTCGATTCCGGAGAGGGAGCCTGAGAAACGGCTACCACATCCAAGGAAGGCAGCAGGCGCGCAAATTACCCAATCTTGACACAAGGAGGTAGTGACAATAAATAACAATACCGGGGTTTTTCAACTCTGGTAATTGGAATGAGTACAATCTAAACCCCTTAACGAGGATCAATTGGAGGGCAAGTCTGGTGCCAGCAGCCGCGGTAATTCCAGCTCCAATAGCGTATATTTAAGTTGTTGCAGTTAAAAAGCTCGTAGTTGGATTTCGGGCGGGCCCGGCCGGTCCGCCTC--ACGGTGTGCACTGACCGGGCCCGTCCTGCTGCCGGGGACGGGCTCCTGGGCTTCACTGTCCGGGACTCGGAGTCGGCGAGGTTACTTTGAGTAAATTAGAGTGTTCAAAGCAGGCATCCGCCTTGAATACGTTAGCATGGAATAACACGATAGGACTCTGGCCTATCTTGTTGGTCTGTGGGACCGGAGTAATGATTAAGAGGGACAGTCGGGGGCATTCGTATTTCATTGTCAGAGGTGAAATTCTTGGATTTATGAAAGACGAACTACTGCGAAAGCATTTGCCAAGGATGTTTTCATTAATCAAGAACGAAAGTTGGGGGCTCGAAGACGATTAGATACCGTCCTAGTCTCAACCATAAACGATGCCGACTAGGGATTGGCGGGCGTTCTATTGATGACCCCGCCAGCACCTTATGAGAAATCAAAGTTTTTGGGTTCCGGGGGGAGTATGGTCGCAAGGCTGAAACTTAAAGGAATTGACGGAAGGGCACCACCAGGCGTGGAGCCTGCGGCTTAATTTGACTCAACACGGGAAAACTTACCAGGTCCAGACATAGTGAGGATTGACAGATTGAGAGCTCTTTCTTGATTCTATGGGTGGTGGTGCATGGCCGTTCTTAGTTGGTGGGTTGCCTTGTCAGGTTGATTCCGGTAACGAACGAGACCTCAGCCTGCTAACTAGTCACGCCTGGGCTTCCCAGGCGGCGGACTTCTTAGAGGGACTATTGGCGACTAGCCAATGGAAGTGTGAGGCAATAACAGGTCTGTGATGCCCTTAGATGTTCTGGGCCGCACGCGCGCTACACTGATGCGATCAACGAGCCTAGCCTTGGCCGACAGGTCCGGGTAATCTTGCAAACCGCATCGTGATGGGGATAGATTATTGCAATTATTAATCTTCAACGAGGAATGCCTAGTAGGCGCGAGTCATCAGCTCGCGTCGATTACGTCCCTGCCCTTTGTACACACCGCCCGTCGCTCCTACCGATTGGGTGTGCTGGTGAAGCGTTCGGATTGGCGGCCTCCGGCGGTTCGCCGCTGGGAGCAGCCGAGAAGTTCGTTAAACCCTCCCACCTAGAGGAAGGAGAAGTCGTAACAAGGTTTCCGTAGGTGAACCTGCGGAAGGATCATTGCATCGATCAAACACCTTTCGCGAACACCGTCTCCCCGCGCAGGGGGCGTGCGCCTGCTCCCGGTCGATCTCCGGCCGGTAAGGTCAGGCGGGCTGGACGAGGCTTCTC--CGGAAGCCTCCGGCTGGGACCACCCCAACTTGACGC-ATCAAATCTGAAGCAGCGCAAGAGATTCAAACCAAAGACAACTCTCAACAACGGATATCTTGGCTCCCGTATCGATGAAGAACGCAGCGAAATGCGATACGTAGTGTGAATTGCAGATAATGTGAATCATCGAATCTTTGAACGCAAATTGCGCTCGAGGCTTCGGCCGAGAGCATGCCTGCCTCAGTGTCGGTTTCACCCTCGGAGCGGATCTGGCCGTCCCGGTCGACCGGGTCTGCTGAAGCGCAGAGGCTTGAGCGGGA-TCCCTATGGAACAACAGACCGGTAGGTGAGCCCAAGGATCGCATGCCGCTGCTGGCCCGGGA-CGCTGGACGCCAGCAGGAGACG--CCTC-GCGGACCGGCTCAACCATTCGACCTGAGTTCAGGCAAG
>CCAP_216_24_FN298927_Coccomyxa_sp
TAGTCATATGCTTGTCTCAAAGATTAAGCCATGCATGTCTAAGTATAAACTGCTTTATACTGTGAAACTGCGAATGGCTCATTAAATCAGTTATAGTTTATTTGATGGTACCTTACTACTCGGATAACCGTAGTAATTCTAGAGCTAATACGTGCGGAAATCCCGACTTCTGGAAGGGACGTATTTATTAGATAAAAGGCCGACCGGGCTT-GCCCGAATCGCGGTGAATCATGATAACTCCACGAATCGCATGGCCTCAGCGCCGGCGATGTTTCATTCAAATTTCTGCCCTATCAACTTTCGACGGTAAGGTATTGGCTTACCGTGGTGGTAACGGGTGACGGAGGATTAGGGTTCGATTCCGGAGAGGGAGCCTGAGAAACGGCTACCACATCCAAGGAAGGCAGCAGGCGCGCAAATTACCCAATCTTGACACAAGGAGGTAGTGACAATAAATAACAATACCGGGGTTTTTCAACTCTGGTAATTGGAATGAGTACAATCTAAACCCCTTAACGAGGATCAATTGGAGGGCAAGTCTGGTGCCAGCAGCCGCGGTAATTCCAGCTCCAATAGCGTATATTTAAGTTGTTGCAGTTAAAAAGCTCGTAGTTGGATTTCGGGCGGGCCCGGCCGGTCCGCCTT--CGGGTGTGCACTGACCGGGGCCGTCTTGTTGCCGGGGACGGGCTCCTGGGCTTAACTGTCCGGGACTCGGAGTCGGCGAGGTTACTTTGAGTAAATTAGAGTGTTCAAAGCAGGCCTACGCTCTGAATACATTAGCATGGAATAACACGATAGGACTCTGGCCTATCTTGTTGGTCTGTGGGACCGGAGTAATGATTAAGAGGGACAGTCGGGGGCATTCGTATTTCATTGTCAGAGGTGAAATTCTTGGATTTATGAAAGACGAACTACTGCGAAAGCATTTGCCAAGGATGTTTTCATTAATCAAGAACGAAAGTTGGGGGCTCGAAGACGATTAGATACCGTCCTAGTCTCAACCATAAACGATGCCGACTAGGGATTGGCGGGCGTTCTTTTGATGACCCCGCCAGCACCTTATGAGAAATCAAAGTTTTTGGGTTCCGGGGGGAGTATGGTCGCAAGGCTGAAACTTAAAGGAATTGACGGAAGGGCACCACCAGGCGTGGAGCCTGCGGCTTAATTTGACTCAACACGGGAAAACTTACCAGGTCCAGACATAGTGAGGATTGACAGATTGAGAGCTCTTTCTTGATTCTATGGGTGGTGGTGCATGGCCGTTCTTAGTTGGTGGGTTGCCTTGTCAGGTTGATTCCGGTAACGAACGAGACCTCAGCCTGCTAACTAGTCACGATTGGTTCTTCCAGTCGGCCGACTTCTTAGAGGGACTATTGGCGACTAGCCAATGGAAGTGTGAGGCAATAACAGGTCTGTGATGCCCTTAGATGTTCTGGGCCGCACGCGCGCTACACTGATGCAATCAACGAGCCTAGCCTTGGCCGACAGGTCCGGGTAATCTTTGAAACTGCATCGTGATGGGGATAGATGATTGCAATTATTCATCTTCAACGAGGAATGCCTAGTAAGCGCGAGTCATCAGCTCGCGTTGATTACGTCCCTGCCCTTTGTACACACCGCCCGTCGCTCCTACCGATTGGGTGTGCTGGTGAAGCGTTCGGATTGGCGGCAGTGCGCGGTTCGCCGCTCGCTGCAGCCGAGAAGTTCGTTAAACCCTCCCACCTAGAGGAAGGAGAAGTCGTAACAAGGTTTCCGTAGGTGAACCTGCGGAAGGATCATTGCATCGATCGAACACAAACCGCGAACCACGTATCCCCGCAGAAGGCCTGTGCGCTTGTCCCCGTCCGGCG----GGCGACCGGGTCTGGCGGGGGAGGCCGCATTTCCCACCGGGAGGCCCCGGCTGGCGAAACCCCATTACAACCGGAATACACCTGAAGATCGACGTTTGCCTCCAACCGAAGACAACTCTCAACAACGGATATCTTGGCTCCCGTATCGATGAAGAACGCAGCGAAATGCGATACGTAGTGTGAATTGCAGATAATGTGAATCATCGAATCTTTGAACGCAAATTGCACTCGAGGCTCCGGCCGAGAGTATGTCTGCCTCAGCGTCGGCTTCACCCTCAGCGTGGACCTGGCCGTCCCGGTTGACCGGGTCTGCCGAAGAACAGAGGCTCGAACGAGGACCCGATCGGGACAACAGTCTGGTAGGTGACCCGAGGGATCGCATGCCGCTGTCGGCCCGGGACCGTTGTAAGCCGGCAGGAATCGTTTCTCCAGGGAAAGGACACCCTTTTCGACCTGAGTTCAGGCAAG
>CCAP_812_2A_HG972992_Pseudococcomyxa_simplex
TAGTCATATGCTTGTCTCAAAGATTAAGCCATGCATGTCTAAGTATAAACTGCTTTATACTGTGAAACTGCGAATGGCTCATTAAATCAGTTATAGTTTATTTGATGGTACCTTACTACTCGGATAACCGTAGTAATTCTAGAGCTAATACGTGCGGAAATCCCGACTTCTGGAAGGGACGTATTTATTAGATAAAAGGCCGACCGGGCTT-GCCCGAATCGCGGTGAATCATGATAACTCCACGAATCGCATGGCCTCAGCGCCGGCGATGTTTCATTCAAATTTCTGCCCTATCAACTTTCGACGGTAAGGTATTGGCTTACCGTGGTGGTAACGGGTGACGGAGGATTAGGGTTCGATTCCGGAGAGGGAGCCTGAGAAACGGCTACCACATCCAAGGAAGGCAGCAGGCGCGCAAATTACCCAATCTTGACACAAGGAGGTAGTGACAATAAATAACAATACCGGGGTTTTTCAACTCTGGTAATTGGAATGAGTACAATCTAAACCCCTTAACGAGGATCAATTGGAGGGCAAGTCTGGTGCCAGCAGCCGCGGTAATTCCAGCTCCAATAGCGTATATTTAAGTTGTTGCAGTTAAAAAGCTCGTAGTTGGATTTCGGGCGGGCCCGGCCGGTCCGCCTT--CGGGTGTGCACTGACCGGGGCCGTCTTGTTGCCGGGGACGGGCTCCTGGGCTTAACTGTCCGGGACTCGGAGTCGGCGAGGTTACTTTGAGTAAATTAGAGTGTTCAAAGCAGGCCTACGCTCTGAATACATTAGCATGGAATAACACGATAGGACTCTGGCCTATCTTGTTGGTCTGTGGGACCGGAGTAATGATTAAGAGGGACAGTCGGGGGCATTCGTATTTCATTGTCAGAGGTGAAATTCTTGGATTTATGAAAGACGAACTACTGCGAAAGCATTTGCCAAGGATGTTTTCATTAATCAAGAACGAAAGTTGGGGGCTCGAAGACGATTAGATACCGTCCTAGTCTCAACCATAAACGATGCCGACTAGGGATTGGCGGGCGTTCTTTTGATGACCCCGCCAGCACCTTATGAGAAATCAAAGTTTTTGGGTTCCGGGGGGAGTATGGTCGCAAGGCTGAAACTTAAAGGAATTGACGGAAGGGCACCACCAGGCGTGGAGCCTGCGGCTTAATTTGACTCAACACGGGAAAACTTACCAGGTCCAGACATAGTGAGGATTGACAGATTGAGAGCTCTTTCTTGATTCTATGGGTGGTGGTGCATGGCCGTTCTTAGTTGGTGGGTTGCCTTGTCAGGTTGATTCCGGTAACGAACGAGACCTCAGCCTGCTAACTAGTCACGATTGGTTCTTCCAGTCGGCCGACTTCTTAGAGGGACTATTGGCGACTAGCCAATGGAAGTGTGAGGCAATAACAGGTCTGTGATGCCCTTAGATGTTCTGGGCCGCACGCGCGCTACACTGATGCAATCAACGAGCCTAGCCTTGGCCGACAGGTCCGGGTAATCTTTGAAACTGCATCGTGATGGGGATAGATGATTGCAATTATTCATCTTCAACGAGGAATGCCTAGTAAGCGCGAGTCATCAGCTCGCGTTGATTACGTCCCTGCCCTTTGTACACACCGCCCGTCGCTCCTACCGATTGGGTGTGCTGGTGAAGCGTTCGGATTGGCGGCAGTGCGCGGTTCGCCGCTCGCTGCAGCCGAGAAGTTCGTTAAACCCTCCCACCTAGAGGAAGGAGAAGTCGTAACAAGGTTTCCGTAGGTGAACCTGCGGAAGGATCATTGCATCGATCGAACACAAACCGCGAACCACGTATCCCCGCAGAAGGCCTGTGCGCTTGTCCCCGTCCGGCG----GGCGACCGGGTCTGGCGGGGGAGGCCGCATTTCCCACCGGGAGGCCCCGGCTGGCGAAACCCCATTACAACCGGAATACACCTGAAGATCGACGTTTGCCTCCAACCGAAGACAACTCTCAACAACGGATATCTTGGCTCCCGTATCGATGAAGAACGCAGCGAAATGCGATACGTAGTGTGAATTGCAGATAATGTGAATCATCGAATCTTTGAACGCAAATTGCACTCGAGGCTCCGGCCGAGAGTATGTCTGCCTCAGCGTCGGCTTCACCCTCAGCGTGGACCTGGCCGTCCCGGTTGACCGGGTCTGCCGAAGAACAGAGGCTCGAACGAGGACCCGATCGGGACAACAGTCTGGTAGGTGACCCGAGGGATCGCATGCCGCTGTCGGCCCGGGACCGTTGTAAGCCGGCAGGAATCGTTTCTCCAGGGAAAGGACACCCTTTTCGACCTGAGTTCAGGCAAG
>CCAP_812_2B_HG972993_Pseudococcomyxa_simplex
TAGTCATATGCTTGTCTCAAAGATTAAGCCATGCATGTCTAAGTATAAACTGCTTTATACTGTGAAACTGCGAATGGCTCATTAAATCAGTTATAGTTTATTTGATGGTACCTTACTACTCGGATAACCGTAGTAATTCTAGAGCTAATACGTGCGGAAATCCCGACTTCTGGAAGGGACGTATTTATTAGATAAAAGGCCGACCGGGCTT-GCCCGAATCGCGGTGAATCATGATAACTCCACGAATCGCATGGCCTCAGCGCCGGCGATGTTTCATTCAAATTTCTGCCCTATCAACTTTCGACGGTAAGGTATTGGCTTACCGTGGTGGTAACGGGTGACGGAGGATTAGGGTTCGATTCCGGAGAGGGAGCCTGAGAAACGGCTACCACATCCAAGGAAGGCAGCAGGCGCGCAAATTACCCAATCTTGACACAAGGAGGTAGTGACAATAAATAACAATACCGGGGTTTTTCAACTCTGGTAATTGGAATGAGTACAATCTAAACCCCTTAACGAGGATCAATTGGAGGGCAAGTCTGGTGCCAGCAGCCGCGGTAATTCCAGCTCCAATAGCGTATATTTAAGTTGTTGCAGTTAAAAAGCTCGTAGTTGGATTTCGGGCGGGCCCGGCCGGTCCGCCTT--CGGGTGTGCACTGACCGGGGCCGTCTTGTTGCCGGGGACGGGCTCCTGGGCTTAACTGTCCGGGACTCGGAGTCGGCGAGGTTACTTTGAGTAAATTAGAGTGTTCAAAGCAGGCCTACGCTCTGAATACATTAGCATGGAATAACACGATAGGACTCTGGCCTATCTTGTTGGTCTGTGGGACCGGAGTAATGATTAAGAGGGACAGTCGGGGGCATTCGTATTTCATTGTCAGAGGTGAAATTCTTGGATTTATGAAAGACGAACTACTGCGAAAGCATTTGCCAAGGATGTTTTCATTAATCAAGAACGAAAGTTGGGGGCTCGAAGACGATTAGATACCGTCCTAGTCTCAACCATAAACGATGCCGACTAGGGATTGGCGGGCGTTCTTTTGATGACCCCGCCAGCACCTTATGAGAAATCAAAGTTTTTGGGTTCCGGGGGGAGTATGGTCGCAAGGCTGAAACTTAAAGGAATTGACGGAAGGGCACCACCAGGCGTGGAGCCTGCGGCTTAATTTGACTCAACACGGGAAAACTTACCAGGTCCAGACATAGTGAGGATTGACAGATTGAGAGCTCTTTCTTGATTCTATGGGTGGTGGTGCATGGCCGTTCTTAGTTGGTGGGTTGCCTTGTCAGGTTGATTCCGGTAACGAACGAGACCTCAGCCTGCTAACTAGTCACGATTGGTTCTTCCAGTCGGCCGACTTCTTAGAGGGACTATTGGCGACTAGCCAATGGAAGTGTGAGGCAATAACAGGTCTGTGATGCCCTTAGATGTTCTGGGCCGCACGCGCGCTACACTGATGCAATCAACGAGCCTAGCCTTGGCCGACAGGTCCGGGTAATCTTTGAAACTGCATCGTGATGGGGATAGATGATTGCAATTATTCATCTTCAACGAGGAATGCCTAGTAAGCGCGAGTCATCAGCTCGCGTTGATTACGTCCCTGCCCTTTGTACACACCGCCCGTCGCTCCTACCGATTGGGTGTGCTGGTGAAGCGTTCGGATTGGCGGCAGTGCGCGGTTCGCCGCTCGCTGCAGCCGAGAAGTTCGTTAAACCCTCCCACCTAGAGGAAGGAGAAGTCGTAACAAGGTTTCCGTAGGTGAACCTGCGGAAGGATCATTGCATCGATCGAACACAAACCGCGAACCACGTATCCCCGCAGAAGGCCTGTGCGCTTGTCCCCGTCCGGCG----GGCGACCGGGTCTGGCGGGGGAGGCCGCATTTCCCACCGGGAGGCCCCGGCTGGCGAAACCCCATTACAACCGGAATACACCTGAAGATCGACGTTTGCCTCCAACCGAAGACAACTCTCAACAACGGATATCTTGGCTCCCGTATCGATGAAGAACGCAGCGAAATGCGATACGTAGTGTGAATTGCAGATAATGTGAATCATCGAATCTTTGAACGCAAATTGCACTCGAGGCTCCGGCCGAGAGTATGTCTGCCTCAGCGTCGGCTTCACCCTCAGCGTGGACCTGGCCGTCCCGGTTGACCGGGTCTGCCGAAGAACAGAGGCTCGAACGAGGACCCGATCGGGACAACAGTCTGGTAGGTGACCCGAGGGATCGCATGCCGCTGTCGGCCCGGGACCGTTGTAAGCCGGCAGGAATCGTTTCTCCAGGGAAAGGACACCCTTTTCGACCTGAGTTCAGGCAAG
>CCAP_812_3_HG972972_Pseudococcomyxa_simplex
TAGTCATATGCTTGTCTCAAAGATTAAGCCATGCATGTCTAAGTATAAACTGCTTTATACTGTGAAACTGCGAATGGCTCATTAAATCAGTTATAGTTTATTTGATGGTACCTTACTACTCGGATAACCGTAGTAATTCTAGAGCTAATACGTGCGGAAATCCCGACTTCTGGAAGGGACGTATTTATTAGATAAAAGGCCGACCGGGCTT-GCCCGAATCGCGGTGAATCATGATAACTCCACGAATCGCATGGCCTCAGCGCCGGCGATGTTTCATTCAAATTTCTGCCCTATCAACTTTCGACGGTAAGGTATTGGCTTACCGTGGTGGTAACGGGTGACGGAGGATTAGGGTTCGATTCCGGAGAGGGAGCCTGAGAAACGGCTACCACATCCAAGGAAGGCAGCAGGCGCGCAAATTACCCAATCTTGACACAAGGAGGTAGTGACAATAAATAACAATACCGGGGTTTTTCAACTCTGGTAATTGGAATGAGTACAATCTAAACCCCTTAACGAGGATCAATTGGAGGGCAAGTCTGGTGCCAGCAGCCGCGGTAATTCCAGCTCCAATAGCGTATATTTAAGTTGTTGCAGTTAAAAAGCTCGTAGTTGGATTTCGGGCGGGCCCGGCCGGTCCGCCAT--TCGGTGTGCACTGACCGGGCCCGTCTTGTTGCCGGGGACGAGCTCCTGGGCTTAACTGTCCGGGACTCGGAGTCGGCGAGGTTACTTTGAGTAAATTAGAGTGTTCAAAGCAGGCCTACGCTCTGAATACATTAGCATGGAATAACACGATAGGACTCTGGCCTATCTTGTTGGTCTGTGGGACCGGAGTAATGATTAAGAGGGACAGTCGGGGGCATTCGTATTTCATTGTCAGAGGTGAAATTCTTGGATTTATGAAAGACGAACTACTGCGAAAGCATTTGCCAAGGATGTTTTCATTAATCAAGAACGAAAGTTGGGGGCTCGAAGACGATTAGATACCGTCCTAGTCTCAACCATAAACGATGCCGACTAGGGATTGGCGGGCGTTCTTTTGATGACCCCGCCAGCACCTTATGAGAAATCAAAGTTTTTGGGTTCCGGGGGGAGTATGGTCGCAAGGCTGAAACTTAAAGGAATTGACGGAAGGGCACCACCAGGCGTGGAGCCTGCGGCTTAATTTGACTCAACACGGGAAAACTTACCAGGTCCAGACATAGTGAGGATTGACAGATTGAGAGCTCTTTCTTGATTCTATGGGTGGTGGTGCATGGCCGTTCTTAGTTGGTGGGTTGCCTTGTCAGGTTGATTCCGGTAACGAACGAGACCTCAGCCTGCTAACTAGTCACGATTGGTTCTTCCAGTCGGCCGACTTCTTAGAGGGACTATTGGCGACTAGCCAATGGAAGTGTGAGGCAATAACAGGTCTGTGATGCCCTTAGATGTTCTGGGCCGCACGCGCGCTACACTGATGCAATCAACGAGCCTAGCCTTGGCCGACAGGTCCGGGTAATCTTTGAAACTGCATCGTGATGGGGATAGATGATTGCAATTATTCATCTTCAACGAGGAATGCCTAGTAAGCGCGAGTCATCAGCTCGCGTTGATTACGTCCCTGCCCTTTGTACACACCGCCCGTCGCTCCTACCGATTGGGTGTGCTGGTGAAGCGTTCGGATTGGCGGCAGTGCGCGGTTCGCCGCTCGCTGCAGCCGAGAAGTTCGTTAAACCCTCCCACCTAGAGGAAGGAGAAGTCGTAACAAGGTTTCCGTAGGTGAACCTGCGGAAGGATCATTGCATCGATCAAACACAAACCGCGAACCACGTATCCCCGCAGGCGGCCTGTGCGCCTGTCCCTGATCGGCGTCTCGGGGACCAGGTCTGGCGGGGGAGGCCTCTTCCCTT-ACCGGGAAGCCCGGTCGGCAAAACCCAATCACAACCCGAAACATCCTAAAGATTGACGTGTGCCGCCAACCAAAGACAACTCTCAACAACGGATATCTTGGCTCCCGTATCGATGAAGAACGCAGCGAAATGCGATACGTAGTGTGAATTGCAGATAATGTGAATCATCGAATCTTTGAACGCAAATTGCACTCGAGGCTCCGGCCAAGAGTATGTCTGCCTCAGCGTCGGCTTTACCCTCAGCGTGGACCTGGCAGTCCCGGTCGACCGGGTCCGCTGAAGACCAGAGGCTCGAGCAAGGACCCACATGGGAAAACAGTCTGGTAGGTGACCCGAGGG--CGCATGCCACTGTTCGCCCGGAGATGCTGGAAGCCGGCAGGAATCGGCCCTTAGCGGGGCGCACACCCTTTTCGACCTGAGTTCAGGCAAG
>NIES_2166_AGSI00000000_Coccomyxa_subellipsoidea
TAGTCATATGCTTGTCTCAAAGATTAAGCCATGCATGTCTAAGTATAAACTGCTTTATACTGTGAAACTGCGAATGGCTCATTAAATCAGTTATAGTTTATTTGATGGTACCTTACTACTCGGATAACCGTAGTAATTCTAGAGCTAATACGTGCGGAAATCCCGACTTCTGGAAGGGACGTATTTATTAGATAAAAGGCCGACCGGGCTT-GCCCGAATCGCGGTGAATCATGATAACTCCACGAATCGCATGGCCTCAGCGCCGGCGATGTTTCATTCAAATTTCTGCCCTATCAACTTTCGACGGTAAGGTATTGGCTTACCGTGGTGGTAACGGGTGACGGAGGATTAGGGTTCGATTCCGGAGAGGGAGCCTGAGAAACGGCTACCACATCCAAGGAAGGCAGCAGGCGCGCAAATTACCCAATCTTGACACAAGGAGGTAGTGACAATAAATAACAATACCGGGGTTTTTCAACTCTGGTAATTGGAATGAGTACAATCTAAACCCCTTAACGAGGATCAATTGGAGGGCAAGTCTGGTGCCAGCAGCCGCGGTAATTCCAGCTCCAATAGCGTATATTTAAGTTGTTGCAGTTAAAAAGCTCGTAGTTGGATTTCGGGCGGGCCCGGCCGGTCCGCCAT--TCGGTGTGCACTGACCGGGCCCGTCTTGTTGCCGGGGACGAGCTCCTGGGCTTAACTGTCCGGGACTCGGAGTCGGCGAGGTTACTTTGAGTAAATTAGAGTGTTCAAAGCAGGCCTACGCTCTGAATACATTAGCATGGAATAACACGATAGGACTCTGGCCTATCTTGTTGGTCTGTGGGACCGGAGTAATGATTAAGAGGGACAGTCGGGGGCATTCGTATTTCATTGTCAGAGGTGAAATTCTTGGATTTATGAAAGACGAACTACTGCGAAAGCATTTGCCAAGGATGTTTTCATTAATCAAGAACGAAAGTTGGGGGCTCGAAGACGATTAGATACCGTCCTAGTCTCAACCATAAACGATGCCGACTAGGGATTGGCGGGCGTTCTTTTGATGACCCCGCCAGCACCTTATGAGAAATCAAAGTTTTTGGGTTCCGGGGGGAGTATGGTCGCAAGGCTGAAACTTAAAGGAATTGACGGAAGGGCACCACCAGGCGTGGAGCCTGCGGCTTAATTTGACTCAACACGGGAAAACTTACCAGGTCCAGACATAGTGAGGATTGACAGATTGAGAGCTCTTTCTTGATTCTATGGGTGGTGGTGCATGGCCGTTCTTAGTTGGTGGGTTGCCTTGTCAGGTTGATTCCGGTAACGAACGAGACCTCAGCCTGCTAACTAGTCACGATTGGTTCTTCCAGTCGGCCGACTTCTTAGAGGGACTATTGGCGACTAGCCAATGGAAGTGTGAGGCAATAACAGGTCTGTGATGCCCTTAGATGTTCTGGGCCGCACGCGCGCTACACTGATGCAATCAACGAGCCTAGCCTTGGCCGACAGGTCCGGGTAATCTTTGAAACTGCATCGTGATGGGGATAGATGATTGCAATTATTCATCTTCAACGAGGAATGCCTAGTAAGCGCGAGTCATCAGCTCGCGTTGATTACGTCCCTGCCCTTTGTACACACCGCCCGTCGCTCCTACCGATTGGGTGTGCTGGTGAAGCGTTCGGATTGGCGGCAGTGCGCGGTTCGCCGCTCGCTGCAGCCGAGAAGTTCGTTAAACCCTCCCACCTAGAGGAAGGAGAAGTCGTAACAAGGTTTCCGTAGGTGAACCTGCGGAAGGATCATTGCATCGATCAAACACAAACCGCGAACCACGTATCCCCGCAGGCGGCCTGTGCGCCTGTCCCTGATCGGCGTCTCGGGGACCAGGTCTGGCGGGGGAGGCCTCTTCCCTT-ACCGGGAAGCCCGGTCGGCAAAACCCAATCACAACCCGAAACATCCTAAAGATTGACGTGTGCCGCCAACCAAAGACAACTCTCAACAACGGATATCTTGGCTCCCGTATCGATGAAGAACGCAGCGAAATGCGATACGTAGTGTGAATTGCAGATAATGTGAATCATCGAATCTTTGAACGCAAATTGCACTCGAGGCTCCGGCCAAGAGTATGTCTGCCTCAGCGTCGGCTTTACCCTCAGCGTGGACCTGGCAGTCCCGGTCGACCGGGTCCGCTGAAGACCAGAGGCTCGAGCAAGGACCCACATGGGAAAACAGTCTGGTAGGTGACCCGAGGG--CGCATGCCACTGTTCGCCCGGAGATGCTGGAAGCCGGCAGGAATCGGCCCTTAGCGGGGCGCACACCCTTTTCGACCTGAGTTCAGGCAAG
>NIES_2353_HG972971_Coccomyxa_sp
TAGTCATATGCTTGTCTCAAAGATTAAGCCATGCATGTCTAAGTATAAACTGCTTTATACTGTGAAACTGCGAATGGCTCATTAAATCAGTTATAGTTTATTTGATGGTACCTTACTACTCGGATAACCGTAGTAATTCTAGAGCTAATACGTGCGGAAATCCCGACTTCTGGAAGGGACGTATTTATTAGATAAAAGGCCGACCGGGCTT-GCCCGAATCGCGGTGAATCATGATAACTCCACGAATCGCATGGCCTCAGCGCCGGCGATGTTTCATTCAAATTTCTGCCCTATCAACTTTCGACGGTAAGGTATTGGCTTACCGTGGTGGTAACGGGTGACGGAGGATTAGGGTTCGATTCCGGAGAGGGAGCCTGAGAAACGGCTACCACATCCAAGGAAGGCAGCAGGCGCGCAAATTACCCAATCTTGACACAAGGAGGTAGTGACAATAAATAACAATACCGGGGTTTTTCAACTCTGGTAATTGGAATGAGTACAATCTAAACCCCTTAACGAGGATCAATTGGAGGGCAAGTCTGGTGCCAGCAGCCGCGGTAATTCCAGCTCCAATAGCGTATATTTAAGTTGTTGCAGTTAAAAAGCTCGTAGTTGGATTTCGGGCGGGCCCGGCCGGTCCGCCAT--TCGGTGTGCACTGACCGGGCCCGTCTTGTTGCCGGGGACGAGCTCCTGGGCTTAACTGTCCGGGACTCGGAGTCGGCGAGGTTACTTTGAGTAAATTAGAGTGTTCAAAGCAGGCCTACGCTCTGAATACATTAGCATGGAATAACACGATAGGACTCTGGCCTATCTTGTTGGTCTGTGGGACCGGAGTAATGATTAAGAGGGACAGTCGGGGGCATTCGTATTTCATTGTCAGAGGTGAAATTCTTGGATTTATGAAAGACGAACTACTGCGAAAGCATTTGCCAAGGATGTTTTCATTAATCAAGAACGAAAGTTGGGGGCTCGAAGACGATTAGATACCGTCCTAGTCTCAACCATAAACGATGCCGACTAGGGATTGGCGGGCGTTCTTTTGATGACCCCGCCAGCACCTTATGAGAAATCAAAGTTTTTGGGTTCCGGGGGGAGTATGGTCGCAAGGCTGAAACTTAAAGGAATTGACGGAAGGGCACCACCAGGCGTGGAGCCTGCGGCTTAATTTGACTCAACACGGGAAAACTTACCAGGTCCAGACATAGTGAGGATTGACAGATTGAGAGCTCTTTCTTGATTCTATGGGTGGTGGTGCATGGCCGTTCTTAGTTGGTGGGTTGCCTTGTCAGGTTGATTCCGGTAACGAACGAGACCTCAGCCTGCTAACTAGTCACGATTGGTTCTTCCAGTCGGCCGACTTCTTAGAGGGACTATTGGCGACTAGCCAATGGAAGTGTGAGGCAATAACAGGTCTGTGATGCCCTTAGATGTTCTGGGCCGCACGCGCGCTACACTGATGCAATCAACGAGCCTAGCCTTGGCCGACAGGTCCGGGTAATCTTTGAAACTGCATCGTGATGGGGATAGATGATTGCAATTATTCATCTTCAACGAGGAATGCCTAGTAAGCGCGAGTCATCAGCTCGCGTTGATTACGTCCCTGCCCTTTGTACACACCGCCCGTCGCTCCTACCGATTGGGTGTGCTGGTGAAGCGTTCGGATTGGCGGCAGTGCGCGGTTCGCCGCTCGCTGCAGCCGAGAAGTTCGTTAAACCCTCCCACCTAGAGGAAGGAGAAGTCGTAACAAGGTTTCCGTAGGTGAACCTGCGGAAGGATCATTGCATCGATCAAACACAAACCGCGAACCACGTATCCCCGCAGGCGGCCTGTGCGCCTGTCCCTGATCGGCGTCTCGGGGACCAGGTCTGGCGGGGGAGGCCTCTTCCCTT-ACCGGGAAGCCCGGTCGGCAAAACCCAATCACAACCCGAAACATCCTAAAGATTGACGTGTGCCGCCAACCAAAGACAACTCTCAACAACGGATATCTTGGCTCCCGTATCGATGAAGAACGCAGCGAAATGCGATACGTAGTGTGAATTGCAGATAATGTGAATCATCGAATCTTTGAACGCAAATTGCACTCGAGGCTCCGGCCAAGAGTATGTCTGCCTCAGCGTCGGCTTTACCCTCAGCGTGGACCTGGCAGTCCCGGTCGACCGGGTCCGCTGAAGACCAGAGGCTCGAGCAAGGACCCACATGGGAAAACAGTCTGGTAGGTGACCCGAGGG--CGCATGCCACTGTTCGCCCGGAGATGCTGGAAGCCGGCAGGAATCGGCCCTTAGCGGGGCGCACACCCTTTTCGACCTGAGTTCAGGCAAG
>IB_GF_12_KM020052_Coccomyxa_sp
tagtcatatgcttgtctcaaagattaagccatgcatgtctaagtataaactgctttatactgtgaaactgcgaatggctcattaaatcagttatagtttatttgatggtaccttactactcggataaccgtagtaattctagagctaatacgtgcggaaatcccgacttctggaagggacgtatttattagataaaaggccgaccgggctt-gcccgaatcgcggtgaatcatgataactccacgaatcgcatggcctcagcgccggcgatgtttcattcaaatttctgccctatcaactttcgacggtaaggtattggcttaccgtggtggtaacgggtgacggaggattagggttcgattccggagagggagcctgagaaacggctaccacatccaaggaaggcagcaggcgcgcaaattacccaatcttgacacaaggaggtagtgacaataaataacaataccggggtttttcaactctggtaattggaatgagtacaatctaaaccccttaacgaggatcaattggagggcaagtctggtgccagcagccgcggtaattccagctccaatagcgtatatttaagttgttgcagttaaaaagctcgtagttggatttcgggcgggcccggccggtccgccat--tcggtgtgcactgaccgggcccgtcttgttgccggggacgagctcctgggcttaactgtccgggactcggagtcggcgaggttactttgagtaaattagagtgttcaaagcaggcctacgctctgaatacattagcatggaataacacgataggactctggcctatcttgttggtctgtgggaccggagtaatgattaagagggacagtcgggggcattcgtatttcattgtcagaggtgaaattcttggatttatgaaagacgaactactgcgaaagcatttgccaaggatgttttcattaatcaagaacgaaagttgggggctcgaagacgattagataccgtcctagtctcaaccataaacgatgccgactagggattggcgggcgttcttttgatgaccccgccggcaccttatgagaaatcaaagtttttgggttccggggggagtatggtcgcaaggctgaaacttaaaggaattgacggaagggcaccaccaggcgtggagcctgcggcttaatttgactcaacacgggaaaacttaccaggtccagacatagtgaggattgacagattgagagctctttcttgattctatgggtggtggtgcatggccgttcttagttggtgggttgccttgtcaggttgattccggtaacgaacgagacctcagcctgctaactagtcacgattggttcttccagtcggccgacttcttagagggactattggcgactagccaatggaagtgtgaggcaataacaggtctgtgatgcccttagatgttctgggccgcacgcgcgctacactgatgcaatcaacgagcctagccttggccgacaggtccgggtaatctttgaaactgcatcgtgatggggatagatgattgcaattattcatcttcaacgaggaatgcctagtaagcgcgagtcatcagctcgcgttgattacgtccctgccctttgtacacaccgcccgtcgctcctaccgattgggtgtgctggtgaagcgttcggattggcggcagtgcgcggttcgccgctcgctgcagccgagaagttcgttaaaccctcccacctagaggaaggagaagtcgtaacaaggtttccgtaggtgaacctgcggaaggatcattgcatcgatcaaacacaaaccgtgaaccacgtatccccgcaggcggcctgtgcgcctgtccctgatcggcgtctcggggaccaggtctggcgggggaggcctcttccctt-accgggaagcccggtcggcaaaacccaatcacaacccgaaacatcctaaagattgacgtgtgccgccaaccaaagacaactctcaacaacggatatcttggctcccgtatcgatgaagaacgcagcgaaatgcgatacgtagtgtgaattgcagataatgtgaatcatcgaatctttgaacgcaaattgcactcgaggctccggccaagagtatgtctgcctcagcgtcggctttaccctcagcgtggacctggcagtcccggtcgaccgggtccgctgaagaccagaggctcgagcaaggacccacatgggaaaacagtctggtaggtgacccgaggg--cgcatgccactgttcgcccggagatgctgaaagccggcaggaatcggcccttagcggggcgcacacccttttcgacctgagttcaggcaag
>NIES_2252_HG972973_Coccomyxa_dispar
TAGTCATATGCTTGTCTCAAAGATTAAGCCATGCATGTCTAAGTATAAACTGCTTTATACTGTGAAACTGCGAATGGCTCATTAAATCAGTTATAGTTTATTTGATGGTACCTTACTACTCGGATAACCGTAGTAATTCTAGAGCTAATACGTGCGGAAATCCCGACTTCTGGAAGGGACGTATTTATTAGATAAAAGGCCGACCGGGCTT-GCCCGAATCGCGGTGAATCATGATAACTCCACGAATCGCATGGCCTCAGCGCCGGCGATGTTTCATTCAAATTTCTGCCCTATCAACTTTCGACGGTAAGGTATTGGCTTACCGTGGTGGTAACGGGTGACGGAGGATTAGGGTTCGATTCCGGAGAGGGAGCCTGAGAAACGGCTACCACATCCAAGGAAGGCAGCAGGCGCGCAAATTACCCAATCTTGACACAAGGAGGTAGTGACAATAAATAACAATACCGGGGTTTTTCAACTCTGGTAATTGGAATGAGTACAATCTAAACCCCTTAACGAGGATCAATTGGAGGGCAAGTCTGGTGCCAGCAGCCGCGGTAATTCCAGCTCCAATAGCGTATATTTAAGTTGTTGCAGTTAAAAAGCTCGTAGTTGGATTTCGGGCGGGCCCGGCCGGTCCGCCAT--TCGGTGTGCACTGACCGGGCCCGTCTTGTTGCCGGGGACGAGCTCCTGGGCTTAACTGTCCGGGACTCGGAGTCGGCGAGGTTACTTTGAGTAAATTAGAGTGTTCAAAGCAGGCCTACGCTCTGAATACATTAGCATGGAATAACACGATAGGACTCTGGCCTATCTTGTTGGTCTGTGGGACCGGAGTAATGATTAAGAGGGACAGTCGGGGGCATTCGTATTTCATTGTCAGAGGTGAAATTCTTGGATTTATGAAAGACGAACTACTGCGAAAGCATTTGCCAAGGATGTTTTCATTAATCAAGAACGAAAGTTGGGGGCTCGAAGACGATTAGATACCGTCCTAGTCTCAACCATAAACGATGCCGACTAGGGATTGGCGGGCGTTCTTTTGATGACCCCGCCAGCACCTTATGAGAAATCAAAGTTTTTGGGTTCCGGGGGGAGTATGGTCGCAAGGCTGAAACTTAAAGGAATTGACGGAAGGGCACCACCAGGCGTGGAGCCTGCGGCTTAATTTGACTCAACACGGGAAAACTTACCAGGTCCAGACATAGTGAGGATTGACAGATTGAGAGCTCTTTCTTGATTCTATGGGTGGTGGTGCATGGCCGTTCTTAGTTGGTGGGTTGCCTTGTCAGGTTGATTCCGGTAACGAACGAGACCTCAGCCTGCTAACTAGTCACGATTGGTTCTTCCAGTCGGCCGACTTCTTAGAGGGACTATTGGCGACTAGCCAATGGAAGTGTGAGGCAATAACAGGTCTGTGATGCCCTTAGATGTTCTGGGCCGCACGCGCGCTACACTGATGCAATCAACGAGCCTAGCCTTGGCCGACAGGTCCGGGTAATCTTTGAAACTGCATCGTGATGGGGATAGATGATTGCAATTATTCATCTTCAACGAGGAATGCCTAGTAAGCGCGAGTCATCAGCTCGCGTTGATTACGTCCCTGCCCTTTGTACACACCGCCCGTCGCTCCTACCGATTGGGTGTGCTGGTGAAGCGTTCGGATTGGCGGCAGTGCGCGGTTCGCCGCTCGCTGCAGCCGAGAAGTTCGTTAAACCCTCCCACCTAGAGGAAGGAGAAGTCGTAACAAGGTTTCCGTAGGTGAACCTGCGGAAGGATCATTGCATCGATCAAACACAAACCGCGAACCACGTATCCCCGCAGGCGGCCTGTGCGCCTGTCCCTGAACGGCGTCTCGGGGACCAGGTCTGGCGGGGGAGGCTTCTTCCCTT-ACCGGGAAGCCCGGTCGGCAAAACCCAATCACAACCCGAAACATCCTAAAGATCGACGTGTGCCGCCAACCAAAGACAACTCTCAACAACGGATATCTTGGCTCCCGTATCGATGAAGAACGCAGCGAAATGCGATACGTAGTGTGAATTGCAGATAATGTGAATCATCGAATCTTTGAACGCAAATTGCACTCGAGGCTCCGGCCAAGAGTATGTCTGCCTCAGCGTCGGCTTTACCCTCAGCGTGGACCTGGCAGTCCCGGTCGACCGGGTCCGCTGAAGACCAGAGGCTCGAGCAAGGACCCACATGGGAAAACAGTCTGGTAGGTGACCCGAGGG--CGCATGCCACTGTTCGCCCGGAGATGCTGGAAGCCGGCAGGAATCGGCCCTTAGCGGGGCGCACACCCTTTTCGACCTGAGTTCAGGCAAG
>CAUP_H5103_HG973007_Choricystis_sp
TAGTCATATGCTTGTCTCAAAGATTAAGCCATGCATGTCTAAGTATAAACTGCTTTATACTGTGAAACTGCGAATGGCTCATTAAATCAGTTATAGTTTATTTGATGGTACCTTGCTACTCGGATAACCGTAGTAATTCTAGAGCTAATACGTGCGGAAATCCCGACTCCTGGAAGGGACGTATTTATTAGATAAAAGGCCGACCGGACTC-GTCCGACTCGCGGTGAATCATGATAACTCCACGAATCGCATGGCC-CAGCGCCGGCGATGTTTCATTCAAATTTCTGCCCTATCAACTTTCGACGGTAAGGTATTGGCTTACCGTGGTGGTAACGGGTGACGGAGGATTAGGGTTCGATTCCGGAGAGGGAGCCTGAGAAACGGCTACCACATCCAAGGAAGGCAGCAGGCGCGCAAATTACCCAATCTTGACACAAGGAGGTAGTGACAATAAATAACAATACCGGGGTTTTTCAACTCTGGTAATTGGAATGAGTACAATCTAAACCCCTTAACGAGGATCAATTGGAGGGCAAGTCTGGTGCCAGCAGCCGCGGTAATTCCAGCTCCAATAGCGTATATTTAAGTTGTTGCAGTTAAAAAGCTCGTAGTTGGATTTCGGGCGGGCCCGGCCGGTCCGCCTC--ACGGTGTGCACTGACCGGGCCCGTCCTGCTGCCGGGGACGGGCTCCTGGGCTTCACTGTCCGGGACTCGGAGTCGGCGAGGTTACTTTGAGTAAATTAGAGTGTTCAAAGCAGGCATCCGCCTTGAATACGTTAGCATGGAATAACACGATAGGACTCTGGCCTATCTTGTTGGTCTGTGGGACCGGAGTAATGATTAAGAGGGACAGTCGGGGGCATTCGTATTTCATTGTCAGAGGTGAAATTCTTGGATTTATGAAAGACGAACTACTGCGAAAGCATTTGCCAAGGATGTTTTCATTAATCAAGAACGAAAGTTGGGGGCTCGAAGACGATTAGATACCGTCCTAGTCTCAACCATAAACGATGCCGACTAGGGATTGGCGGGCGTTCTATTGATGACCCCGCCAGCACCTTATGAGAAATCAAAGTTTTTGGGTTCCGGGGGGAGTATGGTCGCAAGGCTGAAACTTAAAGGAATTGACGGAAGGGCACCACCAGGCGTGGAGCCTGCGGCTTAATTTGACTCAACACGGGAAAACTTACCAGGTCCAGACATAGTGAGGATTGACAGATTGAGAGCTCTTTCTTGATTCTATGGGTGGTGGTGCATGGCCGTTCTTAGTTGGTGGGTTGCCTTGTCAGGTTGATTCCGGTAACGAACGAGACCTCAGCCTGCTAACTAGTCACGCCTGGGCTCCCCAGGCGGCGGACTTCTTAGAGGGACTATTGGCGACTAGCCAATGGAAGTGTGAGGCAATAACAGGTCTGTGATGCCCTTAGATGTTCTGGGCCGCACGCGCGCTACACTGATGCGATCAACGAGCCTAGCCTTGGCCGACAGGTCCGGGTAATCTTGCAAACCGCATCGTGATGGGGATAGATTATTGCAATTATTAATCTTCAACGAGGAATGCCTAGTAGGCGCGAGTCATCAGCTCGCGTCGATTACGTCCCTGCCCTTTGTACACACCGCCCGTCGCTCCTACCGATTGGGTGTGCTGGTGAAGCGTTCGGATTGGCGGCTTCCGGCGGTTCGCCGCTGGTAGCAGCCGAGAAGTTCGTTAAACCCTCCCACCTAGAGGAAGGAGAAGTCGTAACAAGGTTTCCGTAGGTGAACCTGCGGAAGGATCATTGCATCGATCAAACACCTTTCGCGAACACCGTCTCCCCGCGCTTTGTGCGTGCGCCTGCTCCCGGTCGA-ATCCGGTCAATAAGGTCAGGCGGGAGGGATGAGGCTCTTT-ACAAGAGCCTCCGGCTGGGACCACCCCAACTTGACGC-ATCAAATCTGAAGCAGCGCAAGAGATTCAAACCAAAGACAACTCTCAACAACGGATATCTTGGCTCCCGTATCGATGAAGAACGCAGCGAAATGCGATACGTAGTGTGAATTGCAGATAATGTGAATCATCGAATCTTTGAACGCAAATTGCGCTCGAGGCCTCGGCCGAGAGCATGCCTGCCTCAGTGTCGGTTTCACCCTCGGTGCGGATCTGGCCGTCCCGGTTGACCGGGTCTGCTGAAGCGCAGAGGCTTTAGCGGGATTCCCTTCGGAACAACAGACCGGTAGGTGAGCCCAAGGATCGCATGCCGCTGCTGGCCCGGGA-CGCTGGACGCCAGCAGGAGACGGGTCTC-ACGACCCATCTCAACCATTCGACCTGAGTTCAGGCAAG
>SAG_2040_HG973004_Coccomyxa_sp
TAGTCATATGCTTGTCTCAAAGATTAAGCCATGCATGTCTAAGTATAAACTGCTTTATACTGTGAAACTGCGAATGGCTCATTAAATCAGTTATAGTTTATTTGATGGTACCTTGCTACTCGGATAACCGTAGTAATTCTAGAGCTAATACGTGCGGAAATCCCGACTCCTGGAAGGGACGTATTTATTAGATAAAAGGCCGACCGGACTC-GTCCGACTCGCGGTGAATCATGATAACTCCACGAATCGCATGGCC-CAGCGCCGGCGATGTTTCATTCAAATTTCTGCCCTATCAACTTTCGACGGTAAGGTATTGGCTTACCGTGGTGGTAACGGGTGACGGAGGATTAGGGTTCGATTCCGGAGAGGGAGCCTGAGAAACGGCTACCACATCCAAGGAAGGCAGCAGGCGCGCAAATTACCCAATCTTGACACAAGGAGGTAGTGACAATAAATAACAATACCGGGGTTTTTCAACTCTGGTAATTGGAATGAGTACAATCTAAACCCCTTAACGAGGATCAATTGGAGGGCAAGTCTGGTGCCAGCAGCCGCGGTAATTCCAGCTCCAATAGCGTATATTTAAGTTGTTGCAGTTAAAAAGCTCGTAGTTGGATTTCGGGCGGGCCCGGCCGGTCCGCCTC--ACGGTGTGCACTGACCGGGCCCGTCCTGCTGCCGGGGACGGGCTCCTGGGCTTCACTGTCCGGGACTCGGAGTCGGCGAGGTTACTTTGAGTAAATTAGAGTGTTCAAAGCAGGCATCCGCCTTGAATACGTTAGCATGGAATAACACGATAGGACTCTGGCCTATCTTGTTGGTCTGTGGGACCGGAGTAATGATTAAGAGGGACAGTCGGGGGCATTCGTATTTCATTGTCAGAGGTGAAATTCTTGGATTTATGAAAGACGAACTACTGCGAAAGCATTTGCCAAGGATGTTTTCATTAATCAAGAACGAAAGTTGGGGGCTCGAAGACGATTAGATACCGTCCTAGTCTCAACCATAAACGATGCCGACTAGGGATTGGCGGGCGTTCTATTGATGACCCCGCCAGCACCTTATGAGAAATCAAAGTTTTTGGGTTCCGGGGGGAGTATGGTCGCAAGGCTGAAACTTAAAGGAATTGACGGAAGGGCACCACCAGGCGTGGAGCCTGCGGCTTAATTTGACTCAACACGGGAAAACTTACCAGGTCCAGACATAGTGAGGATTGACAGATTGAGAGCTCTTTCTTGATTCTATGGGTGGTGGTGCATGGCCGTTCTTAGTTGGTGGGTTGCCTTGTCAGGTTGATTCCGGTAACGAACGAGACCTCAGCCTGCTAACTAGTCACGCCTGGGCTCCCCAGGCGGCGGACTTCTTAGAGGGACTATTGGCGACTAGCCAATGGAAGTGTGAGGCAATAACAGGTCTGTGATGCCCTTAGATGTTCTGGGCCGCACGCGCGCTACACTGATGCGATCAACGAGCCTAGCCTTGGCCGACAGGTCCGGGTAATCTTGCAAACCGCATCGTGATGGGGATAGATTATTGCAATTATTAATCTTCAACGAGGAATGCCTAGTAGGCGCGAGTCATCAGCTCGCGTCGATTACGTCCCTGCCCTTTGTACACACCGCCCGTCGCTCCTACCGATTGGGTGTGCTGGTGAAGCGTTCGGATTGGCGGCTTCCGGCGGTTCGCCGCTGGTAGCAGCCGAGAAGTTCGTTAAACCCTCCCACCTAGAGGAAGGAGAAGTCGTAACAAGGTTTCCGTAGGTGAACCTGCGGAAGGATCATTGCATCGATCAAACACCTTTCGCGAACACCGTCTCCCCGCGCTTTGTGCGTGCGCCTGCTCCCGGTCGA-ATCCGGTCAATAAGGTCAGGCGGGAGGGATGAGGCTCTTT-ACAAGAGCCTCCGGCTGGGACCACCCCAACTTGACGC-ATCAAATCTGAAGCAGCGCAAGAGATTCAAACCAAAGACAACTCTCAACAACGGATATCTTGGCTCCCGTATCGATGAAGAACGCAGCGAAATGCGATACGTAGTGTGAATTGCAGATAATGTGAATCATCGAATCTTTGAACGCAAATTGCGCTCGAGGCCTCGGCCGAGAGCATGCCTGCCTCAGTGTCGGTTTCACCCTCGGTGCGGATCTGGCCGTCCCGGTTGACCGGGTCTGCTGAAGCGCAGAGGCTTTAGCGGGATTCCCTTCGGAACAACAGACCGGTAGGTGAGCCCAAGGATCGCATGCCGCTGCTGGCCCGGGA-CGCTGGACGCCAGCAGGAGACGGGTCTC-ACGACCCATCTCAACCATTCGACCTGAGTTCAGGCAAG
>SAG_2127_HG973005_Coccomyxa_sp
TAGTCATATGCTTGTCTCAAAGATTAAGCCATGCATGTCTAAGTATAAACTGCTTTATACTGTGAAACTGCGAATGGCTCATTAAATCAGTTATAGTTTATTTGATGGTACCTTGCTACTCGGATAACCGTAGTAATTCTAGAGCTAATACGTGCGGAAATCCCGACTCCTGGAAGGGACGTATTTATTAGATAAAAGGCCGACCGGACTC-GTCCGACTCGCGGTGAATCATGATAACTCCACGAATCGCATGGCC-CAGCGCCGGCGATGTTTCATTCAAATTTCTGCCCTATCAACTTTCGACGGTAAGGTATTGGCTTACCGTGGTGGTAACGGGTGACGGAGGATTAGGGTTCGATTCCGGAGAGGGAGCCTGAGAAACGGCTACCACATCCAAGGAAGGCAGCAGGCGCGCAAATTACCCAATCTTGACACAAGGAGGTAGTGACAATAAATAACAATACCGGGGTTTTTCAACTCTGGTAATTGGAATGAGTACAATCTAAACCCCTTAACGAGGATCAATTGGAGGGCAAGTCTGGTGCCAGCAGCCGCGGTAATTCCAGCTCCAATAGCGTATATTTAAGTTGTTGCAGTTAAAAAGCTCGTAGTTGGATTTCGGGCGGGCCCGGCCGGTCCGCCTC--ACGGTGTGCACTGACCGGGCCCGTCCTGCTGCCGGGGACGGGCTCCTGGGCTTCACTGTCCGGGACTCGGAGTCGGCGAGGTTACTTTGAGTAAATTAGAGTGTTCAAAGCAGGCATCCGCCTTGAATACGTTAGCATGGAATAACACGATAGGACTCTGGCCTATCTTGTTGGTCTGTGGGACCGGAGTAATGATTAAGAGGGACAGTCGGGGGCATTCGTATTTCATTGTCAGAGGTGAAATTCTTGGATTTATGAAAGACGAACTACTGCGAAAGCATTTGCCAAGGATGTTTTCATTAATCAAGAACGAAAGTTGGGGGCTCGAAGACGATTAGATACCGTCCTAGTCTCAACCATAAACGATGCCGACTAGGGATTGGCGGGCGTTCTATTGATGACCCCGCCAGCACCTTATGAGAAATCAAAGTTTTTGGGTTCCGGGGGGAGTATGGTCGCAAGGCTGAAACTTAAAGGAATTGACGGAAGGGCACCACCAGGCGTGGAGCCTGCGGCTTAATTTGACTCAACACGGGAAAACTTACCAGGTCCAGACATAGTGAGGATTGACAGATTGAGAGCTCTTTCTTGATTCTATGGGTGGTGGTGCATGGCCGTTCTTAGTTGGTGGGTTGCCTTGTCAGGTTGATTCCGGTAACGAACGAGACCTCAGCCTGCTAACTAGTCACGCCTGGGCTCCCCAGGCGGCGGACTTCTTAGAGGGACTATTGGCGACTAGCCAATGGAAGTGTGAGGCAATAACAGGTCTGTGATGCCCTTAGATGTTCTGGGCCGCACGCGCGCTACACTGATGCGATCAACGAGCCTAGCCTTGGCCGACAGGTCCGGGTAATCTTGCAAACCGCATCGTGATGGGGATAGATTATTGCAATTATTAATCTTCAACGAGGAATGCCTAGTAGGCGCGAGTCATCAGCTCGCGTCGATTACGTCCCTGCCCTTTGTACACACCGCCCGTCGCTCCTACCGATTGGGTGTGCTGGTGAAGCGTTCGGATTGGCGGCTTCCGGCGGTTCGCCGCTGGTAGCAGCCGAGAAGTTCGTTAAACCCTCCCACCTAGAGGAAGGAGAAGTCGTAACAAGGTTTCCGTAGGTGAACCTGCGGAAGGATCATTGCATCGATCAAACACCTTTCGCGAACACCGTCTCCCCGCGCTTTGTGCGTGCGCCTGCTCCCGGTCGA-ATCCGGTCAATAAGGTCAGGCGGGAGGGATGAGGCTCTTT-ACAAGTGCCTCCGGCTGGGACCACCCCAACTTGACGC-ATCAAATCTGAAGCAGCGCAAGAGATTCAAACCAAAGACAACTCTCAACAACGGATATCTTGGCTCCCGTATCGATGAAGAACGCAGCGAAATGCGATACGTAGTGTGAATTGCAGATAATGTGAATCATCGAATCTTTGAACGCAAATTGCGCTCGAGGCCTCGGCCGAGAGCATGCCTGCCTCAGTGTCGGTTTCACCCTCGGTGCGGATCTGGCCGTCCCGGTTGACCGGGTCTGCTGAAGCGCAGAGGCTTTAGCGGGATTCCCTTCGGAACAACAGACCGGTAGGTGAGCCCAAGGATCGCATGCCGCTGCTGGCCCGGGA-CGCTGGACGCCAGCAGGAGACGGGTCTC-ACGACCCATCTCAACCATTCGACCTGAGTTCAGGCAAG
>SAG_2325_HG973006_Coccomyxa_sp
TAGTCATATGCTTGTCTCAAAGATTAAGCCATGCATGTCTAAGTATAAACTGCTTTATACTGTGAAACTGCGAATGGCTCATTAAATCAGTTATAGTTTATTTGATGGTACCTTGCTACTCGGATAACCGTAGTAATTCTAGAGCTAATACGTGCGGAAATCCCGACTCCTGGAAGGGACGTATTTATTAGATAAAAGGCCGACCGGACTC-GTCCGACTCGCGGTGAATCATGATAACTCCACGAATCGCATGGCC-CAGCGCCGGCGATGTTTCATTCAAATTTCTGCCCTATCAACTTTCGACGGTAAGGTATTGGCTTACCGTGGTGGTAACGGGTGACGGAGGATTAGGGTTCGATTCCGGAGAGGGAGCCTGAGAAACGGCTACCACATCCAAGGAAGGCAGCAGGCGCGCAAATTACCCAATCTTGACACAAGGAGGTAGTGACAATAAATAACAATACCGGGGTTTTTCAACTCTGGTAATTGGAATGAGTACAATCTAAACCCCTTAACGAGGATCAATTGGAGGGCAAGTCTGGTGCCAGCAGCCGCGGTAATTCCAGCTCCAATAGCGTATATTTAAGTTGTTGCAGTTAAAAAGCTCGTAGTTGGATTTCGGGCGGGCCCGGCCGGTCCGCCTC--ACGGTGTGCACTGACCGGGCCCGTCCTGCTGCCGGGGACGGGCTCCTGGGCTTCACTGTCCGGGACTCGGAGTCGGCGAGGTTACTTTGAGTAAATTAGAGTGTTCAAAGCAGGCATCCGCCTTGAATACGTTAGCATGGAATAACACGATAGGACTCTGGCCTATCTTGTTGGTCTGTGGGACCGGAGTAATGATTAAGAGGGACAGTCGGGGGCATTCGTATTTCATTGTCAGAGGTGAAATTCTTGGATTTATGAAAGACGAACTACTGCGAAAGCATTTGCCAAGGATGTTTTCATTAATCAAGAACGAAAGTTGGGGGCTCGAAGACGATTAGATACCGTCCTAGTCTCAACCATAAACGATGCCGACTAGGGATTGGCGGGCGTTCTATTGATGACCCCGCCAGCACCTTATGAGAAATCAAAGTTTTTGGGTTCCGGGGGGAGTATGGTCGCAAGGCTGAAACTTAAAGGAATTGACGGAAGGGCACCACCAGGCGTGGAGCCTGCGGCTTAATTTGACTCAACACGGGAAAACTTACCAGGTCCAGACATAGTGAGGATTGACAGATTGAGAGCTCTTTCTTGATTCTATGGGTGGTGGTGCATGGCCGTTCTTAGTTGGTGGGTTGCCTTGTCAGGTTGATTCCGGTAACGAACGAGACCTCAGCCTGCTAACTAGTCACGCCTGGGCTCCCCAGGCGGCGGACTTCTTAGAGGGACTATTGGCGACTAGCCAATGGAAGTGTGAGGCAATAACAGGTCTGTGATGCCCTTAGATGTTCTGGGCCGCACGCGCGCTACACTGATGCGATCAACGAGCCTAGCCTTGGCCGACAGGTCCGGGTAATCTTGCAAACCGCATCGTGATGGGGATAGATTATTGCAATTATTAATCTTCAACGAGGAATGCCTAGTAGGCGCGAGTCATCAGCTCGCGTCGATTACGTCCCTGCCCTTTGTACACACCGCCCGTCGCTCCTACCGATTGGGTGTGCTGGTGAAGCGTTCGGATTGGCGGCTTCCGGCGGTTCGCCGCTGGTAGCAGCCGAGAAGTTCGTTAAACCCTCCCACCTAGAGGAAGGAGAAGTCGTAACAAGGTTTCCGTAGGTGAACCTGCGGAAGGATCATTGCATCGATCAAACACCTTTCGCGAACACCGTCTCCCCGCGCTTTGTGCGTGCGCCTGCTCCCGGTCGA-ATCCGGTCAATAAGGTCAGGCGGGAGGGATGAGGCTCTTT-ACAAGAGCCTCCGGCTGGGACCACCCCAACTTGACGC-ATCAAATCTGAAGCAGCGCAAGAGATTCAAACCAAAGACAACTCTCAACAACGGATATCTTGGCTCCCGTATCGATGAAGAACGCAGCGAAATGCGACACGTAGTGTGAATTGCAGATAATGTGAATCATCGAATCTTTGAACGCAAATTGCGCTCGAGGCCTCGGCCGAGAGCATGCCTGCCTCAGTGTCGGTTTCACCCTCGGTGCGGATCTGGCCGTCCCGGTTGACCGGGTCTGCTGAAGCGCAGAGGCTTTAGCGGGATTCCCTTCGGAACAACAGACCGGTAGGTGAGCCCAAGGATCGCATGCCGCTGCTGGCCCGGGA-CGCTGGACGCCAGCAGGAGACGGGTCTC-ACGACCCATCTCAACCATTCGACCTGAGTTCAGGCAAG
>SAG_49_84_HG972998_Coccomyxa_sp
TAGTCATATGCTTGTCTCAAAGATTAAGCCATGCATGTCTAAGTATAAACTGCTTTATACTGTGAAACTGCGAATGGCTCATTAAATCAGTTATAGTTTATTTGATGGTACCTTGCTACTCGGATAACCGTAGTAATTCTAGAGCTAATACGTGCGGAAATCCCGACTTCTGGAAGGGACGTATTTATTAGATAAAAGGCCGACCGAGCTCTGCTCGACTCGCGGTGAATCATGATAACTCCACGAATCGCATGGCCTCCGCGCCGGCGATGTTTCATTCAAATTTCTGCCCTATCAACTTTCGACGGTAAGGTATTGGCTTACCGTGGTGGTAACGGGTGACGGAGGATTAGGGTTCGATTCCGGAGAGGGAGCCTGAGAAACGGCTACCACATCCAAGGAAGGCAGCAGGCGCGCAAATTACCCAATCTCGACACGAGGAGGTAGTGACAATAAATAACAATACCGGGGTTTTTCAACTCTGGTAATTGGAATGAGCACAATCTAAACCCCTTAACGAGGATCAATTGGAGGGCAAGTCTGGTGCCAGCAGCCGCGGTAATTCCAGCTCCAATAGCGTATATTTAAGTTGTTGCAGTTAAAAAGCTCGTAGTTGGATTTCGGGCGGGCCCGGCCGGTCCGCCTTC-ACGGTGTGCACTGACCGGGGCCGTCTTGCTGCCGGGGACGGGCTCCTGGGCTTCACTGTCCGGGACTCGGAGTCGGCGAGGTTACTTTGAGTAAATTAGAGTGTTCAAAGCAGGCCTACGCTCTGAATACATTAGCATGGAATAACGCGATAGGACTCTGGCCTATCTCGTTGGTCTGTGGGACCGGAGTAATGATTAAGAGGGACAGTCGGGGGCATTCGTATTTCATTGTCAGAGGTGAAATTCTTGGATTTATGAAAGACGAACTACTGCGAAAGCATTTGCCAAGGATGTTTTCATTAATCAAGAACGAAAGTTGGGGGCTCGAAGACGATTAGATACCGTCCTAGTCTCAACCATAAACGATGCCGACTAGGGATTGGCGGGCGTTCTTTTGATGACCCCGCCAGCACCTTATGAGAAATCAAAGTTTTTGGGTTCCGGGGGGAGTATGGTCGCAAGGCTGAAACTTAAAGGAATTGACGGAAGGGCACCACCAGGCGTGGAGCCTGCGGCTTAATTTGACTCAACACGGGAAAACTTACCAGGTCCAGACATAGTGAGGATTGACAGATTGAGAGCTCTTTCTTGATTCTATGGGTGGTGGTGCATGGCCGTTCTTAGTTGGTGGGTTGCCTTGTCAGGTTGATTCCGGTAACGAACGAGACCTCAGCCTGCTAACTAGTCACGGTTGGTTCGTCCAGCCGGCCGACTTCTTAGAGGGACTATCGGCGACTAGCCGATGGAAGTGTGAGGCAATAACAGGTCTGTGATGCCCTTAGATGTTCTGGGCCGCACGCGCGCTACACTGATGCGATCAACGAGCCTAGCCTTGGCCGACAGGTCCGGGTAATCTTGCAAACCGCATCGTGATGGGGATAGATTATTGCAATTATTAATCTTCAACGAGGAATGCCTAGTAAGCGCGAGTCATCAGCTCGCGTTGATTACGTCCCTGCCCTTTGTACACACCGCCCGTCGCTCCTACCGATTGGGTGTGCTGGTGAAGCGTTCGGACTGGCGGCTGCGCGCGGTTCGCCGCTCGCTGCAGCCGGGAAGTTCGTTAAACCCTCCCACCTAGAGGAAGGAGAAGTCGTAACAAGGTTTCCGTAGGTGAACCTGCGGAAGGATCATTGCATCGATCGAACATCCACCGGTGACCTCGTACAGCCGAGTCCGCTCGGCGCGCTCATTTTTTCTCGCTTCAAAGAAGAAGGAATCTGGGCAGGCGGGCTCGTCGGCATCACCGACGAG-----CTGGCTCAACCCCACT-AAACGCAACCGAGCCTGAAGCCCACTGCAAGCTACAAACCAATGACAACTCTCAACAACGGATATCTTGGCTCCCGTATCGATGAAGAACGCAGCGAAATGCGATACGTAGTGTGAATTGCAGATAATGTGAATCATCGAATCTTTGAACGCAAATTGCACTCGAGGCTCCGGCCAAGAGTATGCCTGCCTCAGCGTCGGTTTACACCCTCAGAAGGACCTGGCTGTCCCGATCAATCGGGTCCGCTGAAGAACAGAGGCCCGAGCGTGGACCCACTCCGGGCAACAGTCTGGTAGGCGATTGCTGCAATCGCATGCCGCTGTTGGCCAGGGGACGCTGGAAGCCAGCAGGAAA----------------------AACATTCGACCTGAGTTCAGGCAAG
>CAUP_H5107_HG972981_Choricystis_sp
TAGTCATATGCTTGTCTCAAAGATTAAGCCATGCATGTCTAAGTATAAACTGCTTTATACTGTGAAACTGCGAATGGCTCATTAAATCAGTTATAGTTTATTTGATGGTACCTTACTACTCGGATAACCGTAGTAATTCTAGAGCTAATACGTGCGGAAATCCCGACTTCTGGAAGGGACGTATTTATTAGATAAAAGGCCGACCGGGCTT-GCCCGAAACGCGGTGAATCATGATAACTCCACGAATCGCATGGCCTCAGCGCCGGCGATGTTTCATTCAAATTTCTGCCCTATCAACTTTCGACGGTAAGGTATTGGCTTACCGTGGTGGTAACGGGTGACGGAGGATTAGGGTTCGATTCCGGAGAGGGAGCCTGAGAAACGGCTACCACATCCAAGGAAGGCAGCAGGCGCGCAAATTACCCAATCTTGACACAAGGAGGTAGTGACAATAAATAACAATACCGGGGTTTTTCAACTCTGGTAATTGGAATGAGTACAATCTAAACCCCTTAACGAGGATCAATTGGAGGGCAAGTCTGGTGCCAGCAGCCGCGGTAATTCCAGCTCCAATAGCGTATATTTAAGTTGTTGCAGTTAAAAAGCTCGTAGTTGGATTTCGGGCGGGCCCGGCCGGTCCGCCTT--TGGGTGTGCACTGACCGGGCCCGTCTTGTTGCCGGGGACGGGCTCCTGGGCTTAACTGTCCGGGACTCGGAGTCGGCGAGGTTACTTTGAGTAAATTAGAGTGTTCAAAGCAGGCCTACGCTCTGAATACATTAGCATGGAATAACACGATAGGACTCTGGCCTATCTTGTTGGTCTGTGGGACCGGAGTAATGATTAAGAGGGACAGTCGGGGGCATTCGTATTTCATTGTCAGAGGTGAAATTCTTGGATTTATGAAAGACGAACTACTGCGAAAGCATTTGCCAAGGATGTTTTCATTAATCAAGAACGAAAGTTGGGGGCTCGAAGACGATTAGATACCGTCCTAGTCTCAACCATAAACGATGCCGACTAGGGATTGGCGGGCGTTCTTTTGATGACCCCGCCAGCACCTTATGAGAAATCAAAGTTTTTGGGTTCCGGGGGGAGTATGGTCGCAAGGCTGAAACTTAAAGGAATTGACGGAAGGGCACCACCAGGCGTGGAGCCTGCGGCTTAATTTGACTCAACACGGGAAAACTTACCAGGTCCAGACATAGTGAGGATTGACAGATTGAGAGCTCTTTCTTGATTCTATGGGTGGTGGTGCATGGCCGTTCTTAGTTGGTGGGTTGCCTTGTCAGGTTGATTCCGGTAACGAACGAGACCTCAGCCTGCTAACTAGTCACGATTGGTTCTTCCAGTCGGCCGACTTCTTAGAGGGACTATTGGCGACTAGCCAATGGAAGTGTGAGGCAATAACAGGTCTGTGATGCCCTTAGATGTTCTGGGCCGCACGCGCGCTACACTGATGCAATCAACGAGCCTAGCCTTGGCCGACAGGTCCGGGTAATCTTTGAAACTGCATCGTGATGGGGATAGATGATTGCAATTATTCATCTTCAACGAGGAATGCCTAGTAAGCGCGAGTCATCAGCTCGCGTTGATTACGTCCCTGCCCTTTGTACACACCGCCCGTCGCTCCTACCGATTGGGTGTGCTGGTGAAGCGTTCGGATTGGCGGCAGTGCGCGGTTCGCCGCTCGCTGCAGCCGAGAAGTTCGTTAAACCCTCCCACCTAGAGGAAGGAGAAGTCGTAACAAGGTTTCCGTAGGTGAACCTGCGGAAGGATCATTGCATCGATCGAACACAAACCGCGAACCACGTATCCCCGCGGGCGGCCCGTGCGCTTGTCCCTGTCCGGTTTTCGGCGGAACGGGTCTGGCGGGGGAGGCCGCTCTCCCTACCGGGGAAGCCCGGCTGGCAAAACCCCATTGAAACCAGAAACGACCTGAAGACGGACG--GACCTCCAACCGAAGACAACTCTCAACAACGGATATCTTGGCTCCCGTATCGATGAAGAACGCAGCGAAATGCGATACGTAGTGTGAATTGCAGATAATGTGAATCATCGAATCTTTGAACGCAAATTGCACTCGAGGCTCCGGCCGAGAGTATGTCTGCCTCAGCGTCGGCTTCACCCTCAGCGTGGACCTGGCCGTCCCGGTCAACCGGGTCTGCCGAAGAACAGAGGCTCGAACGAGGACCCATTCGGGACGACAGTCTGGTAGGTGACCCGAGGGATCGCATGCCGCTGTCGGCCCGGGACCGTTGTAAGCCGGCAGGAATCGGCTTCTAGAGTAGCGGACACCCCTTTCGACCTGAGTTCAGGCAAG
>SAG_216_3b_HG972980_Coccomyxa_elongata
TAGTCATATGCTTGTCTCAAAGATTAAGCCATGCATGTCTAAGTATAAACTGCTTTATACTGTGAAACTGCGAATGGCTCATTAAATCAGTTATAGTTTATTTGATGGTACCTTACTACTCGGATAACCGTAGTAATTCTAGAGCTAATACGTGCGGAAATCCCGACTTCTGGAAGGGACGTATTTATTAGATAAAAGGCCGACCGGGCTT-GCCCGAAACGCGGTGAATCATGATAACTCCACGAATCGCATGGCCTCAGCGCCGGCGATGTTTCATTCAAATTTCTGCCCTATCAACTTTCGACGGTAAGGTATTGGCTTACCGTGGTGGTAACGGGTGACGGAGGATTAGGGTTCGATTCCGGAGAGGGAGCCTGAGAAACGGCTACCACATCCAAGGAAGGCAGCAGGCGCGCAAATTACCCAATCTTGACACAAGGAGGTAGTGACAATAAATAACAATACCGGGGTTTTTCAACTCTGGTAATTGGAATGAGTACAATCTAAACCCCTTAACGAGGATCAATTGGAGGGCAAGTCTGGTGCCAGCAGCCGCGGTAATTCCAGCTCCAATAGCGTATATTTAAGTTGTTGCAGTTAAAAAGCTCGTAGTTGGATTTCGGGCGGGCCCGGCCGGTCCGCCTT--TGGGTGTGCACTGACCGGGCCCGTCTTGTTGCCGGGGACGGGCTCCTGGGCTTAACTGTCCGGGACTCGGAGTCGGCGAGGTTACTTTGAGTAAATTAGAGTGTTCAAAGCAGGCCTACGCTCTGAATACATTAGCATGGAATAACACGATAGGACTCTGGCCTATCTTGTTGGTCTGTGGGACCGGAGTAATGATTAAGAGGGACAGTCGGGGGCATTCGTATTTCATTGTCAGAGGTGAAATTCTTGGATTTATGAAAGACGAACTACTGCGAAAGCATTTGCCAAGGATGTTTTCATTAATCAAGAACGAAAGTTGGGGGCTCGAAGACGATTAGATACCGTCCTAGTCTCAACCATAAACGATGCCGACTAGGGATTGGCGGGCGTTCTTTTGATGACCCCGCCAGCACCTTATGAGAAATCAAAGTTTTTGGGTTCCGGGGGGAGTATGGTCGCAAGGCTGAAACTTAAAGGAATTGACGGAAGGGCACCACCAGGCGTGGAGCCTGCGGCTTAATTTGACTCAACACGGGAAAACTTACCAGGTCCAGACATAGTGAGGATTGACAGATTGAGAGCTCTTTCTTGATTCTATGGGTGGTGGTGCATGGCCGTTCTTAGTTGGTGGGTTGCCTTGTCAGGTTGATTCCGGTAACGAACGAGACCTCAGCCTGCTAACTAGTCACGATTGGTTCTTCCAGTCGGCCGACTTCTTAGAGGGACTATTGGCGACTAGCCAATGGAAGTGTGAGGCAATAACAGGTCTGTGATGCCCTTAGATGTTCTGGGCCGCACGCGCGCTACACTGATGCAATCAACGAGCCTAGCCTTGGCCGACAGGTCCGGGTAATCTTTGAAACTGCATCGTGATGGGGATAGATGATTGCAATTATTCATCTTCAACGAGGAATGCCTAGTAAGCGCGAGTCATCAGCTCGCGTTGATTACGTCCCTGCCCTTTGTACACACCGCCCGTCGCTCCTACCGATTGGGTGTGCTGGTGAAGCGTTCGGATTGGCGGCAGTGCGCGGTTCGCCGCTCGCTGCAGCCGAGAAGTTCGTTAAACCCTCCCACCTAGAGGAAGGAGAAGTCGTAACAAGGTTTCCGTAGGTGAACCTGCGGAAGGATCATTGCATCGATCGAACACAAACCGCGAACCACGTATCCCCGCGGGCGGCCCGTGCGCTTGTCCCTGTCCGGTTTTCGGCGGAACGGGTCTGGCGGGGGAGGCCGCTCTCCCTACCGGGGAAGCCCGGCTGGCAAAACCCCATTGAAACCAGAAACGACCTGAAGACGGACG--GACCTCCAACCGAAGACAACTCTCAACAACGGATATCTTGGCTCCCGTATCGATGAAGAACGCAGCGAAATGCGATACGTAGTGTGAATTGCAGATAATGTGAATCATCGAATCTTTGAACGCAAATTGCACTCGAGGCTCCGGCCGAGAGTATGTCTGCCTCAGCGTCGGCTTCACCCTCAGCGTGGACCTGGCCGTCCCGGTCAACCGGGTCTGCCGAAGAACAGAGGCTCGAACGAGGACCCATTCGGGACGACAGTCTGGTAGGTGACCCGAGGGATCGCATGCCGCTGTCGGCCCGGGACCGTTGTAAGCCGGCAGGAATCGGCTTCTAGAGTAGCGGACACCCCTTTCGACCTGAGTTCAGGCAAG
>UTEX_LB_2460_AY422078_Paradoxia_multiseta
nnnnnnnnnnnnnnnnnnnnnnnnnnnnccatgcatgtctaagtataaactgctttatactgtgaaactgcgaatggctcattaaatcagttatagtttatttgatggtaccttactactcggataaccgtagtaattctagagctaatacgtgcggaaatcccgacttctggaagggacgtatttattagataaaaggccgaccgggctt-gcccgaaacgcggtgaatcatgataactccacgaatcgcatggcctcagcgccggcgatgtttcattcaaatttctgccctatcaactttcgacggtaaggtattggcttaccgtggtggtaacgggtgacggaggattagggttcgattccggagagggagcctgagaaacggctaccacatccaaggaaggcagcaggcgcgcaaattacccaatcttgacacaaggaggtagtgacaataaataacaataccggggtttttcaactctggtaattggaatgagtacaatctaaaccccttaacgaagatcaattggaaggcaagtctggtgccagcagccgcggtaattccagctccaatagcgtatatttaagttgttgcagttaaaaagctcgtaattggatttcgggcgggcccggccggtccgcctt--tgggtgtgcactgaccgggcccgtcttgttgccggggacgggctcctgggcttaactgtccgggactcggagtcggcgaagttactttgagtaaattagagtgttcaaagcaggcctacgctctgaatacattagcatggaataacacgataggactctggcctatcttgttggtctgtgggaacggagtaatgattaagagggacagtcgggggcattcgtatttcattgtcagaggtgaaattcttggatttatgaaagacgaactactgcgaaagcatttgccaaggatgttttcattaatcaagaacgaaagttgggggctcgaagacgattagataccgtcctagtctcaaccataaacgatgccgactagggattggcgggcgttcttttgatgaccccgccagcaccttatgagaaatcaaagtttttgggttccggggggagtatggtcgcaaggctgaaacttaaaggaattgacggaagggcaccaccaggcgtggagcctgcggcttaatttgactcaacacgggaaaacttaccaggtccagacatagtgaggattgacagattgagagctctttcttgattctatgggtggtggtgcatggccgttcttagttggtgggttgccttgtcaggttgattccggtaacgaacgagacctcagcctgctaactagtcacgattggttcttccagtcggccgacttcttagagggactattggcgactagccaatggaagtgtgaggcaataacaggtctgtgatgcccttagatgttctgggccgcacgcgcgctacactgatgcaatcaacgaacctagccttggccgacaggtccgggtaatCTTTGAAaCTGCATCGTGATGGGGATAGATGATTGCAATTATTCATCTTCAACGAGGAATGCCTAGTAAGCGCGAGTCATCAGCTCGCGTTGATTACGTCCCTGCCCTTTGTACACACCGCCCGTCGCTCCTACCGATTGGGTGTGCTGGTGAAGCGTTCGGATTGGCGGCAGTGCGCGGTTCGCCGCTCGCTGCAGCCGAGAAGTTCGTTAAACCCTCCCACCTAGAGGAAGGAGAAGTCGTAACAAGGTTTCCGTAGGTGAACCTGCGGAAGGATCATTGCATCGATCGAACACAAACCGCGAACCACGTATCCCCGCGGGCGGCCCGTGCGCTTGTCCCTGTCCGGTTTTCGGCGGAACGGGTCTGGCGGGGGAGGCCGCTCTCCCTACCGGGGAAGCCCGGTCGGC-AAACCCCATTGAAACCAGAAACGACCTGAAGACGGACG--GACCTCCAACCGAAGACAACTCTCAACAACGGATATCTTGGCTCCCGTATCGATGAAGAACGCAGCGAAATGCGATACGTAGTGTGAATTGCAGATAATGTGAATCATCGAATCTTTGAACGCAAATTGCACTCGAGGCTCCGGCCGAGAGTATGTCTGCCTCAGCGTCGGCTTCACCCTCAGCGTGGACCTGGCCGTCCCGGTCAACCGGGTCTGCCGAAGAACAGAGGCTCGAACGAGGACCCATTCGGGACGACAGTCTGGTAGGTGACCCGAGGGATCGCATGCCGCTGTCGGCCCGGGACCGTTGTAAGCCGGCAGGAATCGGCTTCTAGAGTAGCGGACACCCCTTnnnnnnnnnnnnnnnnnnnn
>CAUP_H103_HE586505_Pseudococcomyxa_simplex
nnnnnnnnnnnnnnnnnnnnnnnnnnnnnnnnnnnnntctaagtataaactgctttatactgtgaaactgcgaatggctcattaaatcagttatagtttatttgatggtaccttactactcggataaccgtagtaattctagagctaatacgtgcggaaatcccgacttctggaagggacgtatttattagataaaaggccgaccggactc-gtccgactcgcggtgaatcatgataactccacgaatcgcatggcctcagcgccggcgatgtttcattcaaatttctgccctatcaactttcgacggtaaggtattggcttaccgtggtggtaacgggtgacggaggattagggttcgattccggagagggagcctgagaaacggctaccacatccaaggaaggcagcaggcgcgcaaattacccaatcttgacacaaggaggtagtgacaataaataacaataccggggtttttcaactctggtaattggaatgagtacaatctaaaccccttaacgaggatcaattggagggcaagtctggtgccagcagccgcggtaattccagctccaatagcgtatatttaagttgttgcagttaaaaagctcgtagttggatttcgggcgggcccggccggtccgcctc--agggtgtgcactgaccgggcccgtcttgctgccggggacgggctcctgggcttcactgtccgggactcggagtcggcgaggttactttgagtaaattagagtgttcaaagcaggcctacgctctgaatacattagcatggaataacacgataggactctggcctatcttgttggtctgtgggaccggagtaatgattaagagggacagtcgggggcattcgtatttcattgtcagaggtgaaattcttggatttatgaaagacgaactactgcgaaagcatttgccaaggatgttttcattaatcaagaacgaaagttgggggctcgaagacgattagataccgtcctagtctcaaccataaacgatgccgactagggattggcgggcgttcttttgatgaccccgccagcaccttatgagaaatcaaagtttttgggttccggggggagtatggtcgcaaggctgaaacttaaaggaattgacggaagggcaccaccaggcgtggagcctgcggcttaatttgactcaacacgggaaaacttaccaggtccagacatagtgaggattgacagattgagagctctttcttgattctatgggtggtggtgcatggccgttcttagttggtgggttgccttgtcaggttgattccggtaacgaacgagacctcagcctgctaactagtcacgattggtgcttccagtcggccgacttcttagagggactattggcgactagccaatggaagtgtgaggcaataacaggtctgtgatgcccttagatgttctgggccgcacgcgcgctacactgatgcgatcaacgagcctagccttggccgacaggtccgggtaatcttgcaaaccgcatcgtgatggggatagatgattgcaattattcatcttcaacgaggaatgcctagtaagcgcgagtcatcagctcgcgttgattacgtccctgccctttgtacacaccgcccgtcgcTCCTACCGATTGGGTGTGCTGGTGAAGCGTTCGGATTGGCGGCAGTGCGCGGTTCGCCGCGTGTTGTAGCCGAGAAGTTCGTTAAACCCTCCCACCTAGAGGAAGGAGAAGTCGTAACAAGGTTTCCGTAGGTGAACCTGCGGAAGGATCATTGCATCGATCAAACACAAACCGTGAACCTCGTATCCCCGCTTGAAGCGAGTGCGCCTGTCCCTGATGATCT--------GACAGGTCTGGCGGGGGAGGCCCCTTTATT-GAAAAGGAGCCCCGGTCGGCAAAACCCCACT-AAATTCCATGTCAACTAAAGCTCGACT-----AAAAAACCAAAGACAACTCTCAACAACGGATATCTTGGCTCCCGTATCGATGAAGAACGCAGCGAAATGCGATACGTAGTGTGAATTGCAGATAATGTGAATCATCGAATCTTTGAACGCAAATTGCACTCGAGGCTCCGGCCGAGAGTATGTCTGCCTCAGCGTCGGCTTCACCCTCAATGTGGATCTGGCAGTCCCGGTGGACCGGGTCCGCTGAAGACCAGAGGCTCGAGCGAGGACCCAATCGGGACAACAGTCTGGTAGGTGTTTCCCGGGAACGCATGCCGCTGTCGGCCCGGGACCGCTGTAAGCCGGCAGGAATTTCGTGTGAAAAGCCTCGACTCAACATTnnnnnnnnnnnnnnnnnnn
>CCAP_211_97_FN298928_Coccomyxa_sp
TAGTCATATGCTTGTCTCAAAGATTAAGCCATGCATGTCTAAGTATAAACTGCTTTATACTGTGAAACTGCGAATGGCTCATTAAATCAGTTATAGTTTATTTGATGGTACCTTACTACTCGGATAACCGTAGTAATTCTAGAGCTAATACGTGCGGAAATCCCGACTTCTGGAAGGGACGTATTTATTAGATAAAAGGCCGACCGGACTC-GTCCGACTCGCGGTGAATCATGATAACTCCACGAATCGCATGGCCTCAGCGCCGGCGATGTTTCATTCAAATTTCTGCCCTATCAACTTTCGACGGTAAGGTATTGGCTTACCGTGGTGGTAACGGGTGACGGAGGATTAGGGTTCGATTCCGGAGAGGGAGCCTGAGAAACGGCTACCACATCCAAGGAAGGCAGCAGGCGCGCAAATTACCCAATCTTGACACAAGGAGGTAGTGACAATAAATAACAATACCGGGGTTTTTCAACTCTGGTAATTGGAATGAGTACAATCTAAACCCCTTAACGAGGATCAATTGGAGGGCAAGTCTGGTGCCAGCAGCCGCGGTAATTCCAGCTCCAATAGCGTATATTTAAGTTGTTGCAGTTAAAAAGCTCGTAGTTGGATTTCGGGCGGGCCCGGCCGGTCCGCCTC--AGGGTGTGCACTGACCGGGCCCGTCTTGCTGCCGGGGACGGGCTCCTGGGCTTCACTGTCCGGGACTCGGAGTCGGCGAGGTTACTTTGAGTAAATTAGAGTGTTCAAAGCAGGCCTACGCTCTGAATACATTAGCATGGAATAACACGATAGGACTCTGGCCTATCTTGTTGGTCTGTGGGACCGGAGTAATGATTAAGAGGGACAGTCGGGGGCATTCGTATTTCATTGTCAGAGGTGAAATTCTTGGATTTATGAAAGACGAACTACTGCGAAAGCATTTGCCAAGGATGTTTTCATTAATCAAGAACGAAAGTTGGGGGCTCGAAGACGATTAGATACCGTCCTAGTCTCAACCATAAACGATGCCGACTAGGGATTGGCGGGCGTTCCTTTGATGACCCCGCCAGCACCTTATGAGAAATCAAAGTTTTTGGGTTCCGGGGGGAGTATGGTCGCAAGGCTGAAACTTAAAGGAATTGACGGAAGGGCACCACCAGGCGTGGAGCCTGCGGCTTAATTTGACTCAACACGGGAAAACTTACCAGGTCCAGACATAGTGAGGATTGACAGATTGAGAGCTCTTTCTTGATTCTATGGGTGGTGGTGCATGGCCGTTCTTAGTTGGTGGGTTGCCTTGTCAGGTTGATTCCGGTAACGAACGAGACCTCAGCCTGCTAACTAGTCACGATTGGTGCTTCCAGTCGGCCGACTTCTTAGAGGGACTATTGGCGACTAGCCAATGGAAGTGTGAGGCAATAACAGGTCTGTGATGCCCTTAGATGTTCTGGGCCGCACGCGCGCTACACTGATGCGATCAACGAGCCTAGCCTTGGCCGACAGGTCCGGGTAATCTTGCAAACCGCATCGTGATGGGGATAGATGATTGCAATTATTCATCTTCAACGAGGAATGCCTAGTAAGCGCGAGTCATCAGCTCGCGTTGATTACGTCCCTGCCCTTTGTACACACCGCCCGTCGCTCCTACCGATTGGGTGTGCTGGTGAAGCGTTCGGATTGGCGGCAGTGCGCGGTTCGCCGCGTGTTGTAGCCGAGAAGTTCGTTAAACCCTCCCACCTAGAGGAAGGAGAAGTCGTAACAAGGTTTCCGTAGGTGAACCTGCGGAAGGATCATTGCATCGATCGAACACAAACCGTGAACCCCGTATCCCCGCTCTTGATGAGTGCGCCTGTCCCTGATGGATG--------CTCAGGTCTGGCGGGGGAGGCCTTTCCTCTTCAGGAGGGGCCCCGGTCGGCAAAACCCCACT-AAATTCCAAACGGACTGAAGCTCGACT-----AAAAAACCGAAGACAACTCTCAACAACGGATATCTTGGCTCCCGTATCGATGAAGAACGCAGCGAAATGCGATACGTAGTGTGAATTGCAGATAATGTGAATCATCGAATCTTTGAACGCAAATTGCACTCGAGGCTCCGGCCGAGAGTATGTCTGCCTCAGCGTCGGCTTCACCCTCAATGTGGATCTGGCAGTCCCGGTGAACCGGGTCCGCTGAAGACCAGAGGCTCGAGCGAGGACCCGATCGGGACAACAGTCTGGTAGGTGTTTCCCGGGAACGCATGCCGCTGTCGGCCCGGGACCGCTGTAAGCCGGCAGGAATTTCGTGCGAAAAGCCTCGTTTCAACATTCGACCTGAGTTCAGGCAAG
>CCAP_812_5_HG972995_Pseudococcomyxa_sp
TAGTCATATGCTTGTCTCAAAGATTAAGCCATGCATGTCTAAGTATAAACTGCTTTATACTGTGAAACTGCGAATGGCTCATTAAATCAGTTATAGTTTATTTGATGGTACCTTACTACTCGGATAACCGTAGTAATTCTAGAGCTAATACGTGCGGAAATCCCGACTTCTGGAAGGGACGTATTTATTAGATAAAAGGCCGACCGGACTC-GTCCGACTCGCGGTGAATCATGATAACTCCACGAATCGCATGGCCTCAGCGCCGGCGATGTTTCATTCAAATTTCTGCCCTATCAACTTTCGACGGTAAGGTATTGGCTTACCGTGGTGGTAACGGGTGACGGAGGATTAGGGTTCGATTCCGGAGAGGGAGCCTGAGAAACGGCTACCACATCCAAGGAAGGCAGCAGGCGCGCAAATTACCCAATCTTGACACAAGGAGGTAGTGACAATAAATAACAATACCGGGGTTTTTCAACTCTGGTAATTGGAATGAGTACAATCTAAACCCCTTAACGAGGATCAATTGGAGGGCAAGTCTGGTGCCAGCAGCCGCGGTAATTCCAGCTCCAATAGCGTATATTTAAGTTGTTGCAGTTAAAAAGCTCGTAGTTGGATTTCGGGCGGGCCCGGCCGGTCCGCCTC--AGGGTGTGCACTGACCGGGCCCGTCTTGCTGCCGGGGACGGGCTCCTGGGCTTCACTGTCCGGGACTCGGAGTCGGCGAGGTTACTTTGAGTAAATTAGAGTGTTCAAAGCAGGCCTACGCTCTGAATACATTAGCATGGAATAACACGATAGGACTCTGGCCTATCTTGTTGGTCTGTGGGACCGGAGTAATGATTAAGAGGGACAGTCGGGGGCATTCGTATTTCATTGTCAGAGGTGAAATTCTTGGATTTATGAAAGACGAACTACTGCGAAAGCATTTGCCAAGGATGTTTTCATTAATCAAGAACGAAAGTTGGGGGCTCGAAGACGATTAGATACCGTCCTAGTCTCAACCATAAACGATGCCGACTAGGGATTGGCGGGCGTTCCTTTGATGACCCCGCCAGCACCTTATGAGAAATCAAAGTTTTTGGGTTCCGGGGGGAGTATGGTCGCAAGGCTGAAACTTAAAGGAATTGACGGAAGGGCACCACCAGGCGTGGAGCCTGCGGCTTAATTTGACTCAACACGGGAAAACTTACCAGGTCCAGACATAGTGAGGATTGACAGATTGAGAGCTCTTTCTTGATTCTATGGGTGGTGGTGCATGGCCGTTCTTAGTTGGTGGGTTGCCTTGTCAGGTTGATTCCGGTAACGAACGAGACCTCAGCCTGCTAACTAGTCACGATTGGTGCTTCCAGTCGGCCGACTTCTTAGAGGGACTATTGGCGACTAGCCAATGGAAGTGTGAGGCAATAACAGGTCTGTGATGCCCTTAGATGTTCTGGGCCGCACGCGCGCTACACTGATGCGATCAACGAGCCTAGCCTTGGCCGACAGGTCCGGGTAATCTTGCAAACCGCATCGTGATGGGGATAGATGATTGCAATTATTCATCTTCAACGAGGAATGCCTAGTAAGCGCGAGTCATCAGCTCGCGTTGATTACGTCCCTGCCCTTTGTACACACCGCCCGTCGCTCCTACCGATTGGGTGTGCTGGTGAAGCGTTCGGATTGGCGGCAGTGCGCGGTTCGCCGCGTGTTGTAGCCGAGAAGTTCGTTAAACCCTCCCACCTAGAGGAAGGAGAAGTCGTAACAAGGTTTCCGTAGGTGAACCTGCGGAAGGATCATTGCATCGATCGAACACAAACCGTGAACCCCGTATCCCCGCTCTTGATGAGTGCGCCTGTCCCTGATGGATG--------CTCAGGTCTGGCGGGGGAGGCCTTTCCTCTTCAGGAGGGGCCCCGGTCGGCAAAACCCCACT-AAATTCCAAACGGACTGAAGCTCGACT-----AAAAAACCGAAGACAACTCTCAACAACGGATATCTTGGCTCCCGTATCGATGAAGAACGCAGCGAAATGCGATACGTAGTGTGAATTGCAGATAATGTGAATCATCGAATCTTTGAACGCAAATTGCACTCGAGGCTCCGGCCGAGAGTATGTCTGCCTCAGCGTCGGCTTCACCCTCAATGTGGATCTGGCAGTCCCGGTGAACCGGGTCCGCTGAAGACCAGAGGCTCGAGCGAGGACCCGATCGGGACAACAGTCTGGTAGGTGTTTCCCGGGAACGCATGCCGCTGTCGGCCCGGGACCGCTGTAAGCCGGCAGGAATTTCGTGCGAAAAGCCTCGTTTCAACATTCGACCTGAGTTCAGGCAAG
>SAG_2253_HG972996_Pseudococcomyxa_closterioides
TAGTCATATGCTTGTCTCAAAGATTAAGCCATGCATGTCTAAGTATAAACTGCTTTATACTGTGAAACTGCGAATGGCTCATTAAATCAGTTATAGTTTATTTGATGGTACCTTACTACTCGGATAACCGTAGTAATTCTAGAGCTAATACGTGCGGAAATCCCGACTTCTGGAAGGGACGTATTTATTAGATAAAAGGCCGACCGGACTC-GTCCGACTCGCGGTGAATCATGATAACTCCACGAATCGCATGGCCTCAGCGCCGGCGATGTTTCATTCAAATTTCTGCCCTATCAACTTTCGACGGTAAGGTATTGGCTTACCGTGGTGGTAACGGGTGACGGAGGATTAGGGTTCGATTCCGGAGAGGGAGCCTGAGAAACGGCTACCACATCCAAGGAAGGCAGCAGGCGCGCAAATTACCCAATCTTGACACAAGGAGGTAGTGACAATAAATAACAATACCGGGGTTTTTCAACTCTGGTAATTGGAATGAGTACAATCTAAACCCCTTAACGAGGATCAATTGGAGGGCAAGTCTGGTGCCAGCAGCCGCGGTAATTCCAGCTCCAATAGCGTATATTTAAGTTGTTGCAGTTAAAAAGCTCGTAGTTGGATTTCGGGCGGGCCCGGCCGGTCCGCCTC--AGGGTGTGCACTGACCGGGCCCGTCTTGCTGCCGGGGACGGGCTCCTGGGCTTCACTGTCCGGGACTCGGAGTCGGCGAGGTTACTTTGAGTAAATTAGAGTGTTCAAAGCAGGCCTACGCTCTGAATACATTAGCATGGAATAACACGATAGGACTCTGGCCTATCTTGTTGGTCTGTGGGACCGGAGTAATGATTAAGAGGGACAGTCGGGGGCATTCGTATTTCATTGTCAGAGGTGAAATTCTTGGATTTATGAAAGACGAACTACTGCGAAAGCATTTGCCAAGGATGTTTTCATTAATCAAGAACGAAAGTTGGGGGCTCGAAGACGATTAGATACCGTCCTAGTCTCAACCATAAACGATGCCGACTAGGGATTGGCGGGCGTTCCTTTGATGACCCCGCCAGCACCTTATGAGAAATCAAAGTTTTTGGGTTCCGGGGGGAGTATGGTCGCAAGGCTGAAACTTAAAGGAATTGACGGAAGGGCACCACCAGGCGTGGAGCCTGCGGCTTAATTTGACTCAACACGGGAAAACTTACCAGGTCCAGACATAGTGAGGATTGACAGATTGAGAGCTCTTTCTTGATTCTATGGGTGGTGGTGCATGGCCGTTCTTAGTTGGTGGGTTGCCTTGTCAGGTTGATTCCGGTAACGAACGAGACCTCAGCCTGCTAACTAGTCACGATTGGTGCTTCCAGTCGGCCGACTTCTTAGAGGGACTATTGGCGACTAGCCAATGGAAGTGTGAGGCAATAACAGGTCTGTGATGCCCTTAGATGTTCTGGGCCGCACGCGCGCTACACTGATGCGATCAACGAGCCTAGCCTTGGCCGACAGGTCCGGGTAATCTTGCAAACCGCATCGTGATGGGGATAGATGATTGCAATTATTCATCTTCAACGAGGAATGCCTAGTAAGCGCGAGTCATCAGCTCGCGTTGATTACGTCCCTGCCCTTTGTACACACCGCCCGTCGCTCCTACCGATTGGGTGTGCTGGTGAAGCGTTCGGATTGGCGGCAGTGCGCGGTTCGCCGCGTGTTGTAGCCGAGAAGTTCGTTAAACCCTCCCACCTAGAGGAAGGAGAAGTCGTAACAAGGTTTCCGTAGGTGAACCTGCGGAAGGATCATTGCATCGATCGAACACAAACCGTGAACCCCGTATCCCCGCTCTTGATGAGTGCGCCTGTCCCTGATGGATG--------CTCAGGTCTGGCGGGGGAGGCCTTTCCTCTTCAGGAGGGGCCCCGGTCGGCAAAACCCCACT-AAATTCCAAACGGACTGAAGCTCGACT-----AAAAAACCGAAGACAACTCTCAACAACGGATATCTTGGCTCCCGTATCGATGAAGAACGCAGCGAAATGCGATACGTAGTGTGAATTGCAGATAATGTGAATCATCGAATCTTTGAACGCAAATTGCACTCGAGGCTCCGGCCGAGAGTATGTCTGCCTCAGCGTCGGCTTCACCCTCAATGTGGATCTGGCAGTCCCGGTGAACCGGGTCCGCTGAAGACCAGAGGCTCGAGCGAGGACCCGATCGGGACAACAGTCTGGTAGGTGTTTCCCGGGAACGCATGCCGCTGTCGGCCCGGGACCGCTGTAAGCCGGCAGGAATTTCGTGCGAAAAGCCTCGTTTCAACATTCGACCTGAGTTCAGGCAAG
>SAG_2254_HG972997_Pseudococcomyxa_closterioides
TAGTCATATGCTTGTCTCAAAGATTAAGCCATGCATGTCTAAGTATAAACTGCTTTATACTGTGAAACTGCGAATGGCTCATTAAATCAGTTATAGTTTATTTGATGGTACCTTACTACTCGGATAACCGTAGTAATTCTAGAGCTAATACGTGCGGAAATCCCGACTTCTGGAAGGGACGTATTTATTAGATAAAAGGCCGACCGGACTC-GTCCGACTCGCGGTGAATCATGATAACTCCACGAATCGCATGGCCTCAGCGCCGGCGATGTTTCATTCAAATTTCTGCCCTATCAACTTTCGACGGTAAGGTATTGGCTTACCGTGGTGGTAACGGGTGACGGAGGATTAGGGTTCGATTCCGGAGAGGGAGCCTGAGAAACGGCTACCACATCCAAGGAAGGCAGCAGGCGCGCAAATTACCCAATCTTGACACAAGGAGGTAGTGACAATAAATAACAATACCGGGGTTTTTCAACTCTGGTAATTGGAATGAGTACAATCTAAACCCCTTAACGAGGATCAATTGGAGGGCAAGTCTGGTGCCAGCAGCCGCGGTAATTCCAGCTCCAATAGCGTATATTTAAGTTGTTGCAGTTAAAAAGCTCGTAGTTGGATTTCGGGCGGGCCCGGCCGGTCCGCCTC--AGGGTGTGCACTGACCGGGCCCGTCTTGCTGCCGGGGACGGGCTCCTGGGCTTCACTGTCCGGGACTCGGAGTCGGCGAGGTTACTTTGAGTAAATTAGAGTGTTCAAAGCAGGCCTACGCTCTGAATACATTAGCATGGAATAACACGATAGGACTCTGGCCTATCTTGTTGGTCTGTGGGACCGGAGTAATGATTAAGAGGGACAGTCGGGGGCATTCGTATTTCATTGTCAGAGGTGAAATTCTTGGATTTATGAAAGACGAACTACTGCGAAAGCATTTGCCAAGGATGTTTTCATTAATCAAGAACGAAAGTTGGGGGCTCGAAGACGATTAGATACCGTCCTAGTCTCAACCATAAACGATGCCGACTAGGGATTGGCGGGCGTTCCTTTGATGACCCCGCCAGCACCTTATGAGAAATCAAAGTTTTTGGGTTCCGGGGGGAGTATGGTCGCAAGGCTGAAACTTAAAGGAATTGACGGAAGGGCACCACCAGGCGTGGAGCCTGCGGCTTAATTTGACTCAACACGGGAAAACTTACCAGGTCCAGACATAGTGAGGATTGACAGATTGAGAGCTCTTTCTTGATTCTATGGGTGGTGGTGCATGGCCGTTCTTAGTTGGTGGGTTGCCTTGTCAGGTTGATTCCGGTAACGAACGAGACCTCAGCCTGCTAACTAGTCACGATTGGTGCTTCCAGTCGGCCGACTTCTTAGAGGGACTATTGGCGACTAGCCAATGGAAGTGTGAGGCAATAACAGGTCTGTGATGCCCTTAGATGTTCTGGGCCGCACGCGCGCTACACTGATGCGATCAACGAGCCTAGCCTTGGCCGACAGGTCCGGGTAATCTTGCAAACCGCATCGTGATGGGGATAGATGATTGCAATTATTCATCTTCAACGAGGAATGCCTAGTAAGCGCGAGTCATCAGCTCGCGTTGATTACGTCCCTGCCCTTTGTACACACCGCCCGTCGCTCCTACCGATTGGGTGTGCTGGTGAAGCGTTCGGATTGGCGGCAGTGCGCGGTTCGCCGCGTGTTGTAGCCGAGAAGTTCGTTAAACCCTCCCACCTAGAGGAAGGAGAAGTCGTAACAAGGTTTCCGTAGGTGAACCTGCGGAAGGATCATTGCATCGATCGAACACAAACCGTGAACCCCGTATCCCCGCTCTTGATGAGTGCGCCTGTCCCTGATGGATG--------CTCAGGTCTGGCGGGGGAGGCCTTTCCTCTTCAGGAGGGGCCCCGGTCGGCAAAACCCCACT-AAATTCCAAACGGACTGAAGCTCGACT-----AAAAAACCGAAGACAACTCTCAACAACGGATATCTTGGCTCCCGTATCGATGAAGAACGCAGCGAAATGCGATACGTAGTGTGAATTGCAGATAATGTGAATCATCGAATCTTTGAACGCAAATTGCACTCGAGGCTCCGGCCGAGAGTATGTCTGCCTCAGCGTCGGCTTCACCCTCAATGTGGATCTGGCAGTCCCGGTGAACCGGGTCCGCTGAAGACCAGAGGCTCGAGCGAGGACCCGATCGGGACAACAGTCTGGTAGGTGTTTCCCGGGAACGCATGCCGCTGTCGGCCCGGGACCGCTGTAAGCCGGCAGGAATTTCGTGCGAAAAGCCTCGTTTCAACATTCGACCTGAGTTCAGGCAAG
>SCCA048_KU696488_Coccomyxa_melkonianii
nnnnnnnnnnnnnnnnnnnnnnnnnnnnccatgcatgtctaagtataaactgctttatactgtgaaactgcgaatggatcattaaatcagttatagtttatttgatggtaccttactactcggataaccgtagtaattctagagctaatacgtgcggaaatcccgacttctggaagggacgtatttattagataaaaggccgaccgggctt-gcccgaatcgcggtgaatcatgataactccacgaatcgcatggcctcagtgccggcgatgtttcattcaaatttctgccctatcaactttcgacggtaaggtattggcttaccgtggtggtaacgggtgacggaggattagggttcgattccggagagggagcctgagaaacggctaccacatccaaggaaggcagcaggcgcgcaaattacccaatcttgacacaaggaggtagtgacaataaataacaataccggggtttttcaactctggtaattggaatgagtacaatctaaaccccttaacgaggatcaattggagggcaagtctggtgccagcagccgcggtaattccagctccaatagcgtatatttaagttgttgcagttaaaaagctcgtagttggatttcgggcgggcccggccggtccgcctt--tgggtgtgcactgaccgggcccgtcttgttgccggggacgggctcctgggcttaactgtccgggactcggagtcggcgaggttactttgagtaaattagagtgttcaaagcaggcctacgctctgaatacattagcatggaataacacgataggactctggcctatcttgttggtctgtgggaccggagtaatgattaagagggacagtcgggggcattcgtatttcattgtcagaggtgaaattcttggatttatgaaagacgaactactgcgaaagcatttgccaaggatgttttcattaatcaagaacgaaagttgggggctcgaagacgattagataccgtcctagtctcaaccataaacgatgccgactagggattggcgggcgttcttttgatgaccccgccagcaccttatgagaaatcaaagtttttgggttccggggggagtatggtcgcaaggctgaaacttaaaggaattgacggaagggcaccaccaggcgtggagcctgcggcttaatttgactcaacacgggaaaacttaccaggtccagacatagtgaggattgacagattgagagctctttcttgattctatgggtggtggtgcatggccgttcttagttggtgggttgccttgtcaggttgattccggtaacgaacgagacctcagcctgctaactagtcacgattggttcttccagtcggccgacttcttagagggactattggcgactagccaatggaagtgtgaggcaataacaggtctgtgatgcccttagatgttctgggccgcacgcgcgctacactgatgcaatcaacgagcctagccttggccgacaggtccgggtaatctttgaaactgcatcgtgatggggatagatgattgcaattattcatcttcaacgaggaatgcctagtaagcgcgagtcatcagctcgcgttgattacgtccctgccctttgtacacaccgcccgtcgctcctaccgattgggtgtgctggtgaagcgttcggattggcggcagtgcgcggttcgccgctcgctgcagccgagaagttcgttaaaccctcccacctagaggaaggagaagtcgtaacaaggtttccnnnnnnnnnnnnnnnnnnnnnnnnnngcatcgatcaaacacaaaccgcgaaccacgtatccccgcggacggcctgtgcgcttgtccctgtccggcgttcgggggagcaggtctggcgggggaggccgctctcctcaccgggagagcccggctggcaaaaccctattccaacagcaatccatctgaagatggacgagtgcctccaaccgaagacaactctcaacaacggatatcttggctcccgtatcgatgaagaacgcagcgaaatgcgatacgtagtgtgaattgcagataatgtgaatcatcgaatctttgaacgcaaattgcactcgaggctccggccgagagtatgtctgcctcagcgtcggcttcaccctcagcgtggacctggccgtcccggttgaccgggtctgccgaagaacagaggctcgaacgaggacccaatcgggacaacagtctggtaggtgacccgagggatcgcatgccgctgtcggcccgggaccgttgtaagccggcaggaatcgtcttttaacgaagaggacacccttttcgacctgagttcaggcann
>ACCV1_HE617183_Coccomyxa_onubensis
tagtcatatgcttgtctcaaagattaagccatgcatgtctaagtataaactgctttatactgtgaaactgcgaatggctcattaaatcagttatagtttatttgatggtaccttgctactcggataaccgtagtaattctagagctaatacgtgcgtaaatcccgacttctggaagggacgtatttattagataaaaggccgaccggactt-gtccgactcgcggtgaatcatgataactccacggatcgcatggcctc-gtgccggcgatgtttcattcaaatttctgccctatcaactttcgacggtaaggtattggcttaccgtggtggtaacgggtgacggaggattagggttcgattccggagagggagcctgagaaacggctaccacatccaaggaaggcagcaggcgcgcaaattacccaatcttgacacaaggaggtagtgacaataaataacaataccggggtttttcaactctggtaattggaatgagtacaatctaaaccccttaacgaggatcaattggagggcaagtctggtgccagcagccgcggtaattccagctccaatagcgtatatttaagttgttgcagttaaaaagctcgtagttggatttcgggcgggctcggctggtccgccta--tcggtgtgcactgaccgagcccgtcttgttgccggggacgggctcctgggcttaactgtccgggactcggagtcggcgaggttactttgagtaaattagagtgttcaaagcaggcctacgctctgaatacattagcatggaataacacgataggactctggcctatcttgttggtctgtgggaccggagtaatgattaagagggacagtcgggggcattcgtatttcattgtcagaggtgaaattcttggatttatgaaagacgaactactgcgaaagcatttgccaaggatgttttcattaatcaagaacgaaagttgggggctcgaagacgattagataccgtcctagtctcaaccataaacgatgccgactagggattggcgggcgttcttttgatgacctcgccagcaccttatgagaaatcaaagtttttgggttccggggggagtatggtcgcaaggctgaaacttaaaggaattgacggaagggcaccaccaggcgtggagcctgcggcttaatttgactcaacacgggaaaacttaccaggtccagacatagtgaggattgacagattgagagctctttcttgattctatgggtggtggtgcatggccgttcttagttggtgggttgccttgtcaggttgattccggtaacgaacgagacctcagcctgctaactagtcacggttggtttttccagccggccgacttcttagagggactattggcgactagccaatggaagtgtgaggcaataacaggtctgtgatgcccttagatgttctgggccgcacgcgcgctacactgatgcaatcaacgagcctagccttggccgagaggtccgggtaatctttgaaactgcatcgtgatggggatagattattgcaattattaatcttcaacgaggaatgcctagtaagcgcgagtcatcagctcgcgttgattacgtccctgccctttgtacacaccgcccgtcgctcctaccgattgggtgtgctggtgaagcgttcggattggcggcttcaggcggttcgccgcccgatgcagccgagaagttcgttaaaccctcccacctagaggaaggagaagtcgtaacaaggtttccGTAGGTGAACCTGCGGAAGGATCATTGCATCGATCAAAACCAAACCGCGAACC-CGTATCCCCGCTGGAGGCCAGCGCGCCTGTCCCTGACCCGTCTTCTCGAGGGCAGGTCTGGCGGGGGAGACCTCTCTCCGAGTCGGATGACCCCGGTCGGCAAAACCCCAATACAACCCAACCGAGCCTGAAGCTGGACGCGTGCCACCAACCAATGACAACTCTCAACAATGGATGTCTTGGCTCCCGTATCGATGAAGAACGCAGCGAAATGCGATACGTAGTGTGAATTGCAGATAATGTGAATCATCGAATCTTTGAACGCAAATTGCACTCGAGGCTCCGGCCAAGAGTATGTCTGCCTCAGCGTCGGCTTCACCCTCTCGGCGGACATGGCAGTCCCGGTTGACCGGGTCCGCTGAAGGCCAGAGGCTCGAGCAAGGACCCAATCGGGACAACAGTCTGGTAGGTGACCCGAGGGATCGCATGCCGCTGTCGGCCCGGGACTGCTGGAGGCCGGAAGGCGCGTAC------GGGAACCG-CATCTCATTCGACCTGAGTTCAGGCAAG
>KN_2011_T2_HE586514_Coccomyxa_sp
nnnnnnnnnnnnnnnnncaaagattaagccatgcatgtctaagtataaactgctttatactgtgaaactgcgaatggctcattaaatcagttatagtttatttgatggtaccttactactcggataaccgtagtaattctagagctaatacgtgcgtaaatcccgacttctggaagggacgtatttattagataaaaggccgaccggactt-gtccgactcgcggtgaatcatgataactccacggatcgcatggcctc-gagccggcgatgtttcattcaaatttctgccctatcaactttcgacggtaaggtattggcttaccgtggtggtaacgggtgacggaggattagggttcgattccggagagggagcctgagaaacggctaccacatccaaggaaggcagcaggcgcgcaaattacccaatcttgacacaaggaggtagtgacaataaataacaataccggggtttttcaactctggtaattggaatgagtacaatctaaaccccttaacgaggatcaattggagggcaagtctggtgccagcagccgcggtaattccagctccaatagcgtatatttaagttgttgcagttaaaaagctcgtagttggatttcgggcgggctcggccggtccgccta--tgggtgtgcactgaccgagcccgtcttgttgccggggacgggctcctgggcttaactgtccgggactcggagtcggcgaggttactttgagtaaattagagtgttcaaagcaggcctacgctctgaatacattagcatggaataacacgataggactctggcctatcttgttggtctgtgggaccggagtaatgattaagagggacagtcgggggcattcgtatttcattgtcagaggtgaaattcttggatttatgaaagacgaactactgcgaaagcatttgccaaggatgttttcattaatcaagaacgaaagttgggggctcgaagacgattagataccgtcctagtctcaaccataaacgatgccgactagggattggcgggcgttcttttgatgacctcgccagcaccttatgagaaatcaaagtttttgggttccggggggagtatggtcgcaaggctgaaacttaaaggaattgacggaagggcaccaccaggcgtggagcctgcggcttaatttgactcaacacgggaaaacttaccaggtccagacatagtgaggattgacagattgagagctctttcttgattctatgggtggtggtgcatggccgttcttagttggtgggttgccttgtcaggttgattccggtaacgaacgagacctcagcctgctaactagtcacggttggtttttccagccggcggacttcttagagggactattggcgactagccaatggaagtgtgaggcaataacaggtctgtgatgcccttagatgttctgggccgcacgcgcgctacactgatgcaatcaacgagcctagccttggccgacaggtccgggtaatctttgaaactgcatcgtgatggggatagattattgcaattattaatcttcaacgaggaatgcctagtaagcgcgagtcatcagctcgcgttgattacgtccctgccctttgtacacaccgcccgtcgctcctaccgattgggtgtgctggtgaagcgttcggattggcggcttcaggcggttcgccgcccgatgcagccgagaagttcgttaaaccctcccacctagaggaaggagaagtcgtaacaaggtttccGTAGGTGAACCTGCGGAAGGATCATTGCATCGATCGAACACAAACCGCGAACCTCGTTTCCCCGCTGGCGGCCAGTGCGCTTGTCCCTGACCCGTGTTCTCGAGGCCAGGTCTGGCGGGGGAGGCCTCTCTCCGAATCGGATGACGTCGGCTGGGCCAACCCCAAT-GAACCGAGCAAAGCCTGAAGCTGGGCGTGGACCAGCAACCAATGACAACTCTCAACAATGGATGTCTTGGCTCCCGTATCGATGAAGAACGCAGCGAAATGCGATACGTAGTGTGAATTGCAGATAATGTGAATCATCGAATCTTTGAACGCAAATTGCACTCGAGGCCTCGGCCAAGAGTATGTCTGCCTCAGCGTCGGCTTCACCCCTCAGGCGGACGTGGCGGTCTCGGTCGACCGGGTCCGCTGAAGACCAGAGGCTCGAGCAAGGCCCCAATCGGGACAACAGTCTGGTAGGTGACTCCCGGGATCGCATGCCGCTGTCGGCCCGGGACTGCTGGAGGCCGGAAGGCGCGCAC------CGGAACCG-CACCACTTTCGACCTGAGTTCAGGCAAG
>CAUP_H5101_HG972979_Choricystis_chodatii
TAGTCATATGCTTGTCTCAAAGATTAAGCCATGCATGTCTAAGTATAAACTGCTTTATACTGTGAAACTGCGAATGGCTCATTAAATCAGTTATAGTTTATTTGATGGTACCTTACTACTCGGATAACCGTAGTAATTCTAGAGCTAATACGTGCGTAAATCCCGACTTCTGGAAGGGACGTATTTATTAGATAAAAGGCCGACCGGACTCTGTCCGACTCGCGGTGAATCATGATAACTCCACGGATCGCATGGCCTC-GAGCCGGCGATGTTTCATTCAAATTTCTGCCCTATCAACTTTCGACGGTAAGGTATTGGCTTACCGTGGTGGTAACGGGTGACGGAGGATTAGGGTTCGATTCCGGAGAGGGAGCCTGAGAAACGGCTACCACATCCAAGGAAGGCAGCAGGCGCGCAAATTACCCAATCTTGACACAAGGAGGTAGTGACAATAAATAACAATACCGGGGTTTTTCAACTCTGGTAATTGGAATGAGTACAATCTAAACCCCTTAACGAGGATCAATTGGAGGGCAAGTCTGGTGCCAGCAGCCGCGGTAATTCCAGCTCCAATAGCGTATATTTAAGTTGTTGCAGTTAAAAAGCTCGTAGTTGGATTTCGGGCGGGCTCGGCCGGTCCGCCTA--TGGGTGTGCACTGACCGAGCCCGTCTTGTTGCCGGGGACGGGCTCCTGGGCTTAACTGTCCGGGACTCGGAGTCGGCGAGGTTACTTTGAGTAAATTAGAGTGTTCAAAGCAGGCCTACGCTCTGAATACATTAGCATGGAATAACACGATAGGACTCTGGCCTATCTTGTTGGTCTGTGGGACCGGAGTAATGATTAAGAGGGACAGTCGGGGGCATTCGTATTTCATTGTCAGAGGTGAAATTCTTGGATTTATGAAAGACGAACTACTGCGAAAGCATTTGCCAAGGATGTTTTCATTAATCAAGAACGAAAGTTGGGGGCTCGAAGACGATTAGATACCGTCCTAGTCTCAACCATAAACGATGCCGACTAGGGATTGGCGGGCGTTCTTTTGATGACCTCGCCAGCACCTTATGAGAAATCAAAGTTTTTGGGTTCCGGGGGGAGTATGGTCGCAAGGCTGAAACTTAAAGGAATTGACGGAAGGGCACCACCAGGCGTGGAGCCTGCGGCTTAATTTGACTCAACACGGGAAAACTTACCAGGTCCAGACATAGTGAGGATTGACAGATTGAGAGCTCTTTCTTGATTCTATGGGTGGTGGTGCATGGCCGTTCTTAGTTGGTGGGTTGCCTTGTCAGGTTGATTCCGGTAACGAACGAGACCTCAGCCTGCTAACTAGTCACGGTTGGTTTTTCCAGCCGGCGGACTTCTTAGAGGGACTATTGGCGACTAGCCAATGGAAGTGTGAGGCAATAACAGGTCTGTGATGCCCTTAGATGTTCTGGGCCGCACGCGCGCTACACTGATGCAATCAACGAGCCTAGCCTTGGCCGACAGGTCCGGGTAATCTTTGAAACTGCATCGTGATGGGGATAGATTATTGCAATTATTAATCTTCAACGAGGAATGCCTAGTAAGCGCGAGTCATCAGCTCGCGTTGATTACGTCCCTGCCCTTTGTACACACCGCCCGTCGCTCCTACCGATTGGGTGTGCTGGTGAAGCGTTCGGATTGGCGGCTTCAGGCGGTTCGCCGCCCGATGCAGCCGAGAAGTTCGTTAAACCCTCCCACCTAGAGGAAGGAGAAGTCGTAACAAGGTTTCCGTAGGTGAACCTGCGGAAGGATCATTGCATCGATCGAACACAAACCGCGAACCTCGTTTCCCCGCTGGCGGCCAGTGCGCTTGTCCCTGACCCGTGTTCTCGAGGCCAGGTCTGGCGGGGGAGGCCTCTCTCCGAATCGGATGACGTCGGCTGGGCCAACCCCAAT-GAACCGAGCAAAGCCTGAAGCTGGGCGTGGACCAGCAACCAATGACAACTCTCAACAATGGATGTCTTGGCTCCCGTATCGATGAAGAACGCAGCGAAATGCGATACGTAGTGTGAATTGCAGATAATGTGAATCATCGAATCTTTGAACGCAAATTGCACTCGAGGCCTCGGCCGAGAGTATGTCTGCCTCAGCGTCGGCTTCACCCCTCAGGCGGACGTGGCGGTCTCGGTCGACCGGGTCCGCTGAAGACCAGAGGCTCGAGCAAGGCCCCAATCGGGACAACAGTCTGGTAGGTGACTCCCGGGATCGCATGCCGCTGTCGGCCCGGGACTGCTGGAGGCCGGAAGGCGCGCAC------CGGAACCG-CACCACTTTCGACCTGAGTTCAGGCAAG
>CAUP_H102_HE586504_Pseudococcomyxa_simplex
nnnnnnnnnnnnnnnnnnnnnnnnnnnnnnnnnnnnntctaagtataaactgctttatactgtgaaactgcgaatggctcattaaatcagttatagtttatttgatggtaccttactactcggataaccgtagtaattctagagctaatacgtgcggaaatcccgacttctggaagggacgtatttattagataaaaggccgaccgggctt-gcccgaaacgcggtgaatcatgataactccacgaatcgcatggcctcagtgccggcgatgtttcattcaaatttctgccctatcaactttcgacggtaaggtattggcttaccgtggtggtaacgggtgacggaggattagggttcgattccggagagggagcctgagaaacggctaccacatccaaggaaggcagcaggcgcgcaaattacccaatcttgacacaaggaggtagtgacaataaataacaataccggggtttttcaactctggtaattggaatgagtacaatctaaaccccttaacgaggatcaattggagggcaagtctggtgccagcagccgcggtaattccagctccaatagcgtatatttaagttgttgcagttaaaaagctcgtagttggatttcgggcgggcccggccggtccgcctt--cgggtgtgcactgaccgggcccgtcttgttgccggggacgggctcctgggcttcactgtccgggactcggagtcggcgaggttactttgagtaaattagagtgttcaaagcaggcctacgctctgaatacattagcatggaataacacgataggactctggcctatcttgttggtctgtgggaccggagtaatgattaagagggacagtcgggggcattcgtatttcattgtcagaggtgaaattcttggatttatgaaagacgaactactgcgaaagcatttgccaaggatgttttcattaatcaagaacgaaagttgggggctcgaagacgattagataccgtcctagtctcaaccataaacgatgccgactagggattggcgggcgttcttttgatgaccccgccagcaccttatgagaaatcaaagtttttgggttccggggggagtatggtcgcaaggctgaaacttaaaggaattgacggaagggcaccaccaggcgtggagcctgcggcttaatttgactcaacacgggaaaacttaccaggtccagacatagtgaggattgacagattgagagctctttcttgattctatgggtggtggtgcatggccgttcttagttggtgggttgccttgtcaggttgattccggtaacgaacgagacctcagcctgctaactagtcacgattggttcttccagtcggccgacttcttagagggactattggcgactagccaatggaagtgtgaggcaataacaggtctgtgatgcccttagatgttctgggccgcacgcgcgctacactgatgcaatcaacgagcctagccttggccgacaggtccgggtaatctttgaaactgcatcgtgatggggatagatgattgcaattattcatcttcaacgaggaatgcctagtaagcgcgagtcatcagctcgcgttgattacgtccctgccctttgtacacaccgcccgtcgctcctaccgattgggtgtgctggtgaagcgttcggattggcggcagtgcgcggttcgccgctcgctgcagccgagaagttcgttaaaccctcccacctagaggaaggagaagtcgtaacaaggtttccgtaggtgaacctgcggaaggatcattgattcgatcaaacacacaccgcgaaccacgtatccccgcgggcggcctgtgcgcttgtccctgctg---------caacacaggtctggcgggggaggccgctctccttaccgggagagcccggtcggcaaaaccccaat-caaccagaaaccgcctgaagatcgacg--gacctccaaccaaagacaactctcaacaacggatatcttggctcccgtatcgatgaagaacgcagcgaaatgcgatacgtagtgtgaattgcagataatgtgaatcatcgaatctttgaacgcaaattgcactcgaggctccggccgagagtatgtctgcctcagcgtcggctttaccctcagcgtggacctggccgtcccggttaaccgggtctgccgaagaacagaggctcgaacgaggacccaatcgggacgacagtctggtaggtgacccgagggatcgcatgccgccgtcggcccgggaccgttgtaagccggcaggaatcggctctc---cgagaagacacccctttcgacctgagttnnnnnnnn
>SAG_216_2_HG972989_Coccomyxa_chodatii
TAGTCATATGCTTGTCTCAAAGATTAAGCCATGCATGTCTAAGTATAAACTGCTTTATACTGTGAAACTGCGAATGGCTCATTAAATCAGTTATAGTTTATTTGATGGTACCTTACTACTCGGATAACCGTAGTAATTCTAGAGCTAATACGTGCGGAAATCCCGACTTCTGGAAGGGACGTATTTATTAGATAAAAGGCCGACCGGGCTT-GCCCGAAACGCGGTGAATCATGATAACTCCACGAATCGCATGGCCTCAGTGCCGGCGATGTTTCATTCAAATTTCTGCCCTATCAACTTTCGACGGTAAGGTATTGGCTTACCGTGGTGGTAACGGGTGACGGAGGATTAGGGTTCGATTCCGGAGAGGGAGCCTGAGAAACGGCTACCACATCCAAGGAAGGCAGCAGGCGCGCAAATTACCCAATCTTGACACAAGGAGGTAGTGACAATAAATAACAATACCGGGGTTTTTCAACTCTGGTAATTGGAATGAGTACAATCTAAACCCCTTAACGAGGATCAATTGGAGGGCAAGTCTGGTGCCAGCAGCCGCGGTAATTCCAGCTCCAATAGCGTATATTTAAGTTGTTGCAGTTAAAAAGCTCGTAGTTGGATTTCGGGCGGGCCCGGCCGGTCCGCCTT--CGGGTGTGCACTGACCGGGCCCGTCTTGTTGCCGGGGACGGGCTCCTGGGCTTCACTGTCCGGGACTCGGAGTCGGCGAGGTTACTTTGAGTAAATTAGAGTGTTCAAAGCAGGCCTACGCTCTGAATACATTAGCATGGAATAACACGATAGGACTCTGGCCTATCTTGTTGGTCTGTGGGACCGGAGTAATGATTAAGAGGGACAGTCGGGGGCATTCGTATTTCATTGTCAGAGGTGAAATTCTTGGATTTATGAAAGACGAACTACTGCGAAAGCATTTGCCAAGGATGTTTTCATTAATCAAGAACGAAAGTTGGGGGCTCGAAGACGATTAGATACCGTCCTAGTCTCAACCATAAACGATGCCGACTAGGGATTGGCGGGCGTTCTTTTGATGACCCCGCCAGCACCTTATGAGAAATCAAAGTTTTTGGGTTCCGGGGGGAGTATGGTCGCAAGGCTGAAACTTAAAGGAATTGACGGAAGGGCACCACCAGGCGTGGAGCCTGCGGCTTAATTTGACTCAACACGGGAAAACTTACCAGGTCCAGACATAGTGAGGATTGACAGATTGAGAGCTCTTTCTTGATTCTATGGGTGGTGGTGCATGGCCGTTCTTAGTTGGTGGGTTGCCTTGTCAGGTTGATTCCGGTAACGAACGAGACCTCAGCCTGCTAACTAGTCACGATTGGTTCTTCCAGTCGGCCGACTTCTTAGAGGGACTATTGGCGACTAGCCAATGGAAGTGTGAGGCAATAACAGGTCTGTGATGCCCTTAGATGTTCTGGGCCGCACGCGCGCTACACTGATGCAATCAACGAGCCTAGCCTTGGCCGACAGGTCCGGGTAATCTTTGAAACTGCATCGTGATGGGGATAGATGATTGCAATTATTCATCTTCAACGAGGAATGCCTAGTAAGCGCGAGTCATCAGCTCGCGTTGATTACGTCCCTGCCCTTTGTACACACCGCCCGTCGCTCCTACCGATTGGGTGTGCTGGTGAAGCGTTCGGATTGGCGGCAGTGCGCGGTTCGCCGCTCGCTGCAGCCGAGAAGTTCGTTAAACCCTCCCACCTAGAGGAAGGAGAAGTCGTAACAAGGTTTCCGTAGGTGAACCTGCGGAAGGATCATTGCATCGATCAAACACACACCGCGAACCACGTATCCCCGCGGGCGGCCTGTGCGCTTGTCCCTGCCG---------CAACACAGGTCTGGCGGGGGAGGCCGCTCTCCTCACCGGGAGAGTCCGGTCGGCAAAACCCCAAT-CAACCAGAAACCGCCTGAAGATCGACG--GACCTCCAACCAAAGACAACTCTCAACAACGGATATCTTGGCTCCCGTATCGATGAAGAACGCAGCGAAATGCGATACGTAGTGTGAATTGCAGATAATGTGAATCATCGAATCTTTGAACGCAAATTGCACTCGAGGCTCCGGCCGAGAGTATGTCTGCCTCAGCGTCGGCTTTACCCTCAGCGTGGACCTGGCCGTCCCGGTTAACCGGGTCTGCCGAAGAACAGAGGCTCGAACGAGGACCCAATCGGGACGACAGTCTGGTAGGTGACCCGAGGGATCGCATGCCGCCGTCGGCCCGGGACCGTTGTAAGCCGGCAGGAATCGGCTCTC---CGAGAAGACACCCCTTTCGACCTGAGTTCAGGCAAG
>SAG_216_3c_HG972990_Coccomyxa_elongata
TAGTCATATGCTTGTCTCAAAGATTAAGCCATGCATGTCTAAGTATAAACTGCTTTATACTGTGAAACTGCGAATGGCTCATTAAATCAGTTATAGTTTATTTGATGGTACCTTACTACTCGGATAACCGTAGTAATTCTAGAGCTAATACGTGCGGAAATCCCGACTTCTGGAAGGGACGTATTTATTAGATAAAAGGCCGACCGGGCTT-GCCCGAAACGCGGTGAATCATGATAACTCCACGAATCGCATGGCCTCAGTGCCGGCGATGTTTCATTCAAATTTCTGCCCTATCAACTTTCGACGGTAAGGTATTGGCTTACCGTGGTGGTAACGGGTGACGGAGGATTAGGGTTCGATTCCGGAGAGGGAGCCTGAGAAACGGCTACCACATCCAAGGAAGGCAGCAGGCGCGCAAATTACCCAATCTTGACACAAGGAGGTAGTGACAATAAATAACAATACCGGGGTTTTTCAACTCTGGTAATTGGAATGAGTACAATCTAAACCCCTTAACGAGGATCAATTGGAGGGCAAGTCTGGTGCCAGCAGCCGCGGTAATTCCAGCTCCAATAGCGTATATTTAAGTTGTTGCAGTTAAAAAGCTCGTAGTTGGATTTCGGGCGGGCCCGGCCGGTCCGCCTT--CGGGTGTGCACTGACCGGGCCCGTCTTGTTGCCGGGGACGGGCTCCTGGGCTTCACTGTCCGGGACTCGGAGTCGGCGAGGTTACTTTGAGTAAATTAGAGTGTTCAAAGCAGGCCTACGCTCTGAATACATTAGCATGGAATAACACGATAGGACTCTGGCCTATCTTGTTGGTCTGTGGGACCGGAGTAATGATTAAGAGGGACAGTCGGGGGCATTCGTATTTCATTGTCAGAGGTGAAATTCTTGGATTTATGAAAGACGAACTACTGCGAAAGCATTTGCCAAGGATGTTTTCATTAATCAAGAACGAAAGTTGGGGGCTCGAAGACGATTAGATACCGTCCTAGTCTCAACCATAAACGATGCCGACTAGGGATTGGCGGGCGTTCTTTTGATGACCCCGCCAGCACCTTATGAGAAATCAAAGTTTTTGGGTTCCGGGGGGAGTATGGTCGCAAGGCTGAAACTTAAAGGAATTGACGGAAGGGCACCACCAGGCGTGGAGCCTGCGGCTTAATTTGACTCAACACGGGAAAACTTACCAGGTCCAGACATAGTGAGGATTGACAGATTGAGAGCTCTTTCTTGATTCTATGGGTGGTGGTGCATGGCCGTTCTTAGTTGGTGGGTTGCCTTGTCAGGTTGATTCCGGTAACGAACGAGACCTCAGCCTGCTAACTAGTCACGATTGGTTCTTCCAGTCGGCCGACTTCTTAGAGGGACTATTGGCGACTAGCCAATGGAAGTGTGAGGCAATAACAGGTCTGTGATGCCCTTAGATGTTCTGGGCCGCACGCGCGCTACACTGATGCAATCAACGAGCCTAGCCTTGGCCGACAGGTCCGGGTAATCTTTGAAACTGCATCGTGATGGGGATAGATGATTGCAATTATTCATCTTCAACGAGGAATGCCTAGTAAGCGCGAGTCATCAGCTCGCGTTGATTACGTCCCTGCCCTTTGTACACACCGCCCGTCGCTCCTACCGATTGGGTGTGCTGGTGAAGCGTTCGGATTGGCGGCAGTGCGCGGTTCGCCGCTCGCTGCAGCCGAGAAGTTCGTTAAACCCTCCCACCTAGAGGAAGGAGAAGTCGTAACAAGGTTTCCGTAGGTGAACCTGCGGAAGGATCATTGCATCGATCAAACACACACCGTGAACCACGTATCCCCGCGGGCGGCCTGTGCGCTTGTCCCTGCCG---------CAACACAGGTCTGGCGGGGGAGGCCGCTCTCCTCACCGGGAGAGCCCGGTCGGCAAAACCCCAAT-CAACCAGAAACCGCCTGAAGATCGACG--GACCTCCAACCAAAGACAACTCTCAACAACGGATATCTTGGCTCCCGTATCGATGAAGAACGCAGCGAAATGCGATACGTAGTGTGAATTGCAGATAATGTGAATCATCGAATCTTTGAACGCAAATTGCACTCGAGGCTCCGGCCGAGAGTATGTCTGCCTCAGCGTCGGCTTTACCCTCAGCGTGGACCTGGCCGTCCCGGTTAACCGGGTCTGCCGAAAAACAGAGGCTCGAACGAGGACCCAATCGGGACGACAGTCTGGTAGGTGACCCGAGGGATCGCATGCCGCCGTCGGCCCGGGACCGTTGTAAGCCGGCAGGAATCGGCTCTC---CGAGAAGACACCCCTTTCGACCTGAGTTCAGGCAAG
>SAG_216_8_HG972991_Coccomyxa_rayssiae
TAGTCATATGCTTGTCTCAAAGATTAAGCCATGCATGTCTAAGTATAAACTGCTTTATACTGTGAAACTGCGAATGGCTCATTAAATCAGTTATAGTTTATTTGATGGTACCTTACTACTCGGATAACCGTAGTAATTCTAGAGCTAATACGTGCGGAAATCCCGACTTCTGGAAGGGACGTATTTATTAGATAAAAGGCCGACCGGGCTT-GCCCGAAACGCGGTGAATCATGATAACTCCACGAATCGCATGGCCTCAGTGCCGGCGATGTTTCATTCAAATTTCTGCCCTATCAACTTTCGACGGTAAGGTATTGGCTTACCGTGGTGGTAACGGGTGACGGAGGATTAGGGTTCGATTCCGGAGAGGGAGCCTGAGAAACGGCTACCACATCCAAGGAAGGCAGCAGGCGCGCAAATTACCCAATCTTGACACAAGGAGGTAGTGACAATAAATAACAATACCGGGGTTTTTCAACTCTGGTAATTGGAATGAGTACAATCTAAACCCCTTAACGAGGATCAATTGGAGGGCAAGTCTGGTGCCAGCAGCCGCGGTAATTCCAGCTCCAATAGCGTATATTTAAGTTGTTGCAGTTAAAAAGCTCGTAGTTGGATTTCGGGCGGGCCCGGCCGGTCCGCCTT--CGGGTGTGCACTGACCGGGCCCGTCTTGTTGCCGGGGACGGGCTCCTGGGCTTCACTGTCCGGGACTCGGAGTCGGCGAGGTTACTTTGAGTAAATTAGAGTGTTCAAAGCAGGCCTACGCTCTGAATACATTAGCATGGAATAACACGATAGGACTCTGGCCTATCTTGTTGGTCTGTGGGACCGGAGTAATGATTAAGAGGGACAGTCGGGGGCATTCGTATTTCATTGTCAGAGGTGAAATTCTTGGATTTATGAAAGACGAACTACTGCGAAAGCATTTGCCAAGGATGTTTTCATTAATCAAGAACGAAAGTTGGGGGCTCGAAGACGATTAGATACCGTCCTAGTCTCAACCATAAACGATGCCGACTAGGGATTGGCGGGCGTTCTTTTGATGACCCCGCCAGCACCTTATGAGAAATCAAAGTTTTTGGGTTCCGGGGGGAGTATGGTCGCAAGGCTGAAACTTAAAGGAATTGACGGAAGGGCACCACCAGGCGTGGAGCCTGCGGCTTAATTTGACTCAACACGGGAAAACTTACCAGGTCCAGACATAGTGAGGATTGACAGATTGAGAGCTCTTTCTTGATTCTATGGGTGGTGGTGCATGGCCGTTCTTAGTTGGTGGGTTGCCTTGTCAGGTTGATTCCGGTAACGAACGAGACCTCAGCCTGCTAACTAGTCACGATTGGTTCTTCCAGTCGGCCGACTTCTTAGAGGGACTATTGGCGACTAGCCAATGGAAGTGTGAGGCAATAACAGGTCTGTGATGCCCTTAGATGTTCTGGGCCGCACGCGCGCTACACTGATGCAATCAACGAGCCTAGCCTTGGCCGACAGGTCCGGGTAATCTTTGAAACTGCATCGTGATGGGGATAGATGATTGCAATTATTCATCTTCAACGAGGAATGCCTAGTAAGCGCGAGTCATCAGCTCGCGTTGATTACGTCCCTGCCCTTTGTACACACCGCCCGTCGCTCCTACCGATTGGGTGTGCTGGTGAAGCGTTCGGATTGGCGGCAGTGCGCGGTTCGCCGCTCGCTGCAGCCGAGAAGTTCGTTAAACCCTCCCACCTAGAGGAAGGAGAAGTCGTAACAAGGTTTCCGTAGGTGAACCTGCGGAAGGATCATTGCATCGATCAAACACACACCGCGAACCACGTATCCCCGCGGGCGGCCTGTGCGCTTGTCCCTGCTG---------CAACACAGGTCTGGCGGGGGAGGCCGCTCTCCTTACCGGGAGAGCCCGGTCGGCAAAACCCCAAT-CAACCAGAAACCGCCTGAAGATCGACG--GACCTCCAACCAAAGACAACTCTCAACAACGGATATCTTGGCTCCCGTATCGATGAAGAACGCAGCGAAATGCGATACGTAGTGTGAATTGCAGATAATGTGAATCATCGAATCTTTGAACGCAAATTGCACTCGAGGCTCCGGCCGAGAGTATGTCTGCCTCAGCGTCGGCTTTACCCTCAGCGTGGACCTGGCCGTCCCGGTTAACCGGGTCTGCCGAAGAACAGAGGCTCGAACGAGGACCCAATCGGGACGACAGTCTGGTAGGTGACCCGAGGGATCGCATGCCGCCGTCGGCCCGGGACCGTTGTAAGCCGGCAGGAATCGGCTCTC---CGAGAAGACACCCCTTTCGACCTGAGTTCAGGCAAG
>SAG_216_9a_FN298926_Pseudococcomyxa_simplex
TAGTCATATGCTTGTCTCAAAGATTAAGCCATGCATGTCTAAGTATAAACTGCTTTATACTGTGAAACTGCGAATGGCTCATTAAATCAGTTATAGTTTATTTGATGGTACCTTACTACTCGGATAACCGTAGTAATTCTAGAGCTAATACGTGCGGAAATCCCGACTTCTGGAAGGGACGTATTTATTAGATAAAAGGCCGACCGGGCTT-GCCCGAAACGCGGTGAATCATGATAACTCCACGAATCGCATGGCCTCAGTGCCGGCGATGTTTCATTCAAATTTCTGCCCTATCAACTTTCGACGGTAAGGTATTGGCTTACCGTGGTGGTAACGGGTGACGGAGGATTAGGGTTCGATTCCGGAGAGGGAGCCTGAGAAACGGCTACCACATCCAAGGAAGGCAGCAGGCGCGCAAATTACCCAATCTTGACACAAGGAGGTAGTGACAATAAATAACAATACCGGGGTTTTTCAACTCTGGTAATTGGAATGAGTACAATCTAAACCCCTTAACGAGGATCAATTGGAGGGCAAGTCTGGTGCCAGCAGCCGCGGTAATTCCAGCTCCAATAGCGTATATTTAAGTTGTTGCAGTTAAAAAGCTCGTAGTTGGATTTCGGGCGGGCCCGGCCGGTCCGCCTT--CGGGTGTGCACTGACCGGGCCCGTCTTGTTGCCGGGGACGGGCTCCTGGGCTTCACTGTCCGGGACTCGGAGTCGGCGAGGTTACTTTGAGTAAATTAGAGTGTTCAAAGCAGGCCTACGCTCTGAATACATTAGCATGGAATAACACGATAGGACTCTGGCCTATCTTGTTGGTCTGTGGGACCGGAGTAATGATTAAGAGGGACAGTCGGGGGCATTCGTATTTCATTGTCAGAGGTGAAATTCTTGGATTTATGAAAGACGAACTACTGCGAAAGCATTTGCCAAGGATGTTTTCATTAATCAAGAACGAAAGTTGGGGGCTCGAAGACGATTAGATACCGTCCTAGTCTCAACCATAAACGATGCCGACTAGGGATTGGCGGGCGTTCTTTTGATGACCCCGCCAGCACCTTATGAGAAATCAAAGTTTTTGGGTTCCGGGGGGAGTATGGTCGCAAGGCTGAAACTTAAAGGAATTGACGGAAGGGCACCACCAGGCGTGGAGCCTGCGGCTTAATTTGACTCAACACGGGAAAACTTACCAGGTCCAGACATAGTGAGGATTGACAGATTGAGAGCTCTTTCTTGATTCTATGGGTGGTGGTGCATGGCCGTTCTTAGTTGGTGGGTTGCCTTGTCAGGTTGATTCCGGTAACGAACGAGACCTCAGCCTGCTAACTAGTCACGATTGGTTCTTCCAGTCGGCCGACTTCTTAGAGGGACTATTGGCGACTAGCCAATGGAAGTGTGAGGCAATAACAGGTCTGTGATGCCCTTAGATGTTCTGGGCCGCACGCGCGCTACACTGATGCAATCAACGAGCCTAGCCTTGGCCGACAGGTCCGGGTAATCTTTGAAACTGCATCGTGATGGGGATAGATGATTGCAATTATTCATCTTCAACGAGGAATGCCTAGTAAGCGCGAGTCATCAGCTCGCGTTGATTACGTCCCTGCCCTTTGTACACACCGCCCGTCGCTCCTACCGATTGGGTGTGCTGGTGAAGCGTTCGGATTGGCGGCAGTGCGCGGTTCGCCGCTCGCTGCAGCCGAGAAGTTCGTTAAACCCTCCCACCTAGAGGAAGGAGAAGTCGTAACAAGGTTTCCGTAGGTGAACCTGCGGAAGGATCATTGCATCGATCAAACACACACCGCGAACCACGTATCCCCGCGGGCGGCCTGTGCGCTTGTCCCTGCTG---------CAACACAGGTCTGGCGGGGGAGGCCGCTCTCCTTACCGGGAGAGCCCGGTCGGCAAAACCCCAAT-CAACCAGAAACCGCCTGAAGATCGACG--GACCTCCAACCAAAGACAACTCTCAACAACGGATATCTTGGCTCCCGTATCGATGAAGAACGCAGCGAAATGCGATACGTAGTGTGAATTGCAGATAATGTGAATCATCGAATCTTTGAACGCAAATTGCACTCGAGGCTCCGGCCGAGAGTATGTCTGCCTCAGCGTCGGCTTTACCCTCAGCGTGGACCTGGCCGTCCCGGTTAACCGGGTCTGCCGAAGAACAGAGGCTCGAACGAGGACCCAATCGGGACGACAGTCTGGTAGGTGACCCGAGGGATCGCATGCCGCCGTCGGCCCGGGACCGTTGTAAGCCGGCAGGAATCGGCTCTC---CGAGAAGACACCCCTTTCGACCTGAGTTCAGGCAAG
>IB_GF_3_gi_KM020053_Coccomyxa_sp
TAGTCATATGCTTGTCTCAAAGATTAAGCCATGCATGTCTAAGTATAAACTGCTTTATACTGTGAAACTGCGAATGGCTCATTAAATCAGTTATAGTTTATTTGATGGTACCTTACTACTCGGATAACCGTAGTAATTCTAGAGCTAATACGTGCGGAAATCCCGACTTCTGGAAGGGACGTATTTATTAGATAAAAGGCCGACCGGGCTT-GCCCGAAACGCGGTGAATCATGATAACTCCACGAATCGCATGGCCTCAGTGCCGGCGATGTTTCATTCAAATTTCTGCCCTATCAACTTTCGACGGTAAGGTATTGGCTTACCGTGGTGGTAACGGGTGACGGAGGATTAGGGTTCGATTCCGGAGAGGGAGCCTGAGAAACGGCTACCACATCCAAGGAAGGCAGCAGGCGCGCAAATTACCCAATCTTGACACAAGGAGGTAGTGACAATAAATAACAATACCGGGGTTTTTCAACTCTGGTAATTGGAATGAGTACAATCTAAACCCCTTAACGAGGATCAATTGGAGGGCAAGTCTGGTGCCAGCAGCCGCGGTAATTCCAGCTCCAATAGCGTATATTTAAGTTGTTGCAGTTAAAAAGCTCGTAGTTGGATTTCGGGCGGGCCCGGCCGGTCCGCCTT--CGGGTGTGCACTGACCGGGCCCGTCTTGTTGCCGGGGACGGGCTCCTGGGCTTCACTGTCCGGGACTCGGAGTCGGCGAGGTTACTTTGAGTAAATTAGAGTGTTCAAAGCAGGCCTACGCTCTGAATACATTAGCATGGAATAACACGATAGGACTCTGGCCTATCTTGTTGGTCTGTGGGACCGGAGTAATGATTAAGAGGGACAGTCGGGGGCATTCGTATTTCATTGTCAGAGGTGAAATTCTTGGATTTATGAAAGACGAACTACTGCGAAAGCATTTGCCAAGGATGTTTTCATTAATCAAGAACGAAAGTTGGGGGCTCGAAGACGATTAGATACCGTCCTAGTCTCAACCATAAACGATGCCGACTAGGGATTGGCGGGCGTTCTTTTGATGACCCCGCCAGCACCTTATGAGAAATCAAAGTTTTTGGGTTCCGGGGGGAGTATGGTCGCAAGGCTGAAACTTAAAGGAATTGACGGAAGGGCACCACCAGGCGTGGAGCCTGCGGCTTAATTTGACTCAACACGGGAAAACTTACCAGGTCCAGACATAGTGAGGATTGACAGATTGAGAGCTCTTTCTTGATTCTATGGGTGGTGGTGCATGGCCGTTCTTAGTTGGTGGGTTGCCTTGTCAGGTTGATTCCGGTAACGAACGAGACCTCAGCCTGCTAACTAGTCACGATTGGTTCTTCCAGTCGGCCGACTTCTTAGAGGGACTATTGGCGACTAGCCAATGGAAGTGTGAGGCAATAACAGGTCTGTGATGCCCTTAGATGTTCTGGGCCGCACGCGCGCTACACTGATGCAATCAACGAGCCTAGCCTTGGCCGACAGGTCCGGGTAATCTTTGAAACTGCATCGTGATGGGGATAGATGATTGCAATTATTCATCTTCAACGAGGAATGCCTAGTAAGCGCGAGTCATCAGCTCGCGTTGATTACGTCCCTGCCCTTTGTACACACCGCCCGTCGCTCCTACCGATTGGGTGTGCTGGTGAAGCGTTCGGATTGGCGGCAGTGCGCGGTTCGCCGCTCGCTGCAGCCGAGAAGTTCGTTAAACCCTCCCACCTAGAGGAAGGAGAAGTCGTAACAAGGTTTCCGTAGGTGAACCTGCGGAAGGATCATTGCATCGATCAAACACACACCGCGAACCACGTATCCCCGCGGGCGGCCTGTGCGCTTGTCCCTGCCG---------CAACACAGGTCTGGCGGGGGAGGCCGCTCTCCTCACCGGGAGAGTCCGGTCGGCAAAACCCCAAT-CAACCAGAAACCGCCTGAAGATCGACG--GACCTCCAACCAAAGACAACTCTCAACAACGGATATCTTGGCTCCCGTATCGATGAAGAACGCAGCGAAATGCGATACGTAGTGTGAATTGCAGATAATGTGAATCATCGAATCTTTGAACGCAAATTGCACTCGAGGCTCCGGCCGAGAGTATGTCTGCCTCAGCGTCnnnnnnnnnnnnnnnnnnnnnnnnnnnnnnnnnnnnnnnnnnnnnnnnnnnnnnnnnnnnnnnnnnnnnnnnnnnnnnnnnnnnnnnnnnnnnnnnnnnnnnnnnnnnnnnnnnnnnnnnnnnnnnnnnnnnnnnnnnnnnnnnnnnnnnnnnnnnnnnnnnnnnnnnnnnnnnnnnnnnnnnnnnnnnnnnnnnnnnnnnnn
>CCAP_216_15_HG972985_Coccomyxa_subellipsoidea
TAGTCATATGCTTGTCTCAAAGATTAAGCCATGCATGTCTAAGTATAAACTGCTTTATACTGTGAAACTGCGAATGGCTCATTAAATCAGTTATAGTTTATTTGATGGTACCTTACTACTCGGATAACCGTAGTAATTCTAGAGCTAATACGTGCGGAAATCCCGACTTCTGGAAGGGACGTATTTATTAGATAAAAGGCCGACCGGGCTT-GCCCGAAACGCGGTGAATCATGATAACTCCACGAATCGCATGGCCTCAGTGCCGGCGATGTTTCATTCAAATTTCTGCCCTATCAACTTTCGACGGTAAGGTATTGGCTTACCGTGGTGGTAACGGGTGACGGAGGATTAGGGTTCGATTCCGGAGAGGGAGCCTGAGAAACGGCTACCACATCCAAGGAAGGCAGCAGGCGCGCAAATTACCCAATCTTGACACAAGGAGGTAGTGACAATAAATAACAATACCGGGGTTTTTCAACTCTGGTAATTGGAATGAGTACAATCTAAACCCCTTAACGAGGATCAATTGGAGGGCAAGTCTGGTGCCAGCAGCCGCGGTAATTCCAGCTCCAATAGCGTATATTTAAGTTGTTGCAGTTAAAAAGCTCGTAGTTGGATTTCGGGCGGGCCCGGCCGGTCCGCCTT--CGGGTGTGCACTGACCGGGCCCGTCTTGTTGCCGGGGACGGGCTCCTGGGCTTCACTGTCCGGGACTCGGAGTCGGCGAGGTTACTTTGAGTAAATTAGAGTGTTCAAAGCAGGCCTACGCTCTGAATACATTAGCATGGAATAACACGATAGGACTCTGGCCTATCTTGTTGGTCTGTGGGACCGGAGTAATGATTAAGAGGGACAGTCGGGGGCATTCGTATTTCATTGTCAGAGGTGAAATTCTTGGATTTATGAAAGACGAACTACTGCGAAAGCATTTGCCAAGGATGTTTTCATTAATCAAGAACGAAAGTTGGGGGCTCGAAGACGATTAGATACCGTCCTAGTCTCAACCATAAACGATGCCGACTAGGGATTGGCGGGCGTTCTTTTGATGACCCCGCCAGCACCTTATGAGAAATCAAAGTTTTTGGGTTCCGGGGGGAGTATGGTCGCAAGGCTGAAACTTAAAGGAATTGACGGAAGGGCACCACCAGGCGTGGAGCCTGCGGCTTAATTTGACTCAACACGGGAAAACTTACCAGGTCCAGACATAGTGAGGATTGACAGATTGAGAGCTCTTTCTTGATTCTATGGGTGGTGGTGCATGGCCGTTCTTAGTTGGTGGGTTGCCTTGTCAGGTTGATTCCGGTAACGAACGAGACCTCAGCCTGCTAACTAGTCACGATTGGTTCTTCCAGTCGGCCGGCTTCTTAGAGGGACTATTGGCGACTAGCCAATGGAAGTGTGAGGCAATAACAGGTCTGTGATGCCCTTAGATGTTCTGGGCCGCACGCGCGCTACACTGATGCAGTCAACGAGCCTAGCCTTGGCCGACAGGTCCGGGTAATCTTTGAAACTGCATCGTGATGGGGATAGATGATTGCAATTATTCATCTTCAACGAGGAATGCCTAGTAAGCGCGAGTCATCAGCTCGCGTTGATTACGTCCCTGCCCTTTGTACACACCGCCCGTCGCTCCTACCGATTGGGTGTGCTGGTGAAGCGTTCGGATTGGCGGCAGTGCGCGGTTCGCCGCTCGCTGCAGCCGAGAAGTTCGTTAAACCCTCCCACCTAGAGGAAGGAGAAGTCGTAACAAGGTTTCCGTAGGTGAACCTGCGGAAGGATCATTGCATCGATCAAACACAAACCGCGAACCACGTATCCCCGCGGCCTTCCCGTGCGCTTGTCCCTGTCCGGTTTTCGGCGGAACAGGTCTAGCGGGGGAGGCCGCTCTCCCTACCGGGGGAGCCCGGCTGGCAAAACCCCATTAAAACCAGAAAATAACTGAAGACGGACAAGAACCTCCAACCAAAGACAACTCTCAACAACGGATATCTTGGCTCCCGTATCGATGAAGAACGCAGCGAAATGCGATACGTAGTGTGAATTGCAGATAATGTGAATCATCGAATCTTTGAACGCAAATTGCACTCGAGGCTCCGGCCGAGAGTATGTCTGCCTCAGCGTCGGCTTCACCCTCAGCGTGGACCTGGCCGTCCCGGTCAACCGGGTCTGCCGAAGAACAGAGGCTCGAACGAGGACCCAATCGGGACAACAGTCTGGTAGGTGACCCGAGGGATCGCATGCCGCTGTCGGCCCGGGACCGTTGTAAGCCGGCAGGAATCGGCTTTTAAAGGAGCGGACACCCTTTTCGACCTGAGTTCAGGCAAG
>SAG_216_10_HG972986_Coccomyxa_solorinae_bisporae
TAGTCATATGCTTGTCTCAAAGATTAAGCCATGCATGTCTAAGTATAAACTGCTTTATACTGTGAAACTGCGAATGGCTCATTAAATCAGTTATAGTTTATTTGATGGTACCTTACTACTCGGATAACCGTAGTAATTCTAGAGCTAATACGTGCGGAAATCCCGACTTCTGGAAGGGACGTATTTATTAGATAAAAGGCCGACCGGGCTT-GCCCGAAACGCGGTGAATCATGATAACTCCACGAATCGCATGGCCTCAGTGCCGGCGATGTTTCATTCAAATTTCTGCCCTATCAACTTTCGACGGTAAGGTATTGGCTTACCGTGGTGGTAACGGGTGACGGAGGATTAGGGTTCGATTCCGGAGAGGGAGCCTGAGAAACGGCTACCACATCCAAGGAAGGCAGCAGGCGCGCAAATTACCCAATCTTGACACAAGGAGGTAGTGACAATAAATAACAATACCGGGGTTTTTCAACTCTGGTAATTGGAATGAGTACAATCTAAACCCCTTAACGAGGATCAATTGGAGGGCAAGTCTGGTGCCAGCAGCCGCGGTAATTCCAGCTCCAATAGCGTATATTTAAGTTGTTGCAGTTAAAAAGCTCGTAGTTGGATTTCGGGCGGGCCCGGCCGGTCCGCCTT--CGGGTGTGCACTGACCGGGCCCGTCTTGTTGCCGGGGACGGGCTCCTGGGCTTCACTGTCCGGGACTCGGAGTCGGCGAGGTTACTTTGAGTAAATTAGAGTGTTCAAAGCAGGCCTACGCTCTGAATACATTAGCATGGAATAACACGATAGGACTCTGGCCTATCTTGTTGGTCTGTGGGACCGGAGTAATGATTAAGAGGGACAGTCGGGGGCATTCGTATTTCATTGTCAGAGGTGAAATTCTTGGATTTATGAAAGACGAACTACTGCGAAAGCATTTGCCAAGGATGTTTTCATTAATCAAGAACGAAAGTTGGGGGCTCGAAGACGATTAGATACCGTCCTAGTCTCAACCATAAACGATGCCGACTAGGGATTGGCGGGCGTTCTTTTGATGACCCCGCCAGCACCTTATGAGAAATCAAAGTTTTTGGGTTCCGGGGGGAGTATGGTCGCAAGGCTGAAACTTAAAGGAATTGACGGAAGGGCACCACCAGGCGTGGAGCCTGCGGCTTAATTTGACTCAACACGGGAAAACTTACCAGGTCCAGACATAGTGAGGATTGACAGATTGAGAGCTCTTTCTTGATTCTATGGGTGGTGGTGCATGGCCGTTCTTAGTTGGTGGGTTGCCTTGTCAGGTTGATTCCGGTAACGAACGAGACCTCAGCCTGCTAACTAGTCACGATTGGTTCTTCCAGTCGGCCGACTTCTTAGAGGGACTATTGGCGACTAGCCAATGGAAGTGTGAGGCAATAACAGGTCTGTGATGCCCTTAGATGTTCTGGGCCGCACGCGCGCTACACTGATGCAGTCAACGAGCCTAGCCTTGGCCGACAGGTCCGGGTAATCTTTGAAACTGCATCGTGATGGGGATAGATGATTGCAATTATTCATCTTCAACGAGGAATGCCTAGTAAGCGCGAGTCATCAGCTCGCGTTGATTACGTCCCTGCCCTTTGTACACACCGCCCGTCGCTCCTACCGATTGGGTGTGCTGGTGAAGCGTTCGGATTGGCGGCAGTGCGCGGTTCGCCGCTCGCTGCAGCCGAGAAGTTCGTTAAACCCTCCCACCTAGAGGAAGGAGAAGTCGTAACAAGGTTTCCGTAGGTGAACCTGCGGAAGGATCATTGCATCGATCAAACACAAACCGCGAACCACGTATCCGCGCGGCCTTCCCGTGCGCTTGTCCCTGTCCGGTTTTCGGCGGAACAGGTCTAGCGGGGGAGGCCGCTCTCCCTACCGGGGGAGCCCGGCTGGCAAAACCCCATTAAAACCAGAAAATAACTGAAGACGGACAAGAACCTCCAACCAAAGACAACTCTCAACAACGGATATCTTGGCTCCCGTATCGATGAAGAACGCAGCGAAATGCGATACGTAGTGTGAATTGCAGATAATGTGAATCATCGAATCTTTGAACGCAGATTGCACTCGAGGCTCCGGCCGAGAGTATGTCTGCCTCAGCGTCGGCTTCACCCTCAGCGTGGACCTGGCCGTCCCGGTCAACCGGGTCTGCCGAAGAACAGAGGCTCGAACGAGGACCCAATCGGGACAACAGTCTGGTAGGTGACCCGAGGGATCGCATGCCGCTGTCGGCCCGGGACCGTTGTAAGCCGGCAGGAATCGGCTTTTAAAGGAGCGGACACCCTTTTCGACCTGAGTTCAGGCAAG
>SAG_216_11a_HG972983_Coccomyxa_solorinae_croceae
TAGTCATATGCTTGTCTCAAAGATTAAGCCATGCATGTCTAAGTATAAACTGCTTTATACTGTGAAACTGCGAATGGCTCATTAAATCAGTTATAGTTTATTTGATGGTACCTTACTACTCGGATAACCGTAGTAATTCTAGAGCTAATACGTGCGGAAATCCCGACTTCTGGAAGGGACGTATTTATTAGATAAAAGGCCGACCGGGCTT-GCCCGAAACGCGGTGAATCATGATAACTCCACGAATCGCATGGCCTCAGTGCCGGCGATGTTTCATTCAAATTTCTGCCCTATCAACTTTCGACGGTAAGGTATTGGCTTACCGTGGTGGTAACGGGTGACGGAGGATTAGGGTTCGATTCCGGAGAGGGAGCCTGAGAAACGGCTACCACATCCAAGGAAGGCAGCAGGCGCGCAAATTACCCAATCTTGACACAAGGAGGTAGTGACAATAAATAACAATACCGGGGTTTTTCAACTCTGGTAATTGGAATGAGTACAATCTAAACCCCTTAACGAGGATCAATTGGAGGGCAAGTCTGGTGCCAGCAGCCGCGGTAATTCCAGCTCCAATAGCGTATATTTAAGTTGTTGCAGTTAAAAAGCTCGTAGTTGGATTTCGGGCGGGCCCGGCCGGTCCGCCTT--CGGGTGTGCACTGACCGGGCCCGTCTTGTTGCCGGGGACGGGCTCCTGGGCTTCACTGTCCGGGACTCGGAGTCGGCGAGGTTACTTTGAGTAAATTAGAGTGTTCAAAGCAGGCCTACGCTCTGAATACATTAGCATGGAATAACACGATAGGACTCTGGCCTATCTTGTTGGTCTGTGGGACCGGAGTAATGATTAAGAGGGACAGTCGGGGGCATTCGTATTTCATTGTCAGAGGTGAAATTCTTGGATTTATGAAAGACGAACTACTGCGAAAGCATTTGCCAAGGATGTTTTCATTAATCAAGAACGAAAGTTGGGGGCTCGAAGACGATTAGATACCGTCCTAGTCTCAACCATAAACGATGCCGACTAGGGATTGGCGGGCGTTCTTTTGATGACCCCGCCAGCACCTTATGAGAAATCAAAGTTTTTGGGTTCCGGGGGGAGTATGGTCGCAAGGCTGAAACTTAAAGGAATTGACGGAAGGGCACCACCAGGCGTGGAGCCTGCGGCTTAATTTGACTCAACACGGGAAAACTTACCAGGTCCAGACATAGTGAGGATTGACAGATTGAGAGCTCTTTCTTGATTCTATGGGTGGTGGTGCATGGCCGTTCTTAGTTGGTGGGTTGCCTTGTCAGGTTGATTCCGGTAACGAACGAGACCTCAGCCTGCTAACTAGTCACGATTGGTTCTTCCAGTCGGCCGGCTTCTTAGAGGGACTATTGGCGACTAGCCAATGGAAGTGTGAGGCAATAACAGGTCTGTGATGCCCTTAGATGTTCTGGGCCGCACGCGCGCTACACTGATGCAGTCAACGAGCCTAGCCTTGGCCGACAGGTCCGGGTAATCTTTGAAACTGCATCGTGATGGGGATAGATGATTGCAATTATTCATCTTCAACGAGGAATGCCTAGTAAGCGCGAGTCATCAGCTCGCGTTGATTACGTCCCTGCCCTTTGTACACACCGCCCGTCGCTCCTACCGATTGGGTGTGCTGGTGAAGCGTTCGGATTGGCGGCAGTGCGCGGTTCGCCGCTCGCTGCAGCCGAGAAGTTCGTTAAACCCTCCCACCTAGAGGAAGGAGAAGTCGTAACAAGGTTTCCGTAGGTGAACCTGCGGAAGGATCATTGCATCGATCAAACACAAACCGCGAACCACGTATCCCCGCGGCCTTCCCGTGCGCTTGTCCCTGTCCGGTTTTCGGCGGAACAGGTCTAGCGGGGGAGGCCGCTCTCCCTACCGGGGGAGCCCGGCTGGCAAAACCCCATTAAAACCAGAAAATAACTGAAGACGGACAAGAACCTCCAACCAAAGACAACTCTCAACAACGGATATCTTGGCTCCCGTATCGATGAAGAACGCAGCGAAATGCGATACGTAGTGTGAATTGCAGATAATGTGAATCATCGAATCTTTGAACGCAAATTGCACTCGAGGCTCCGGCCGAGAGTATGTCTGCCTCAGCGTCGGCTTCACCCTCAGCGTGGACCTGGCCGTCCCGGTCAACCGGGTCTGCCGAAGAACAGAGGCTCGAACGAGGACCCAATCGGGACAACAGTCTGGTAGGTGACCCGAGGGATCGCATGCCGCTGTCGGCCCGGGACCGTTGTAAGCCGGCAGGAATCGGCTTTTAAAGGAGCGGACACCCTTTTCGACCTGAGTTCAGGCAAG
>SAG_216_11b_HG972984_Coccomyxa_solorinae_croceae
TAGTCATATGCTTGTCTCAAAGATTAAGCCATGCATGTCTAAGTATAAACTGCTTTATACTGTGAAACTGCGAATGGCTCATTAAATCAGTTATAGTTTATTTGATGGTACCTTACTACTCGGATAACCGTAGTAATTCTAGAGCTAATACGTGCGGAAATCCCGACTTCTGGAAGGGACGTATTTATTAGATAAAAGGCCGACCGGGCTT-GCCCGAAACGCGGTGAATCATGATAACTCCACGAATCGCATGGCCTCAGTGCCGGCGATGTTTCATTCAAATTTCTGCCCTATCAACTTTCGACGGTAAGGTATTGGCTTACCGTGGTGGTAACGGGTGACGGAGGATTAGGGTTCGATTCCGGAGAGGGAGCCTGAGAAACGGCTACCACATCCAAGGAAGGCAGCAGGCGCGCAAATTACCCAATCTTGACACAAGGAGGTAGTGACAATAAATAACAATACCGGGGTTTTTCAACTCTGGTAATTGGAATGAGTACAATCTAAACCCCTTAACGAGGATCAATTGGAGGGCAAGTCTGGTGCCAGCAGCCGCGGTAATTCCAGCTCCAATAGCGTATATTTAAGTTGTTGCAGTTAAAAAGCTCGTAGTTGGATTTCGGGCGGGCCCGGCCGGTCCGCCTT--CGGGTGTGCACTGACCGGGCCCGTCTTGTTGCCGGGGACGGGCTCCTGGGCTTCACTGTCCGGGACTCGGAGTCGGCGAGGTTACTTTGAGTAAATTAGAGTGTTCAAAGCAGGCCTACGCTCTGAATACATTAGCATGGAATAACACGATAGGACTCTGGCCTATCTTGTTGGTCTGTGGGACCGGAGTAATGATTAAGAGGGACAGTCGGGGGCATTCGTATTTCATTGTCAGAGGTGAAATTCTTGGATTTATGAAAGACGAACTACTGCGAAAGCATTTGCCAAGGATGTTTTCATTAATCAAGAACGAAAGTTGGGGGCTCGAAGACGATTAGATACCGTCCTAGTCTCAACCATAAACGATGCCGACTAGGGATTGGCGGGCGTTCTTTTGATGACCCCGCCAGCACCTTATGAGAAATCAAAGTTTTTGGGTTCCGGGGGGAGTATGGTCGCAAGGCTGAAACTTAAAGGAATTGACGGAAGGGCACCACCAGGCGTGGAGCCTGCGGCTTAATTTGACTCAACACGGGAAAACTTACCAGGTCCAGACATAGTGAGGATTGACAGATTGAGAGCTCTTTCTTGATTCTATGGGTGGTGGTGCATGGCCGTTCTTAGTTGGTGGGTTGCCTTGTCAGGTTGATTCCGGTAACGAACGAGACCTCAGCCTGCTAACTAGTCACGATTGGTTCTTCCAGTCGGCCGGCTTCTTAGAGGGACTATTGGCGACTAGCCAATGGAAGTGTGAGGCAATAACAGGTCTGTGATGCCCTTAGATGTTCTGGGCCGCACGCGCGCTACACTGATGCAGTCAACGAGCCTAGCCTTGGCCGACAGGTCCGGGTAATCTTTGAAACTGCATCGTGATGGGGATAGATGATTGCAATTATTCATCTTCAACGAGGAATGCCTAGTAAGCGCGAGTCATCAGCTCGCGTTGATTACGTCCCTGCCCTTTGTACACACCGCCCGTCGCTCCTACCGATTGGGTGTGCTGGTGAAGCGTTCGGATTGGCGGCAGTGCGCGGTTCGCCGCTCGCTGCAGCCGAGAAGTTCGTTAAACCCTCCCACCTAGAGGAAGGAGAAGTCGTAACAAGGTTTCCGTAGGTGAACCTGCGGAAGGATCATTGCATCGATCAAACACAAACCGCGAACCACGTATCCCCGCGGCCTTCCCGTGCGCTTGTCCCTGTCCGGTTTTCGGCGGAACAGGTCTAGCGGGGGAGGCCGCTCTCCCTACCGGGGGAGCCCGGCTGGCAAAACCCCATTAAAACCAGAAAATAACTGAAGACGGACAAGAACCTCCAACCAAAGACAACTCTCAACAACGGATATCTTGGCTCCCGTATCGATGAAGAACGCAGCGAAATGCGATACGTAGTGTGAATTGCAGATAATGTGAATCATCGAATCTTTGAACGCAAATTGCACTCGAGGCTCCGGCCGAGAGTATGTCTGCCTCAGCGTCGGCTTCACCCTCAGCGTGGACCTGGCCGTCCCGGTCAACCGGGTCTGCCGAAGAACAGAGGCTCGAACGAGGACCCAATCGGGACAACAGTCTGGTAGGTGACCCGAGGGATCGCATGCCGCTGTCGGCCCGGGACCGTTGTAAGCCGGCAGGAATCGGCTTTTAAAGGAGCGGACACCCTTTTCGACCTGAGTTCAGGCAAG
>SAG_216_12_HG972987_Coccomyxa_solorinae_saccatae
TAGTCATATGCTTGTCTCAAAGATTAAGCCATGCATGTCTAAGTATAAACTGCTTTATACTGTGAAACTGCGAATGGCTCATTAAATCAGTTATAGTTTATTTGATGGTACCTTACTACTCGGATAACCGTAGTAATTCTAGAGCTAATACGTGCGGAAATCCCGACTTCTGGAAGGGACGTATTTATTAGATAAAAGGCCGACCGGGCTT-GCCCGAAACGCGGTGAATCATGATAACTCCACGAATCGCATGGCCTCAGTGCCGGCGATGTTTCATTCAAATTTCTGCCCTATCAACTTTCGACGGTAAGGTATTGGCTTACCGTGGTGGTAACGGGTGACGGAGGATTAGGGTTCGATTCCGGAGAGGGAGCCTGAGAAACGGCTACCACATCCAAGGAAGGCAGCAGGCGCGCAAATTACCCAATCTTGACACAAGGAGGTAGTGACAATAAATAACAATACCGGGGTTTTTCAACTCTGGTAATTGGAATGAGTACAATCTAAACCCCTTAACGAGGATCAATTGGAGGGCAAGTCTGGTGCCAGCAGCCGCGGTAATTCCAGCTCCAATAGCGTATATTTAAGTTGTTGCAGTTAAAAAGCTCGTAGTTGGATTTCGGGCGGGCCCGGCCGGTCCGCCTT--CGGGTGTGCACTGACCGGGCCCGTCTTGTTGCCGGGGACGGGCTCCTGGGCTTCACTGTCCGGGACTCGGAGTCGGCGAGGTTACTTTGAGTAAATTAGAGTGTTCAAAGCAGGCCTACGCTCTGAATACATTAGCATGGAATAACACGATAGGACTCTGGCCTATCTTGTTGGTCTGTGGGACCGGAGTAATGATTAAGAGGGACAGTCGGGGGCATTCGTATTTCATTGTCAGAGGTGAAATTCTTGGATTTATGAAAGACGAACTACTGCGAAAGCATTTGCCAAGGATGTTTTCATTAATCAAGAACGAAAGTTGGGGGCTCGAAGACGATTAGATACCGTCCTAGTCTCAACCATAAACGATGCCGACTAGGGATTGGCGGGCGTTCTTTTGATGACCCCGCCAGCACCTTATGAGAAATCAAAGTTTTTGGGTTCCGGGGGGAGTATGGTCGCAAGGCTGAAACTTAAAGGAATTGACGGAAGGGCACCACCAGGCGTGGAGCCTGCGGCTTAATTTGACTCAACACGGGAAAACTTACCAGGTCCAGACATAGTGAGGATTGACAGATTGAGAGCTCTTTCTTGATTCTATGGGTGGTGGTGCATGGCCGTTCTTAGTTGGTGGGTTGCCTTGTCAGGTTGATTCCGGTAACGAACGAGACCTCAGCCTGCTAACTAGTCACGATTGGTTCTTCCAGTCGGCCGACTTCTTAGAGGGACTATTGGCGACTAGCCAATGGAAGTGTGAGGCAATAACAGGTCTGTGATGCCCTTAGATGTTCTGGGCCGCACGCGCGCTACACTGATGCAGTCAACGAGCCTAGCCTTGGCCGACAGGTCCGGGTAATCTTTGAAACTGCATCGTGATGGGGATAGATGATTGCAATTATTCATCTTCAACGAGGAATGCCTAGTAAGCGCGAGTCATCAGCTCGCGTTGATTACGTCCCTGCCCTTTGTACACACCGCCCGTCGCTCCTACCGATTGGGTGTGCTGGTGAAGCGTTCGGATTGGCGGCAGTGCGCGGTTCGCCGCTCGCTGCAGCCGAGAAGTTCGTTAAACCCTCCCACCTAGAGGAAGGAGAAGTCGTAACAAGGTTTCCGTAGGTGAACCTGCGGAAGGATCATTGCATCGATCAAACACAAACCGCGAACCACGTATCCCCGCGGCCTTCCCGTGCGCTTGTCCCTGTCCGGTTTTCGGCGGAACAGGTCTAGCGGGGGAGGCCGCTCTCCCTACCGGGGGAGCCCGGCTGGCAAAACCCCATTAAAACCAGAAAATAACTGAAGACGGACAAGAACCTCCAACCAAAGACAACTCTCAACAACGGATATCTTGGCTCCCGTATCGATGAAGAACGCAGCGAAATGCGATACGTAGTGTGAATTGCAGATAATGTGAATCATCGAATCTTTGAACGCAAATTGCACTCGAGGCTCCGGCCGAGAGTATGTCTGCCTCAGCGTCGGCTTCACCCTCAGCGTGGACCTGGCCGTCCCGGTCAACCGGGTCTGCCGAAGAACAGAGGCTCGAACGAGGACCCAATCGGGACAACAGTCTGGTAGGTGACCCGAGGGATCGCATGCCGCTGTCGGCCCGGGACCGTTGTAAGCCGGCAGGAATCGGCTTTTAAAGGAGCGGACACCCTTTTCGACCTGAGTTCAGGCAAG
>SAG_216_5_HG972982_Coccomyxa_peltigerae
TAGTCATATGCTTGTCTCAAAGATTAAGCCATGCATGTCTAAGTATAAACTGCTTTATACTGTGAAACTGCGAATGGCTCATTAAATCAGTTATAGTTTATTTGATGGTACCTTACTACTCGGATAACCGTAGTAATTCTAGAGCTAATACGTGCGGAAATCCCGACTTCTGGAAGGGACGTATTTATTAGATAAAAGGCCGACCGGGCTT-GCCCGAAACGCGGTGAATCATGATAACTCCACGAATCGCATGGCCTCAGTGCCGGCGATGTTTCATTCAAATTTCTGCCCTATCAACTTTCGACGGTAAGGTATTGGCTTACCGTGGTGGTAACGGGTGACGGAGGATTAGGGTTCGATTCCGGAGAGGGAGCCTGAGAAACGGCTACCACATCCAAGGAAGGCAGCAGGCGCGCAAATTACCCAATCTTGACACAAGGAGGTAGTGACAATAAATAACAATACCGGGGTTTTTCAACTCTGGTAATTGGAATGAGTACAATCTAAACCCCTTAACGAGGATCAATTGGAGGGCAAGTCTGGTGCCAGCAGCCGCGGTAATTCCAGCTCCAATAGCGTATATTTAAGTTGTTGCAGTTAAAAAGCTCGTAGTTGGATTTCGGGCGGGCCCGGCCGGTCCGCCTT--CGGGTGTGCACTGACCGGGCCCGTCTTGTTGCCGGGGACGGGCTCCTGGGCTTCACTGTCCGGGACTCGGAGTCGGCGAGGTTACTTTGAGTAAATTAGAGTGTTCAAAGCAGGCCTACGCTCTGAATACATTAGCATGGAATAACACGATAGGACTCTGGCCTATCTTGTTGGTCTGTGGGACCGGAGTAATGATTAAGAGGGACAGTCGGGGGCATTCGTATTTCATTGTCAGAGGTGAAATTCTTGGATTTATGAAAGACGAACTACTGCGAAAGCATTTGCCAAGGATGTTTTCATTAATCAAGAACGAAAGTTGGGGGCTCGAAGACGATTAGATACCGTCCTAGTCTCAACCATAAACGATGCCGACTAGGGATTGGCGGGCGTTCTTTTGATGACCCCGCCAGCACCTTATGAGAAATCAAAGTTTTTGGGTTCCGGGGGGAGTATGGTCGCAAGGCTGAAACTTAAAGGAATTGACGGAAGGGCACCACCAGGCGTGGAGCCTGCGGCTTAATTTGACTCAACACGGGAAAACTTACCAGGTCCAGACATAGTGAGGATTGACAGATTGAGAGCTCTTTCTTGATTCTATGGGTGGTGGTGCATGGCCGTTCTTAGTTGGTGGGTTGCCTTGTCAGGTTGATTCCGGTAACGAACGAGACCTCAGCCTGCTAACTAGTCACGATTGGTTCTTCCAGTCGGCCGGCTTCTTAGAGGGACTATTGGCGACTAGCCAATGGAAGTGTGAGGCAATAACAGGTCTGTGATGCCCTTAGATGTTCTGGGCCGCACGCGCGCTACACTGATGCAGTCAACGAGCCTAGCCTTGGCCGACAGGTCCGGGTAATCTTTGAAACTGCATCGTGATGGGGATAGATGATTGCAATTATTCATCTTCAACGAGGAATGCCTAGTAAGCGCGAGTCATCAGCTCGCGTTGATTACGTCCCTGCCCTTTGTACACACCGCCCGTCGCTCCTACCGATTGGGTGTGCTGGTGAAGCGTTCGGATTGGCGGCAGTGCGCGGTTCGCCGCTCGCTGCAGCCGAGAAGTTCGTTAAACCCTCCCACCTAGAGGAAGGAGAAGTCGTAACAAGGTTTCCGTAGGTGAACCTGCGGAAGGATCATTGCATCGATCAAACACAAACCGCGAACCACGTATCCCCGCGGCCTTCCCGTGCGCTTGTCCCTGTCCGGTTTTCGGCGGAACAGGTCTAGCGGGGGAGGCCGCTCTCCCTACCGGGGGAGCCCGGCTGGCAAAACCCCATTAAAACCAGAAAATAACTGAAGACGGACAAGAACCTCCAACCAAAGACAACTCTCAACAACGGATATCTTGGCTCCCGTATCGATGAAGAACGCAGCGAAATGCGATACGTAGTGTGAATTGCAGATAATGTGAATCATCGAATCTTTGAACGCAAATTGCACTCGAGGCTCCGGCCGAGAGTATGTCTGCCTCAGCGTCGGCTTCACCCTCAGCGTGGACCTGGCCGTCCCGGTCAACCGGGTCTGCCGAAGAACAGAGGCTCGAACGAGGACCCAATCGGGACAACAGTCTGGTAGGTGACCCGAGGGATCGCATGCCGCTGTCGGCCCGGGACCGTTGTAAGCCGGCAGGAATCGGCTTTTAAAGGAGCGGACACCCTTTTCGACCTGAGTTCAGGCAAG
>SAG_216_6_HG972988_Coccomyxa_peltigerae_variolosae
TAGTCATATGCTTGTCTCAAAGATTAAGCCATGCATGTCTAAGTATAAACTGCTTTATACTGTGAAACTGCGAATGGCTCATTAAATCAGTTATAGTTTATTTGATGGTACCTTACTACTCGGATAACCGTAGTAATTCTAGAGCTAATACGTGCGGAAATCCCGACTTCTGGAAGGGACGTATTTATTAGATAAAAGGCCGACCGGGCTT-GCCCGAAACGCGGTGAATCATGATAACTCCACGAATCGCATGGCCTCAGTGCCGGCGATGTTTCATTCAAATTTCTGCCCTATCAACTTTCGACGGTAAGGTATTGGCTTACCGTGGTGGTAACGGGTGACGGAGGATTAGGGTTCGATTCCGGAGAGGGAGCCTGAGAAACGGCTACCACATCCAAGGAAGGCAGCAGGCGCGCAAATTACCCAATCTTGACACAAGGAGGTAGTGACAATAAATAACAATACCGGGGTTTTTCAACTCTGGTAATTGGAATGAGTACAATCTAAACCCCTTAACGAGGATCAATTGGAGGGCAAGTCTGGTGCCAGCAGCCGCGGTAATTCCAGCTCCAATAGCGTATATTTAAGTTGTTGCAGTTAAAAAGCTCGTAGTTGGATTTCGGGCGGGCCCGGCCGGTCCGCCTT--CGGGTGTGCACTGACCGGGCCCGTCTTGTTGCCGGGGACGGGCTCCTGGGCTTCACTGTCCGGGACTCGGAGTCGGCGAGGTTACTTTGAGTAAATTAGAGTGTTCAAAGCAGGCCTACGCTCTGAATACATTAGCATGGAATAACACGATAGGACTCTGGCCTATCTTGTTGGTCTGTGGGACCGGAGTAATGATTAAGAGGGACAGTCGGGGGCATTCGTATTTCATTGTCAGAGGTGAAATTCTTGGATTTATGAAAGACGAACTACTGCGAAAGCATTTGCCAAGGATGTTTTCATTAATCAAGAACGAAAGTTGGGGGCTCGAAGACGATTAGATACCGTCCTAGTCTCAACCATAAACGATGCCGACTAGGGATTGGCGGGCGTTCTTTTGATGACCCCGCCAGCACCTTATGAGAAATCAAAGTTTTTGGGTTCCGGGGGGAGTATGGTCGCAAGGCTGAAACTTAAAGGAATTGACGGAAGGGCACCACCAGGCGTGGAGCCTGCGGCTTAATTTGACTCAACACGGGAAAACTTACCAGGTCCAGACATAGTGAGGATTGACAGATTGAGAGCTCTTTCTTGATTCTATGGGTGGTGGTGCATGGCCGTTCTTAGTTGGTGGGTTGCCTTGTCAGGTTGATTCCGGTAACGAACGAGACCTCAGCCTGCTAACTAGTCACGATTGGTTCTTCCAGTCGGCCGACTTCTTAGAGGGACTATTGGCGACTAGCCAATGGAAGTGTGAGGCAATAACAGGTCTGTGATGCCCTTAGATGTTCTGGGCCGCACGCGCGCTACACTGATGCAGTCAACGAGCCTAGCCTTGGCCGACAGGTCCGGGTAATCTTTGAAACTGCATCGTGATGGGGATAGATGATTGCAATTATTCATCTTCAACGAGGAATGCCTAGTAAGCGCGAGTCATCAGCTCGCGTTGATTACGTCCCTGCCCTTTGTACACACCGTCCGTCGCTCCTACCGATTGGGTGTGCTGGTGAAGCGTTCGGATTGGCGGCAGTGCGCGGTTCGCCGCTCGCTGCAGCCGAGAAGTTCGTTAAACCCTCCCACCTAGAGGAAGGAGAAGTCGTAACAAGGTTTCCGTAGGTGAACCTGCGGAAGGATCATTGCATCGATCAAACACAAACCGCGAACCACGTATCCCCGCGGCCTTCCCGTGCGCTTGTCCCTGTCCGGTTTTCGGCGGAACAGGTCTAGCGGGGGAGGCCGCTCTCCCTACCGGGGGAGCCCGGCTGGCAAAACCCCATTAAAACCAGTAAACACCTGAAGACGGACAAGAACCTCCAACCAAAGACAACTCTCAACAACGGATATCTTGGCTCCCGTATCGATGAAGAACGCAGCGAAATGCGATACGTAGTGTGAATTGCAGATAATGTGAATCATCGAATCTTTGAACGCAAATTGCACTCGAGGCTCCGGCCGAGAGTATGTCTGCCTCAGCGTCGGCTTCACCCTCAGCGTGGACCTGGCCGTCCCGGTCAACCGGGTCTGCCGAAGAACAGAGGCTCGAACGAGGACCCAATCGGGACAACAGTCTGGTAGGTGACCCGAGGGATCGCATGCCGCTGTCGGCCCGGGACCGTTGTAAGCCGGCAGGAATCGGCTTTTAAAGGAGCGGACACCCTTTTCGACCTGAGTTCAGGCAAG
>CAUP_H5105_HG972974_Choricystis_sp
TAGTCATATGCTTGTCTCAAAGATTAAGCCATGCATGTCTAAGTATAAACTGCTTTATACTGTGAAACTGCGAATGGCTCATTAAATCAGTTATAGTTTATTTGATGGTACCTTACTACTCGGATAACCGTAGTAATTCTAGAGCTAATACGTGCGGAAATCCCGACTTCTGGAAGGGACGTATTTATTAGATAAAAGGCCGACCGGGCTCTGCCCGAATCGCGGTGAATCATGATAACTCCACGAATCGCATGGCCCCAGTGCCGGCGATGTTTCATTCAAATTTCTGCCCTATCAACTTTCGACGGTAAGGTATTGGCTTACCGTGGTGGTAACGGGTGACGGAGGATTAGGGTTCGATTCCGGAGAGGGAGCCTGAGAAACGGCTACCACATCCAAGGAAGGCAGCAGGCGCGCAAATTACCCAATCTTGACACAAGGAGGTAGTGACAATAAATAACAATACCGGGGTTTTTCAACTCTGGTAATTGGAATGAGTACAATCTAAACCCCTTAACGAGGATCAATTGGAGGGCAAGTCTGGTGCCAGCAGCCGCGGTAATTCCAGCTCCAATAGCGTATATTTAAGTTGTTGCAGTTAAAAAGCTCGTAGTTGGATTTCGGGCGGGCCCGGCCGGTCCGCCTT--TTGGTGTGCACTGACCGGGCCCGTCTTGTTGCCGGGGACGGGCTCCTGGGCTTAACTGTCCGGGACTCGGAGTCGGCGAGGTTACTTTGAGTAAATTAGAGTGTTCAAAGCAGGCCTACGCTCTGAATACATTAGCATGGAATAACACGATAGGACTCTGGCCTATCTTGTTGGTCTGTGGGACCGGAGTAATGATTAAGAGGGACAGTCGGGGGCATTCGTATTTCATTGTCAGAGGTGAAATTCTTGGATTTATGAAAGACGAACTACTGCGAAAGCATTTGCCAAGGATGTTTTCATTAATCAAGAACGAAAGTTGGGGGCTCGAAGACGATTAGATACCGTCCTAGTCTCAACCATAAACGATGCCGACTAGGGATTGGCGGGCGTTCTTTTGATGACCCCGCCAGCACCTTATGAGAAATCAAAGTTTTTGGGTTCCGGGGGGAGTATGGTCGCAAGGCTGAAACTTAAAGGAATTGACGGAAGGGCACCACCAGGCGTGGAGCCTGCGGCTTAATTTGACTCAACACGGGAAAACTTACCAGGTCCAGACATAGTGAGGATTGACAGATTGAGAGCTCTTTCTTGATTCTATGGGTGGTGGTGCATGGCCGTTCTTAGTTGGTGGGTTGCCTTGTCAGGTTGATTCCGGTAACGAACGAGACCTCAGCCTGCTAACTAGTCACGATTGGTTCTTCCAGTCGGCCGACTTCTTAGAGGGACTATTGGCGACTAGCCAATGGAAGTGTGAGGCAATAACAGGTCTGTGATGCCCTTAGATGTTCTGGGCCGCACGCGCGCTACACTGATGCAATCAACGAGCCTAGCCTTGGCCGACAGGTCCGGGTAATCTTTGAAACTGCATCGTGATGGGGATAGATGATTGCAATTATTCATCTTCAACGAGGAATGCCTAGTAAGCGCGAGTCATCAGCTCGCGTTGATTACGTCCCTGCCCTTTGTACACACCGCCCGTCGCTCCTACCGATTGGGTGTGCTGGTGAAGCGTTCGGATTGGCGGCAGTGCGCGGTTCGCCGCTCGCTGCAGCCGAGAAGTTCGTTAAACCCTCCCACCTAGAGGAAGGAGAAGTCGTAACAAGGTTTCCGTAGGTGAACCTGCGGAAGGATCATTGCATCGATCAAACACAAACCGCGAACCACGTATCCCCGCAGGCGGCCTGTGCGCTTGTCCCTGATCGGCGTCTCGGGGACGAGGTCTGGCGGGGGAGGCCTTTTTCCCTCGGGGGAAAGCCCGGTCGGCAAAATCCCATTAAAACCAGAAACCATCTAAAGATTGACGAGTGCCGCCAACCAAAGACAACTCTCAACAACGGATATCTTGGCTCCCGTATCGATGAAGAACGCAGCGAAATGCGATACGTAGTGTGAATTGCAGATAATGTGAATCATCGAATCTTTGAACGCAAATCGCACTCGAGGCTCCGGCCAAGAGTATGTCTGCCTCAGCGTCGGCCTTACCCTCAGCGTGGACCTGGCAGTCCCGGTCGACCGGGTCCGCTGAAGACCAGAGGCTCGAGCAAGGACCCACATGGGAAAACAGTCTGGTAGGTGACCCGAGGG--CGCATGCCGCTGTTCGCCCGGAACTGTTGGAAGCCGGCAGGAATCGGCCCTTAGCGGGGAGGACACCCTTTTCGACCTGAGTTCAGGCAAG
>KN_2011_C13_HE586510_Coccomyxa_sp
TAGTCATATGCTTGTCTCAAAGATTAAGCCATGCATGTCTAAGTATAAACTGCTTTATACTGTGAAACTGCGAATGGCTCATTAAATCAGTTATAGTTTATTTGATGGTACCTTACTACTCGGATAACCGTAGTAATTCTAGAGCTAATACGTGCGGAAATCCCGACTTCTGGAAGGGACGTATTTATTAGATAAAAGGCCGACCGGGCTCTGCCCGAATCGCGGTGAATCATGATAACTCCACGAATCGCATGGCCCCAGTGCCNGCGATGTTTCATTCAAATTTCTGCCCTATCAACTTTCGACGGTAAGGTATTGGCTTACCGTGGTGGTAACGGGTGACGGAGGATTAGGGTTCGATTCCGGAGAGGGAGCCTGAGAAACGGCTACCACATCCAAGGAAGGCAGCAGGCGCGCAAATTACCCAATCTTGACACAAGGAGGTAGTGACAATAAATAACAATACCGGGGTTTTTCAACTCTGGTAATTGGAATGAGTACAATCTAAACCCCTTAACGAGGATCAATTGGAGGGCAAGTCTGGTGCCAGCAGCCGCGGTAATTCCAGCTCCAATAGCGTATATTTAAGTTGTTGCAGTTAAAAAGCTCGTAGTTGGATTTCGGGCGGGCCCGGCCGGTCCGCCTT--TTGGTGTGCACTGACCGGGCCCGTCTTGTTGCCGGGGACGGGCTCCTGGGCTTAACTGTCCGGGACTCGGAGTCGGCGAGGTTACTTTGAGTAAATTAGAGTGTTCAAAGCAGGCCTACGCTCTGAATACATTAGCATGGAATAACACGATAGGACTCTGGCCTATCTTGTTGGTCTGTGGGACCGGAGTAATGATTAAGAGGGACAGTCGGGGGCATTCGTATTTCATTGTCAGAGGTGAAATTCTTGGATTTATGAAAGACGAACTACTGCGAAAGCATTTGCCAAGGATGTTTTCATTAATCAAGAACGAAAGTTGGGGGCTCGAAGACGATTAGATACCGTCCTAGTCTCAACCATAAACGATGCCGACTAGGGATTGGCGGGCGTTCTTTTGATGACCCCGCCAGCACCTTATGAGAAATCAAAGTTTTTGGGTTCCGGGGGGAGTATGGTCGCAAGGCTGAAACTTAAAGGAATTGACGGAAGGGCACCACCAGGCGTGGAGCCTGCGGCTTAATTTGACTCAACACGGGAAAACTTACCAGGTCCAGACATAGTGAGGATTGACAGATTGAGAGCTCTTTCTTGATTCTATGGGTGGTGGTGCATGGCCGTTCTTAGTTGGTGGGTTGCCTTGTCAGGTTGATTCCGGTAACGAACGAGACCTCAGCCTGCTAACTAGTCACGATTGGTTCTTCCAGTCGGCCGACTTCTTAGAGGGACTATTGGCGACTAGCCAATGGAAGTGTGAGGCAATAACAGGTCTGTGATGCCCTTAGATGTTCTGGGCCGCACGCGCGCTACACTGATGCAATCAACGAGCCTAGCCTTGGCCGACAGGTCCGGGTAATCTTTGAAACTGCATCGTGATGGGGATAGATGATTGCAATTATTCATCTTCAACGAGGAATGCCTAGTAAGCGCGAGTCATCAGCTCGCGTTGATTACGTCCCTGCCCTTTGTACACACCGCCCGTCGCTCCTACCGATTGGGTGTGCTGGTGAAGCGTTCGGATTGGCGGCAGTGCGCGGTTCGCCGCTCGCTGCAGCCGAGAAGTTCGTtAAAcCCTCCCACCTAGAGGAAGGAGAAGTCGTAACAAGGTTTCCGTAGGTGAACCTGCGGAAGGATCATTGCATCGATCAAACACAAACCGCGAACCACGTATCCCCGCAGGCGGCCTGTGCGCTTGTCCCTGATCGGCGTTTCGGGGACGAGGTCTGGCGGGGGAGGCCTCTTTCCCTAGGGGGAAAGCCCGGTCGGCAAAACCCCATTAAAACCCGAAACGTACTAAAGATTGACGAGTGCCGCCAACCAAAGACAACTCTCAACAACGGATATCTTGGCTCCCGTATCGATGAAGAACGCAGCGAAATGCGATACGTAGTGTGAATTGCAGATAATGTGAATCATCGAATCTTTGAACGCAAATTGCACTCGAGGCTCCGGCCAAGAGTATGTCTGCCTCAGCGTCGGCTTTACCCTCAGCGTGGACCTGGCAGTCCCGGTCGACCGGGTCCGCTGAAGACCAGAGGCTCGAGCAAGGACCCGCATGGGAAAACAGTCTGGTAGGTGACCCGAGGG--CGCATGCCGCTGTTCGCCYGGAGCTGCTGGAAGCCGGCAGGAaTCGGCCCTTAGCGGGGCGGACACCCTTTTCGACCTGAGTnnnnnnnnn
>KN_2011_C14_HE586511_Coccomyxa_sp
TAGTCATATGCTTGTCTCAAAGATTAAGCCATGCATGTCTAAGTATAAACTGCTTTATACTGTGAAACTGCGAATGGCTCATTAAATCAGTTATAGTTTATTTGATGGTACCTTACTACTCGGATAACCGTAGTAATTCTAGAGCTAATACGTGCGGAAATCCCGACTTCTGGAAGGGACGTATTTATTAGATAAAAGGCCGACCGGGCTCTGCCCGAATCGCGGTGAATCATGATAACTCCACGAATCGCATGGCCCCAGTGCCGGCGATGTTTCATTCAAATTTCTGCCCTATCAACTTTCGACGGTAAGGTATTGGCTTACCGTGGTGGTAACGGGTGACGGAGGATTAGGGTTCGATTCCGGAGAGGGAGCCTGAGAAACGGCTACCACATCCAAGGAAGGCAGCAGGCGCGCAAATTACCCAATCTTGACACAAGGAGGTAGTGACAATAAATAACAATACCGGGGTTTTTCAACTCTGGTAATTGGAATGAGTACAATCTAAACCCCTTAACGAGGATCAATTGGAGGGCAAGTCTGGTGCCAGCAGCCGCGGTAATTCCAGCTCCAATAGCGTATATTTAAGTTGTTGCAGTTAAAAAGCTCGTAGTTGGATTTCGGGCGGGCCCGGCCGGTCCGCCTT--TTGGTGTGCACTGACCGGGCCCGTCTTGTTGCCGGGGACGGGCTCCTGGGCTTAACTGTCCGGGACTCGGAGTCGGCGAGGTTACTTTGAGTAAATTAGAGTGTTCAAAGCAGGCCTACGCTCTGAATACATTAGCATGGAATAACACGATAGGACTCTGGCCTATCTTGTTGGTCTGTGGGACCGGAGTAATGATTAAGAGGGACAGTCGGGGGCATTCGTATTTCATTGTCAGAGGTGAAATTCTTGGATTTATGAAAGACGAACTACTGCGAAAGCATTTGCCAAGGATGTTTTCATTAATCAAGAACGAAAGTTGGGGGCTCGAAGACGATTAGATACCGTCCTAGTCTCAACCATAAACGATGCCGACTAGGGATTGGCGGGCGTTCTTTTGATGACCCCGCCAGCACCTTATGAGAAATCAAAGTTTTTGGGTTCCGGGGGGAGTATGGTCGCAAGGCTGAAACTTAAAGGAATTGACGGAAGGGCACCACCAGGCGTGGAGCCTGCGGCTTAATTTGACTCAACACGGGAAAACTTACCAGGTCCAGACATAGTGAGGATTGACAGATTGAGAGCTCTTTCTTGATTCTATGGGTGGTGGTGCATGGCCGTTCTTAGTTGGTGGGTTGCCTTGTCAGGTTGATTCCGGTAACGAACGAGACCTCAGCCTGCTAACTAGTCACGATTGGTTCTTCCAGTCGGCCGACTTCTTAGAGGGACTATTGGCGACTAGCCAATGGAAGTGTGAGGCAATAACAGGTCTGTGATGCCCTTAGATGTTCTGGGCCGCACGCGCGCTACACTGATGCAATCAACGAGCCTAGCCTTGGCCGACAGGTCCGGGTAATCTTTGAAACTGCATCGTGATGGGGATAGATGATTGCAATTATTCATCTTCAACGAGGAATGCCTAGTAAGCGCGAGTCATCAGCTCGCGTTGATTACGTCCCTGCCCTTTGTACACACCGCCCGTCGCTCCTACCGATTGGGTGTGCTGGTGAAGCGTTCGGATTGGCGGCAGTGCGCGGTTCGCCGCTCGCTGCAGCCGAGAAGTTCGTTAAAcCCTCCCACCTAGAGGAAGGAGAAGTCGTAACAAGGTTTCCGTAGGTGAACCTGCGGAAGGATCATTGCATCGATCAAACACAAACCGCGAACCACGTATCCCCGCAGGCGGCCTGTGCGCTTGYCCCTGATCGGCGTYTCGGGGMCGAGGTCTGGCGGGGGAGGCCTCTTTCCCTAGGGGGAAAGCCCGGTCGGCAAAACCCCATTAAAACCCGAAACGTACTAAAGATTGACGAGTGCCGCCAACCAAAGACAACTCTCAACAACGGATATCTTGGCTCCCGTATCGATGAAGAACGCAGCGAAATGCGATACGTAGTGTGAATTGCAGATAATGTGAATCATCGAATCTTTGAACGCAAATTGCACTCGAGGCTCCGGCCAAGAGTATGTCTGCCTCAGCGTCGGCTTTACCCTCAGCGTGGACCTGGCAGTCCCGGTCGACCGGGTCCGCTGAAGACCAGAGGCTCGAGCAAGGACCCGCATGGGAAAACAGTCTGGTAGGTGACCCGAGGG--CGCATGCCGCTGTTCGCCCGGAGCTGCTGGAAGCCGGCAGGAATCGGCCCTTAGCGGGGCGGACACCCTTTTCGACCTGAGTTCAGGCAAG
>KN_2011_U2_HE586517_Coccomyxa_sp
nnnnnnnnnnnnTGTCTCaAAGATTAAGCCATGCATGTCTAAGTATAAACTGCTTTATACTGTGAAACTGCGAATGGCTCATTAAATCAGTTATAGTTTATTTGATGGTACCTTACTACTCGGATAACCGTAGTAATTCTAGAGCTAATACGTGCGGAAATCCCGACTTCTGGAAGGGACGTATTTATTAGATAAAAGGCCGACCGGGCTCTGCCCGAATCGCGGTGAATCATGATAACTCCACGAATCGCATGGCCCCAGTGCCGGCGATGTTTCATTCAAATTTCTGCCCTATCAACTTTCGACGGTAAGGTATTGGCTTACCGTGGTGGTAACGGGTGACGGAGGATTAGGGTTCGATTCCGGAGAGGGAGCCTGAGAAACGGCTACCACATCCAAGGAAGGCAGCAGGCGCGCAAATTACCCAATCTTGACACAAGGAGGTAGTGACAATAAATAACAATACCGGGGTTTTTCAACTCTGGTAATTGGAATGAGTACAATCTAAACCCCTTAACGAGGATCAATTGGAGGGCAAGTCTGGTGCCAGCAGCCGCGGTAATTCCAGCTCCAATAGCGTATATTTAAGTTGTTGCAGTTAAAAAGCTCGTAGTTGGATTTCGGGCGGGCCCGGCCGGTCCGCCTT--TTGGTGTGCACTGACCGGGCCCGTCTTGTTGCCGGGGACGGGCTCCTGGGCTTAACTGTCCGGGACTCGGAGTCGGCGAGGTTACTTTGAGTAAATTAGAGTGTTCAAAGCAGGCCTACGCTCTGAATACATTAGCATGGAATAACACGATAGGACTCTGGCCTATCTTGTTGGTCTGTGGGACCGGAGTAATGATTAAGAGGGACAGTCGGGGGCATTCGTATTTCATTGTCAGAGGTGAAATTCTTGGATTTATGAAAGACGAACTACTGCGAAAGCATTTGCCAAGGATGTTTTCATTAATCAAGAACGAAAGTTGGGGGCTCGAAGACGATTAGATACCGTCCTAGTCTCAACCATAAACGATGCCGACTAGGGATTGGCGGGCGTTCTTTTGATGACCCCGCCAGCACCTTATGAGAAATCAAAGTTTTTGGGTTCCGGGGGGAGTATGGTCGCAAGGCTGAAACTTAAAGGAATTGACGGAAGGGCACCACCAGGCGTGGAGCCTGCGGCTTAATTTGACTCAACACGGGAAAACTTACCAGGTCCAGACATAGTGAGGATTGACAGATTGAGAGCTCTTTCTTGATTCTATGGGTGGTGGTGCATGGCCGTTCTTAGTTGGTGGGTTGCCTTGTCAGGTTGATTCCGGTAACGAACGAGACCTCAGCCTGCTAACTAGTCACGATTGGTTCTTCCAGTCGGCCGACTTCTTAGAGGGACTATTGGCGACTAGCCAATGGAAGTGTGAGGCAATAACAGGTCTGTGATGCCCTTAGATGTTCTGGGCCGCACGCGCGCTACACTGATGCAATCAACGAGCCTAGCCTTGGCCGACAGGTCCGGGTAATCTTTGAAACTGCATCGTGATGGGGATAGATGATTGCAATTATTCATCTTCAACGAGGAATGCCTAGTAAGCGCGAGTCATCAGCTCGCGTTGATTACGTCCCTGCCCTTTGTACACACCGCCCGTCGCTCCTACCGATTGGGTGTGCTGGTGAAGCGTTCGGATTGGCGGCAGTGCGCGGTTCGCCGCTCGCTGCAGCCGAGAAGTTCGTTAAACCCTCCCACCTAGAGGAAGGAGAAGTCGTAACAAGGTTTCCGTANNNNNNNNNNNNNNNNNNNNNNNNNNNNNNNNNNNnNCAAACCGCGAACCACGTATCCCCGCAGGCGGCCTGTGCGCTTGTCCCTGATCGGCGTTTCGGGGACGAGGTCTGGCGGGGGAGGCCTCTTTCCCTAGGGGGAAAGCCCGGTCGGCAAAACCCCATTAAAACCCGAAACGTACTAAAGATTGACGAGTGCCGCCAACCAAAGACAACTCTCAACAACGGATATCTTGGCTCCCGTATCGATGAAGAACGCAGCGAAATGCGATACGTAGTGTGAATTGCAGATAATGTGAATCATCGAATCTTTGAACGCAAATTGCACTCGAGGCTCCGGCCAAGAGTATGTCTGCCTCAGCGTCGGCTTTACCCTCAGCGTGGACCTGGCAGTCCCGGTCGACCGGGTCCGCTGAAGACCAGAGGCTCGAGCAAGGACCCGCATGGGAAAACAGTCTGGTAGGTGACCCGAGGG--CGCATGCCGCTGTTCGCCCGGAGCTGCTGGAAGCCGGCAGGAATCGGCCCTTAGCGGGGCGGACACCCTTTTCGACCTGAGTTCAGGCAAG
>SAG_216_13_HG972978_Coccomyxa_subellipsoidea
TAGTCATATGCTTGTCTCAAAGATTAAGCCATGCATGTCTAAGTATAAACTGCTTTATACTGTGAAACTGCGAATGGCTCATTAAATCAGTTATAGTTTATTTGATGGTACCTTACTACTCGGATAACCGTAGTAATTCTAGAGCTAATACGTGCGGAAATCCCGACTTCTGGAAGGGACGTATTTATTAGATAAAAGGCCGACCGGGCTCTGCCCGAATCGCGGTGAATCATGATAACTCCACGAATCGCATGGCCCCAGTGCCGGCGATGTTTCATTCAAATTTCTGCCCTATCAACTTTCGACGGTAAGGTATTGGCTTACCGTGGTGGTAACGGGTGACGGAGGATTAGGGTTCGATTCCGGAGAGGGAGCCTGAGAAACGGCTACCACATCCAAGGAAGGCAGCAGGCGCGCAAATTACCCAATCTTGACACAAGGAGGTAGTGACAATAAATAACAATACCGGGGTTTTTCAACTCTGGTAATTGGAATGAGTACAATCTAAACCCCTTAACGAGGATCAATTGGAGGGCAAGTCTGGTGCCAGCAGCCGCGGTAATTCCAGCTCCAATAGCGTATATTTAAGTTGTTGCAGTTAAAAAGCTCGTAGTTGGATTTCGGGCGGGCCCGGCCGGTCCGCCTT--TTGGTGTGCACTGACCGGGCCCGTCTTGTTGCCGGGGACGGGCTCCTGGGCTTAACTGTCCGGGACTCGGAGTCGGCGAGGTTACTTTGAGTAAATTAGAGTGTTCAAAGCAGGCCTACGCTCTGAATACATTAGCATGGAATAACACGATAGGACTCTGGCCTATCTTGTTGGTCTGTGGGACCGGAGTAATGATTAAGAGGGACAGTCGGGGGCATTCGTATTTCATTGTCAGAGGTGAAATTCTTGGATTTATGAAAGACGAACTACTGCGAAAGCATTTGCCAAGGATGTTTTCATTAATCAAGAACGAAAGTTGGGGGCTCGAAGACGATTAGATACCGTCCTAGTCTCAACCATAAACGATGCCGACTAGGGATTGGCGGGCGTTCTTTTGATGACCCCGCCAGCACCTTATGAGAAATCAAAGTTTTTGGGTTCCGGGGGGAGTATGGTCGCAAGGCTGAAACTTAAAGGAATTGACGGAAGGGCACCACCAGGCGTGGAGCCTGCGGCTTAATTTGACTCAACACGGGAAAACTTACCAGGTCCAGACATAGTGAGGATTGACAGATTGAGAGCTCTTTCTTGATTCTATGGGTGGTGGTGCATGGCCGTTCTTAGTTGGTGGGTTGCCTTGTCAGGTTGATTCCGGTAACGAACGAGACCTCAGCCTGCTAACTAGTCACGATTGGTTCTTCCAGTCGGCCGACTTCTTAGAGGGACTATTGGCGACTAGCCAATGGAAGTGTGAGGCAATAACAGGTCTGTGATGCCCTTAGATGTTCTGGGCCGCACGCGCGCTACACTGATGCAATCAACGAGCCTAGCCTTGGCCGACAGGTCCGGGTAATCTTTGAAACTGCATCGTGATGGGGATAGATGATTGCAATTATTCATCTTCAACGAGGAATGCCTAGTAAGCGCGAGTCATCAGCTCGCGTTGATTACGTCCCTGCCCTTTGTACACACCGCCCGTCGCTCCTACCGATTGGGTGTGCTGGTGAAGCGTTCGGATTGGCGGCAGTGCGCGGTTCGCCGCTCGCTGCAGCCGAGAAGTTCGTTAAACCCTCCCACCTAGAGGAAGGAGAAGTCGTAACAAGGTTTCCGTAGGTGAACCTGCGGAAGGATCATTGCATCGATCAAACACAAACCGCGAACCACGTATCCCCGCAGGCGGCCTGTGCGCTTGTCCCTGATCGGCGTCTCGGGGCCGAGGTCTGGCGGGGGAGGCCTCTTTCCCTAGGGGGAAAGCCCGGTCGGCAAAACCCCATTAAAACCCGAAACGTTCTAAAGATTGACGAGTGCCGCCAACCAAAGACAACTCTCAACAACGGATATCTTGGCTCCCGTATCGATGAAGAACGCAGCGAAATGCGATACGTAGTGTGAATTGCAGATAATGTGAATCATCGAATCTTTGAACGCAAATTGCACTCGAGGCTCCGGCCAAGAGTATGTCTGCCTCAGCGTCGGCTTTACCCTCAGCGTGGACCTGGCAGTCCCGGTCGACCGGGTCCGCTGAAGACCAGAGGCTCGAGCAAGGACCCGCATGGGAAAACAGTCTGGTAGGTGACCCGAGGG--CGCATGCCGCTGTTCGCCCGGAGCTGCTGGAAGCCGGCAGGAATCGGCCCTTAGCGGGGCGGACACCCTTTTCGACCTGAGTTCAGGCAAG
>SAG_216_7_HG972976_Coccomyxa_subellipsoidea
TAGTCATATGCTTGTCTCAAAGATTAAGCCATGCATGTCTAAGTATAAACTGCTTTATACTGTGAAACTGCGAATGGCTCATTAAATCAGTTATAGTTTATTTGATGGTACCTTACTACTCGGATAACCGTAGTAATTCTAGAGCTAATACGTGCGGAAATCCCGACTTCTGGAAGGGACGTATTTATTAGATAAAAGGCCGACCGGGCTCTGCCCGAATCGCGGTGAATCATGATAACTCCACGAATCGCATGGCCCCAGTGCCGGCGATGTTTCATTCAAATTTCTGCCCTATCAACTTTCGACGGTAAGGTATTGGCTTACCGTGGTGGTAACGGGTGACGGAGGATTAGGGTTCGATTCCGGAGAGGGAGCCTGAGAAACGGCTACCACATCCAAGGAAGGCAGCAGGCGCGCAAATTACCCAATCTTGACACAAGGAGGTAGTGACAATAAATAACAATACCGGGGTTTTTCAACTCTGGTAATTGGAATGAGTACAATCTAAACCCCTTAACGAGGATCAATTGGAGGGCAAGTCTGGTGCCAGCAGCCGCGGTAATTCCAGCTCCAATAGCGTATATTTAAGTTGTTGCAGTTAAAAAGCTCGTAGTTGGATTTCGGGCGGGCCCGGCCGGTCCGCCTT--TTGGTGTGCACTGACCGGGCCCGTCTTGTTGCCGGGGACGGGCTCCTGGGCTTAACTGTCCGGGACTCGGAGTCGGCGAGGTTACTTTGAGTAAATTAGAGTGTTCAAAGCAGGCCTACGCTCTGAATACATTAGCATGGAATAACACGATAGGACTCTGGCCTATCTTGTTGGTCTGTGGGACCGGAGTAATGATTAAGAGGGACAGTCGGGGGCATTCGTATTTCATTGTCAGAGGTGAAATTCTTGGATTTATGAAAGACGAACTACTGCGAAAGCATTTGCCAAGGATGTTTTCATTAATCAAGAACGAAAGTTGGGGGCTCGAAGACGATTAGATACCGTCCTAGTCTCAACCATAAACGATGCCGACTAGGGATTGGCGGGCGTTCTTTTGATGACCCCGCCAGCACCTTATGAGAAATCAAAGTTTTTGGGTTCCGGGGGGAGTATGGTCGCAAGGCTGAAACTTAAAGGAATTGACGGAAGGGCACCACCAGGCGTGGAGCCTGCGGCTTAATTTGACTCAACACGGGAAAACTTACCAGGTCCAGACATAGTGAGGATTGACAGATTGAGAGCTCTTTCTTGATTCTATGGGTGGTGGTGCATGGCCGTTCTTAGTTGGTGGGTTGCCTTGTCAGGTTGATTCCGGTAACGAACGAGACCTCAGCCTGCTAACTAGTCACGATTGGTTCTTCCAGTCGGCCGACTTCTTAGAGGGACTATTGGCGACTAGCCAATGGAAGTGTGAGGCAATAACAGGTCTGTGATGCCCTTAGATGTTCTGGGCCGCACGCGCGCTACACTGATGCAATCAACGAGCCTAGCCTTGGCCGACAGGTCCGGGTAATCTTTGAAACTGCATCGTGATGGGGATAGATGATTGCAATTATTCATCTTCAACGAGGAATGCCTAGTAAGCGCGAGTCATCAGCTCGCGTTGATTACGTCCCTGCCCTTTGTACACACCGCCCGTCGCTCCTACCGATTGGGTGTGCTGGTGAAGCGTTCGGATTGGCGGCAGTGCGCGGTTCGCCGCTCGCTGCAGCCGAGAAGTTCGTTAAACCCTCCCACCTAGAGGAAGGAGAAGTCGTAACAAGGTTTCCGTAGGTGAACCTGCGGAAGGATCATTGCATCGATCAAACACAAACCGCGAACCACGTATCCCCGCAGGCGGCCTGTGCGCTTGTCCCTGATCGGCGTCTCGGGGCCGAGGTCTGGCGGGGGAGGCCTCTTTCCCTAGGGGGAAAGCCCGGTCGGCAAAACCCCATTAAAACCCGAAACGTTCTAAAGATTGACGAGTGCCGCCAACCAAAGACAACTCTCAACAACGGATATCTTGGCTCCCGTATCGATGAAGAACGCAGCGAAATGCGATACGTAGTGTGAATTGCAGATAATGTGAATCATCGAATCTTTGAACGCAAATTGCACTCGAGGCTCCGGCCAAGAGTATGTCTGCCTCAGCGTCGGCTTTACCCTCAGCGTGGACCTGGCAGTCCCGGTCGACCGGGTCCGCTGAAGACCAGAGGCTCGAGCAAGGACCCGCATGGGAAAACAGTCTGGTAGGTGACCCGAGGG--CGCATGCCGCTGTTCGCCCGGAGCTGCTGGAAGCCGGCAGGAATCGGCCCTTAGCGGGGCGGACACCCTTTTCGACCTGAGTTCAGGCAAG
>SAG_69_80_HG972977_Coccomyxa_pringsheimii
TAGTCATATGCTTGTCTCAAAGATTAAGCCATGCATGTCTAAGTATAAACTGCTTTATACTGTGAAACTGCGAATGGCTCATTAAATCAGTTATAGTTTATTTGATGGTACCTTACTACTCGGATAACCGTAGTAATTCTAGAGCTAATACGTGCGGAAATCCCGACTTCTGGAAGGGACGTATTTATTAGATAAAAGGCCGACCGGGCTCTGCCCGAATCGCGGTGAATCATGATAACTCCACGAATCGCATGGCCCCAGTGCCGGCGATGTTTCATTCAAATTTCTGCCCTATCAACTTTCGACGGTAAGGTATTGGCTTACCGTGGTGGTAACGGGTGACGGAGGATTAGGGTTCGATTCCGGAGAGGGAGCCTGAGAAACGGCTACCACATCCAAGGAAGGCAGCAGGCGCGCAAATTACCCAATCTTGACACAAGGAGGTAGTGACAATAAATAACAATACCGGGGTTTTTCAACTCTGGTAATTGGAATGAGTACAATCTAAACCCCTTAACGAGGATCAATTGGAGGGCAAGTCTGGTGCCAGCAGCCGCGGTAATTCCAGCTCCAATAGCGTATATTTAAGTTGTTGCAGTTAAAAAGCTCGTAGTTGGATTTCGGGCGGGCCCGGCCGGTCCGCCTT--TTGGTGTGCACTGACCGGGCCCGTCTTGTTGCCGGGGACGGGCTCCTGGGCTTAACTGTCCGGGACTCGGAGTCGGCGAGGTTACTTTGAGTAAATTAGAGTGTTCAAAGCAGGCCTACGCTCTGAATACATTAGCATGGAATAACACGATAGGACTCTGGCCTATCTTGTTGGTCTGTGGGACCGGAGTAATGATTAAGAGGGACAGTCGGGGGCATTCGTATTTCATTGTCAGAGGTGAAATTCTTGGATTTATGAAAGACGAACTACTGCGAAAGCATTTGCCAAGGATGTTTTCATTAATCAAGAACGAAAGTTGGGGGCTCGAAGACGATTAGATACCGTCCTAGTCTCAACCATAAACGATGCCGACTAGGGATTGGCGGGCGTTCTTTTGATGACCCCGCCAGCACCTTATGAGAAATCAAAGTTTTTGGGTTCCGGGGGGAGTATGGTCGCAAGGCTGAAACTTAAAGGAATTGACGGAAGGGCACCACCAGGCGTGGAGCCTGCGGCTTAATTTGACTCAACACGGGAAAACTTACCAGGTCCAGACATAGTGAGGATTGACAGATTGAGAGCTCTTTCTTGATTCTATGGGTGGTGGTGCATGGCCGTTCTTAGTTGGTGGGTTGCCTTGTCAGGTTGATTCCGGTAACGAACGAGACCTCAGCCTGCTAACTAGTCACGATTGGTTCTTCCAGTCGGCCGACTTCTTAGAGGGACTATTGGCGACTAGCCAATGGAAGTGTGAGGCAATAACAGGTCTGTGATGCCCTTAGATGTTCTGGGCCGCACGCGCGCTACACTGATGCAATCAACGAGCCTAGCCTTGGCCGACAGGTCCGGGTAATCTTTGAAACTGCATCGTGATGGGGATAGATGATTGCAATTATTCATCTTCAACGAGGAATGCCTAGTAAGCGCGAGTCATCAGCTCGCGTTGATTACGTCCCTGCCCTTTGTACACACCGCCCGTCGCTCCTACCGATTGGGTGTGCTGGTGAAGCGTTCGGATTGGCGGCAGTGCGCGGTTCGCCGCTCGCTGCAGCCGAGAAGTTCGTTAAACCCTCCCACCTAGAGGAAGGAGAAGTCGTAACAAGGTTTCCGTAGGTGAACCTGCGGAAGGATCATTGCATCGATCTAACACAAACCGCGAACCACGTATCCCCGCAGGCGGCCTGTGCGCTTGTCCCTGATCGGCGTCTCGGGGCCGAGGTCTGGCGGGGGAGGCCTCTTTCCCTAGGGGGAAAGCCCGGTCGGCAAAACCCCATTAAAACCCGAAACGTTCTAAAGATTGACGAGTGCCGCCAACCAAAGACAACTCTCAACAACGGATATCTTGGCTCCCGTATCGATGAAGAACGCAGCGAAATGCGATACGTAGTGTGAATTGCAGATAATGTGAATCATCGAATCTTTGAACGCAAATTGCACTCGAGGCTCCGGCCAAGAGTATGTCTGCCTCAGCGTCGGCTTTACCCTCAGCGTGGACCTGGCAGTCCCGGTCGACCGGGTCCGCTGAAGACCAGAGGCTCGAGCAAGGACCCGCATGGGAAAACAGTCTGGTAGGTGACCCGAGGG--CGCATGCCGCTGTTCGCCCGGAGCTGCTGGAAGCCGGCAGGAATCGGCCCTTAGCGGGGCGGACACCCTTTTCGACCTGAGTTCAGGCAAG
>Wien_C20_HG972975_Coccomyxa_sp
TAGTCATATGCTTGTCTCAAAGATTAAGCCATGCATGTCTAAGTATAAACTGCTTTATACTGTGAAACTGCGAATGGCTCATTAAATCAGTTATAGTTTATTTGATGGTACCTTACTACTCGGATAACCGTAGTAATTCTAGAGCTAATACGTGCGGAAATCCCGACTTCTGGAAGGGACGTATTTATTAGATAAAAGGCCGACCGGGCTCTGCCCGAATCGCGGTGAATCATGATAACTCCACGAATCGCATGGCCCCAGTGCCGGCGATGTTTCATTCAAATTTCTGCCCTATCAACTTTCGACGGTAAGGTATTGGCTTACCGTGGTGGTAACGGGTGACGGAGGATTAGGGTTCGATTCCGGAGAGGGAGCCTGAGAAACGGCTACCACATCCAAGGAAGGCAGCAGGCGCGCAAATTACCCAATCTTGACACAAGGAGGTAGTGACAATAAATAACAATACCGGGGTTTTTCAACTCTGGTAATTGGAATGAGTACAATCTAAACCCCTTAACGAGGATCAATTGGAGGGCAAGTCTGGTGCCAGCAGCCGCGGTAATTCCAGCTCCAATAGCGTATATTTAAGTTGTTGCAGTTAAAAAGCTCGTAGTTGGATTTCGGGCGGGCCCGGCCGGTCCGCCTT--TTGGTGTGCACTGACCGGGCCCGTCTTGTTGCCGGGGACGGGCTCCTGGGCTTAACTGTCCGGGACTCGGAGTCGGCGAGGTTACTTTGAGTAAATTAGAGTGTTCAAAGCAGGCCTACGCTCTGAATACATTAGCATGGAATAACACGATAGGACTCTGGCCTATCTTGTTGGTCTGTGGGACCGGAGTAATGATTAAGAGGGACAGTCGGGGGCATTCGTATTTCATTGTCAGAGGTGAAATTCTTGGATTTATGAAAGACGAACTACTGCGAAAGCATTTGCCAAGGATGTTTTCATTAATCAAGAACGAAAGTTGGGGGCTCGAAGACGATTAGATACCGTCCTAGTCTCAACCATAAACGATGCCGACTAGGGATTGGCGGGCGTTCTTTTGATGACCCCGCCAGCACCTTATGAGAAATCAAAGTTTTTGGGTTCCGGGGGGAGTATGGTCGCAAGGCTGAAACTTAAAGGAATTGACGGAAGGGCACCACCAGGCGTGGAGCCTGCGGCTTAATTTGACTCAACACGGGAAAACTTACCAGGTCCAGACATAGTGAGGATTGACAGATTGAGAGCTCTTTCTTGATTCTATGGGTGGTGGTGCATGGCCGTTCTTAGTTGGTGGGTTGCCTTGTCAGGTTGATTCCGGTAACGAACGAGACCTCAGCCTGCTAACTAGTCACGATTGGTTCTTCCAGTCGGCCGACTTCTTAGAGGGACTATTGGCGACTAGCCAATGGAAGTGTGAGGCAATAACAGGTCTGTGATGCCCTTAGATGTTCTGGGCCGCACGCGCGCTACACTGATGCAATCAACGAGCCTAGCCTTGGCCGACAGGTCCGGGTAATCTTTGAAACTGCATCGTGATGGGGATAGATGATTGCAATTATTCATCTTCAACGAGGAATGCCTAGTAAGCGCGAGTCATCAGCTCGCGTTGATTACGTCCCTGCCCTTTGTACACACCGCCCGTCGCTCCTACCGATTGGGTGTGCTGGTGAAGCGTTCGGATTGGCGGCAGTGCGCGGTTCGCCGCTCGCTGCAGCCGAGAAGTTCGTTAAACCCTCCCACCTAGAGGAAGGAGAAGTCGTAACAAGGTTTCCGTAGGTGAACCTGCGGAAGGATCATTGCATCGATCAAACACAAACCGCGAACCACGTATCCCCGCAGGCGGCCTGTGCGCTTGTTCCTGATCGGCGTCTCGGGGCCGAGGTCTGGCGGGGGAGGCCTCTTTCCCTAGGGGGAAAGCCCGGTCGGCAAAACCCCATTAAAACCCGAAACGTTCTAAAGATTGACGAGTGCCGCCAACCAAAGACAACTCTCAACAACGGATATCTTGGCTCCCGTATCGATGAAGAACGCAGCGAAATGCGATACGTAGTGTGAATTGCAGATAATGTGAATCATCGAATCTTTGAACGCAAATTGCACTCGAGGCTCCGGCCAAGAGTATGTCTGCCTCAGCGTCGGCTTTACCCTCAGCGTGGACCTGGCAGTCCCGGTCGACCGGGTCCGCTGAAGACCAGAGGCTCGAGCAAGGACCCGCATGGGAAAACAGTCTGGTAGGTGACCCGAGGG--CGCATGCCGCTGTTCGCCCGGAGCTGCTGGAAGCCGGCAGGAATCGGCCCTTAGCGGGGCGGACACCCTTTTCGACCTGAGTTCAGGCAAG
>ASIB_V16_HG972994_Coccomyxa_confluens
TAGTCATATGCTTGTCTCAAAGATTAAGCCATGCATGTCTAAGTATAAACTGCTTTATACTGTGAAACTGCGAATGGCTCATTAAATCAGTTATAGTTTATTTGATGGTACCTTACTACTCGGATAACCGTAGTAATTCTAGAGCTAATACGTGCGGAAATCCCGACTTCTGGAAGGGACGTATTTATTAGATAAAAGGCCGACCGGACTC-GTCCGACTCGCGGTGAATCATGATAACTCCACGAATCGCAGGGCCTCAGCGCCGGCGATGTTTCATTCAAATTTCTGCCCTATCAACTTTCGACGGTAAGGTATTGGCTTACCGTGGTGGTAACGGGTGACGGAGGATTAGGGTTCGATTCCGGAGAGGGAGCCTGAGAAACGGCTACCACATCCAAGGAAGGCAGCAGGCGCGCAAATTACCCAATCTTGACACAAGGAGGTAGTGACAATAAATAACAATACCGGGGTTTTTCAACTCTGGTAATTGGAATGAGTACAATCTAAACCCCTTAACGAGGATCAATTGGAGGGCAAGTCTGGTGCCAGCAGCCGCGGTAATTCCAGCTCCAATAGCGTATATTTAAGTTGTTGCAGTTAAAAAGCTCGTAGTTGGATTTCGGGCGGGCCCGGCCGGTCCGCCTTCACGGGTGTGCACTGACCGGGCCCGTCTTGCTGCCGGGGACGGGCTCCTGGGCTTCGCTGTCCGGGACTCGGAGTCGGCGAGGTTACTTTGAGTAAATTAGAGTGTTCAAAGCAGGCCTACGCTCTGAATACATTAGCATGGAATAACACGATAGGACTCTGGCCTATCTTGTTGGTCTGTGGGACCGGAGTAATGATTAAGAGGGACAGTCGGGGGCATTCGTATTTCATTGTCAGAGGTGAAATTCTTGGATTTATGAAAGACGAACTACTGCGAAAGCATTTGCCAAGGATGTTTTCATTAATCAAGAACGAAAGTTGGGGGCTCGAAGACGATTAGATACCGTCCTAGTCTCAACCATAAACGATGCCGACTAGGGATTGGCGGGCGTTCCTTTGATGACCCCGCCAGCACCTTATGAGAAATCAAAGTTTTTGGGTTCCGGGGGGAGTATGGTCGCAAGGCTGAAACTTAAAGGAATTGACGGAAGGGCACCACCAGGCGTGGAGCCTGCGGCTTAATTTGACTCAACACGGGAAAACTTACCAGGTCCAGACATAGTGAGGATTGACAGATTGAGAGCTCTTTCTTGATTCTATGGGTGGTGGTGCATGGCCGTTCTTAGTTGGTGGGTTGCCTTGTCAGGTTGATTCCGGTAACGAACGAGACCTCAGCCTGCTAACTAGTCACGATTGGTGCTTCCAGTCGGCCGACTTCTTAGAGGGACTATTGGCGACTAGCCAATGGAAGTGTGAGGCAATAACAGGTCTGTGATGCCCTTAGATGTTCTGGGCCGCACGCGCGCTACACTGATGCGATCAACGAGCCTAGCCTTGGCCGACAGGTCCGGGTAATCTTGCAAACCGCATCGTGATGGGGATAGATGATTGCAATTATTCATCTTCAACGAGGAATGCCTAGTAAGCGCGAGTCATCAGCTCGCGTTGATTACGTCCCTGCCCTTTGTACACACCGCCCGTCGCTCCTACCGATTGGGTGTGCTGGTGAAGCGTTCGGATTGGCGGCAGTGCGCGGTTCGCCGCGTGCTGCAGCCGAGAAGTTCGTTAAACCCTCCCACCTAGAGGAAGGAGAAGTCGTAACAAGGTTTCCGTAGGTGAACCTGCGGAAGGATCATTGC-TCGATCGAAACCACACCGTAACCCACGTATCCCCGCGG---GTTCGTGCGCCTGTTCCTGGCT-------GGTTGATCAGGTCTGGCGGGGGAGGCCCTTCTCTTGATTGGGAGAGTCCAGTCGGCCAAACCCCACTCAAACCCGAAACCGCCTGAAGATTGACG----TAAAAAACCAAAGACAACTCTCAACAACGGATATCTTGGCTCCCGTATCGATGAAGAACGCAGCGAAATGCGATACGTAGTGTGAATTGCAGAGAATGTGAATCATCGAATCTTTGAACGCAAATTGCACTCGAGGCTCCGGCCAAGAGTATGTCTGCCTCAGCGTCGGCTTTACCCTCAGAGTGGATCTGGCAGTCCCGGTTAGCCGGGTCCGCTGAAGACCAGAGGCTCGAACGAGGACCCAATCGGGACAACAGTCTGGTAGGTGGACCCGGGTGTCGCATGCCGCTGTCGGCCCGGGACCGTTGTAAGCCGGCAGGAATCGGGTGTG----GCACACAAATAATTTTCGACCTGAGTTCAGGCAAG
>SAG_216_14_HG973002_Coccomyxa_viridis
TAGTCATATGCTTGTCTCAAAGATTAAGCCATGCATGTCTAAGTATAAACTGCTTTATACTGTGAAACTGCGAATGGCTCATTAAATCAGTTATAGTTTATTTGATGGTACCTTGCTACTCGGATAACCGTAGTAATTCTAGAGCTAATACGTGCGGAAATCCCGACTCCTGGAAGGGACGTATTTATTAGATAAAAGGCCGACCGGACTT-GTCCGACTCGCGGTGAATCATGATAACTCCACGAATCGCATGGCC-CAGCGCCGGCGATGTTTCATTCAAATTTCTGCCCTATCAACTTTCGACGGTAAGGTATTGGCTTACCGTGGTGGTAACGGGTGACGGAGGATTAGGGTTCGATTCCGGAGAGGGAGCCTGAGAAACGGCTACCACATCCAAGGAAGGCAGCAGGCGCGCAAATTACCCAATCTTGACACAAGGAGGTAGTGACAATAAATAACAATACCGGGGTTTTTCAACTCTGGTAATTGGAATGAGTACAATCTAAACCCCTTAACGAGGATCAATTGGAGGGCAAGTCTGGTGCCAGCAGCCGCGGTAATTCCAGCTCCAATAGCGTATATTTAAGTTGTTGCAGTTAAAAAGCTCGTAGTTGGATTTCGGGCGGGCCCGGCCGGTCCGCCTC--ACGGTGTGCACTGACCGGGCCCGTCCTGCTGCCGGGGACGGGCTCCTGGGCTTCACTGTCCGGGACTCGGAGTCGGCGAGGTTACTTTGAGTAAATTAGAGTGTTCAAAGCAGGCATCCGCCTTGAATACGTTAGCATGGAATAACACGATAGGACTCTGGCCTATCTTGTTGGTCTGTGGGACCGGAGTAATGATTAAGAGGGACAGTCGGGGGCATTCGTATTTCATTGTCAGAGGTGAAATTCTTGGATTTATGAAAGACGAACTACTGCGAAAGCATTTGCCAAGGATGTTTTCATTAATCAAGAACGAAAGTTGGGGGCTCGAAGACGATTAGATACCGTCCTAGTCTCAACCATAAACGATGCCGACTAGGGATTGGCGGGCGTTCTATTGATGACCCCGCCAGCACCTTATGAGAAATCAAAGTTTTTGGGTTCCGGGGGGAGTATGGTCGCAAGGCTGAAACTTAAAGGAATTGACGGAAGGGCACCACCAGGCGTGGAGCCTGCGGCTTAATTTGACTCAACACGGGAAAACTTACCAGGTCCAGACATAGTGAGGATTGACAGATTGAGAGCTCTTTCTTGATTCTATGGGTGGTGGTGCATGGCCGTTCTTAGTTGGTGGGTTGCCTTGTCAGGTTGATTCCGGTAACGAACGAGACCTCAGCCTGCTAACTAGTCACGCCTGGGCTCCCCAGGCGGCGGACTTCTTAGAGGGACTATTGGCGACTAGCCAATGGAAGTGTGAGGCAATAACAGGTCTGTGATGCCCTTAGATGTTCTGGGCCGCACGCGCGCTACACTGATGCGATCAACGAGCCTAGCCTTGGCCGACAGGTCCGGGTAATCTTGCAAACCGCATCGTGATGGGGATAGATTATTGCAATTATTAATCTTCAACGAGGAATGCCTAGTAGGCGCGAGTCATCAGCTCGCGTCGATTACGTCCCTGCCCTTTGTACACACCGCCCGTCGCTCCTACCGATTGGGTGTGCTGGTGAAGCGTTCGGATTGGCGGCCTCCGGCGGTTCGCCGCTGGGAGCAGCCGAGAAGTTCGTTAAACCCTCCCACCTAGAGGAAGGAGAAGTCGTAACAAGGTTTCCGTAGGTGAACCTGCGGAAGGATCATTGCATCGATCAAACACCTTTCGCGAACATCGTCTCCCCGCGCCTGATGCGTGCGCCTGCTCCCGGGCGA-CTCCGGTCAGTAAGGTCAGGCGGGAGGGATGAGGCTCTCT--CGAGAGCCTCCGGCTGGGTCCACCCCAACTTGACGC-ATCAAATCTGAAGCAGCGCAAGAGATTCAAACCCAAGACAACTCTCAACAACGGATATCTTGGCTCCCGTATTGATGAAGAACGCAGCGAAATGCGATACGTAGTGTGAATTGCAGATAATGTGAATCATCGAATCTTTGAACGCAAATTGCGCTCGAGGCCTCGGCCGAGAGCATGCCTGCCTCAGTGTCGGTTTCACCCTCGGCGCGGATCTGGCCGTCCCGGTTGATCGGGTCTGCTGAAGCGCAGAGGCTTGAGCGGGATTCCCTTCGGAACAACAGACCGGTAGGTGAGCCCAAGGATCGCATGCCGCTGCTGGCCCGGGA-CGCTGGACGCCAGCAGGAGACGGTTCCCCGAGGAACCACTCAACCATTCGACCTGAGTTCAGGCAAG
>SAG_216_4_HG973001_Coccomyxa_mucigena
TAGTCATATGCTTGTCTCAAAGATTAAGCCATGCATGTCTAAGTATAAACTGCTTTATACTGTGAAACTGCGAATGGCTCATTAAATCAGTTATAGTTTATTTGATGGTACCTTGCTACTCGGATAACCGTAGTAATTCTAGAGCTAATACGTGCGGAAATCCCGACTCCTGGAAGGGACGTATTTATTAGATAAAAGGCCGACCGGACTT-GTCCGACTCGCGGTGAATCATGATAACTCCACGAATCGCATGGCC-CAGCGCCGGCGATGTTTCATTCAAATTTCTGCCCTATCAACTTTCGACGGTAAGGTATTGGCTTACCGTGGTGGTAACGGGTGACGGAGGATTAGGGTTCGATTCCGGAGAGGGAGCCTGAGAAACGGCTACCACATCCAAGGAAGGCAGCAGGCGCGCAAATTACCCAATCTTGACACAAGGAGGTAGTGACAATAAATAACAATACCGGGGTTTTTCAACTCTGGTAATTGGAATGAGTACAATCTAAACCCCTTAACGAGGATCAATTGGAGGGCAAGTCTGGTGCCAGCAGCCGCGGTAATTCCAGCTCCAATAGCGTATATTTAAGTTGTTGCAGTTAAAAAGCTCGTAGTTGGATTTCGGGCGGGCCCGGCCGGTCCGCCTC--ACGGTGTGCACTGACCGGGCCCGTCCTGCTGCCGGGGACGGGCTCCTGGGCTTCACTGTCCGGGACTCGGAGTCGGCGAGGTTACTTTGAGTAAATTAGAGTGTTCAAAGCAGGCATCCGCCTTGAATACGTTAGCATGGAATAACACGATAGGACTCTGGCCTATCTTGTTGGTCTGTGGGACCGGAGTAATGATTAAGAGGGACAGTCGGGGGCATTCGTATTTCATTGTCAGAGGTGAAATTCTTGGATTTATGAAAGACGAACTACTGCGAAAGCATTTGCCAAGGATGTTTTCATTAATCAAGAACGAAAGTTGGGGGCTCGAAGACGATTAGATACCGTCCTAGTCTCAACCATAAACGATGCCGACTAGGGATTGGCGGGCGTTCTATTGATGACCCCGCCAGCACCTTATGAGAAATCAAAGTTTTTGGGTTCCGGGGGGAGTATGGTCGCAAGGCTGAAACTTAAAGGAATTGACGGAAGGGCACCACCAGGCGTGGAGCCTGCGGCTTAATTTGACTCAACACGGGAAAACTTACCAGGTCCAGACATAGTGAGGATTGACAGATTGAGAGCTCTTTCTTGATTCTATGGGTGGTGGTGCATGGCCGTTCTTAGTTGGTGGGTTGCCTTGTCAGGTTGATTCCGGTAACGAACGAGACCTCAGCCTGCTAACTAGTCACGCCTGGGCTCCCCAGGCGGCGGACTTCTTAGAGGGACTATTGGCGACTAGCCAATGGAAGTGTGAGGCAATAACAGGTCTGTGATGCCCTTAGATGTTCTGGGCCGCACGCGCGCTACACTGATGCGATCAACGAGCCTAGCCTTGGCCGACAGGTCCGGGTAATCTTGCAAACCGCATCGTGATGGGGATAGATTATTGCAATTATTAATCTTCAACGAGGAATGCCTAGTAGGCGCGAGTCATCAGCTCGCGTCGATTACGTCCCTGCCCTTTGTACACACCGCCCGTCGCTCCTACCGATTGGGTGTGCTGGTGAAGCGTTCGGATTGGCGGCCTCCGGCGGTTCGCCGCTGGGAGCAGCCGAGAAGTTCGTTAAACCCTCCCACCTAGAGGAAGGAGAAGTCGTAACAAGGTTTCCGTAGGTGAACCTGCGGAAGGATCATTGCATCGATCAAACACCTTTCGCGAACATCGTCTCCCCGCGCCTGATGCGTGCGCCTGCTCCCGGTCGA-CTCCGGTCAGTAAGGTCAGGCGGGAGGGATGAGGCTCTCT--CGAGAGCCTCCGGCTGGGTCCACCCCAACTTGACGC-ATCAAATCTGAAGCAGCGCAAGAGATTCAAACCCAAGACAACTCTCAACAACGGATATCTTGGCTCCCGTATCGATGAAGAACGCAGCGAAATGCGATACGTAGTGTGAATTGCAGATAATGTGAATCATCGAATCTTTGAACGCAAATTGCGCTCGAGGCCTCGGCCGAGAGCATGCCTGCCTCAGTGTCGGTTTCACCCTCGGCGCGGATCTGGCCGTCCCGGTTGATCGGGTCTGCTGAAGCGCAGAGGCTTGAGCGGGATTCCCTTCGGAACAACAGACCGGTAGGTGAGCCCAAGGATCGCATGCCGCTGCTGGCCCGGGA-CGCTGGACGCCAGCAGGAGACGGTTCCCCGAGGAACCACTCAACCATTCGACCTGAGTTCAGGCAAG
>SAG_2104_HG973003_Coccomyxa_sp
TAGTCATATGCTTGTCTCAAAGATTAAGCCATGCATGTCTAAGTATAAACTGCTTTATACTGTGAAACTGCGAATGGCTCATTAAATCAGTTATAGTTTATTTGATGGTACCTTGCTACTCGGATAACCGTAGTAATTCTAGAGCTAATACGTGCGGAAATCCCGACTCCTGGAAGGGACGTATTTATTAGATAAAAGGCCGACCGGACTT-GTCCGACTCGCGGTGAATCATGATAACTCCACGAATCGCATGGCC-CAGCGCCGGCGATGTTTCATTCAAATTTCTGCCCTATCAACTTTCGACGGTAAGGTATTGGCTTACCGTGGTGGTAACGGGTGACGGAGGATTAGGGTTCGATTCCGGAGAGGGAGCCTGAGAAACGGCTACCACATCCAAGGAAGGCAGCAGGCGCGCAAATTACCCAATCTTGACACAAGGAGGTAGTGACAATAAATAACAATACCGGGGTTTTTCAACTCTGGTAATTGGAATGAGTACAATCTAAACCCCTTAACGAGGATCAATTGGAGGGCAAGTCTGGTGCCAGCAGCCGCGGTAATTCCAGCTCCAATAGCGTATATTTAAGTTGTTGCAGTTAAAAAGCTCGTAGTTGGATTTCGGGCGGGCCCGGCCGGTCCGCCTC--ACGGTGTGCACTGACCGGGCCCGTCCTGCTGCCGGGGACGGGCTCCTGGGCTTCACTGTCCGGGACTCGGAGTCGGCGAGGTTACTTTGAGTAAATTAGAGTGTTCAAAGCAGGCATCCGCCTTGAATACGTTAGCATGGAATAACACGATAGGACTCTGGCCTATCTTGTTGGTCTGTGGGACCGGAGTAATGATTAAGAGGGACAGTCGGGGGCATTCGTATTTCATTGTCAGAGGTGAAATTCTTGGATTTATGAAAGACGAACTACTGCGAAAGCATTTGCCAAGGATGTTTTCATTAATCAAGAACGAAAGTTGGGGGCTCGAAGACGATTAGATACCGTCCTAGTCTCAACCATAAACGATGCCGACTAGGGATTGGCGGGCGTTCTATTGATGACCCCGCCAGCACCTTATGAGAAATCAAAGTTTTTGGGTTCCGGGGGGAGTATGGTCGCAAGGCTGAAACTTAAAGGAATTGACGGAAGGGCACCACCAGGCGTGGAGCCTGCGGCTTAATTTGACTCAACACGGGAAAACTTACCAGGTCCAGACATAGTGAGGATTGACAGATTGAGAGCTCTTTCTTGATTCTATGGGTGGTGGTGCATGGCCGTTCTTAGTTGGTGGGTTGCCTTGTCAGGTTGATTCCGGTAACGAACGAGACCTCAGCCTGCTAACTAGTCACGCCTGGGCTCCCCAGGCGGCGGACTTCTTAGAGGGACTATTGGCGACTAGCCAATGGAAGTGTGAGGCAATAACAGGTCTGTGATGCCCTTAGATGTTCTGGGCCGCACGCGCGCTACACTGATGCGATCAACGAGCCTAGCCTTGGCCGACAGGTCCGGGTAATCTTGCAAACCGCATCGTGATGGGGATAGATTATTGCAATTATTAATCTTCAACGAGGAATGCCTAGTAGGCGCGAGTCATCAGCTCGCGTCGATTACGTCCCTGCCCTTTGTACACACCGCCCGTCGCTCCTACCGATTGGGTGTGCTGGTGAAGCGTTCGGATTGGCGGCCTCCGGCGGTTCGCCGCTGGGAGCAGCCGAGAAGTTCGTTAAACCCTCCCACCTAGAGGAAGGAGAAGTCGTAACAAGGTTTCCGTAGGTGAACCTGCGGAAGGATCATTGCATCGATCAAACACCTTTCGCGAACATCGTCTCCCCGCGCCTGATGCGTGCGCCTGCTCCCGGTCGA-CTCCGGTCAGTAAGGTCAGGCGGGAGGGATGAGGCTCTCT--CGAGAGCCTCCGGCTGGGACCACCCCAACTTGACGC-ATCAAATCTGAAGCAGCGCAAGAGATTCAAACCAAAGACAACTCTCAACAACGGATATCTTGGCTCCCGTATCGATGAAGAACGCAGCGAAATGCGATACGTAGTGTGAATTGCAGATAATGTGAATCATCGAATCTTTGAACGCAAATTGCGCTCGAGGCCTCGGCCGAGAGCATGCCTGCCTCAGTGTCGGTTTCACCCTCGGCGCGGATCTGGCCGTCCCGGTTGATCGGGTCTGCTGAAGCGCAGAGGCTTGAGCGGGATTCCCTTCGGAACAACAGACCGGTAGGTGAGCCCAAGGATCGCATGCCGCTGCTGGCCCGGGA-CGCTGGACGCCAGCAGGAGACGGTTCCCCGAGGAACCACTCAACCATTCGACCTGAGTTCAGGCAAG
>CCAP_211_60_FR865679_Chlorella_saccharophila
tagtcatatgcttgtctcaaagattaagccatgcatgtctaagtataaactgctttatactgtgaaactgcgaatggctcattaaatcagttatagtttatttgatggtaccttactactcggataaccgtagtaattctagagctaatacgtgcggaaatcccgacttctggaagggacgtatttattagataaaaggccgaccgggctt-gcccgaaacgcggtgaatcatgataactccacgaatcgcatggcctcagtgccggcgatgtttcattcaaatttctgccctatcaactttcgacggtaaggtattggcttaccgtggtggtaacgggtgacggaggattagggttcgattccggagagggagcctgagaaacggctaccacatccaaggaaggcagcaggcgcgcaaattacccaatcttgacacaaggaggtagtgacaataaataacaataccggggtttttcaactctggtaattggaatgagtacaatctaaaccccttaacgaggatcaattggagggcaagtctggtgccagcagccgcggtaattccagctccaatagcgtatatttaagttgttgcagttaaaaagctcgtagttggatttcgggcgggcccggccggtccgcctt--ctggtgtgcactgaccgggcccgtcttgttgccggggacgggctcctgggcttaactgtccgggactcggagtcggcgaggttactttgagtaaattagagtgttcaaagcaggcctacgctctgaatacattagcatggaataacacgataggactctggcctatcttgttggtctgtgggaccggagtaatgattaagagggacagtcgggggcattcgtatttcattgtcagaggtgaaattcttggatttatgaaagacgaactactgcgaaagcatttgccaaggatgttttcattaatcaagaacgaaagttgggggctcgaagacgattagataccgtcctagtctcaaccataaacgatgccgactagggattggcgggcgttcttttgatgaccccgccagcaccttatgagaaatcaaagtttttgggttccggggggagtatggtcgcaaggctgaaacttaaaggaattgacggaagggcaccaccaggcgtggagcctgcggcttaatttgactcaacacgggaaaacttaccaggtccagacatagtgaggattgacagattgagagctc-ttcttgattctatgggtggtggtgcatggccgttcttagttggtgggttgccttgtcaggttgattccggtaacgaacgagacctcagcctgctaactagtcacgattggttcttccagtcggccgacttcttagagggactattggcgactagccaatggaagtgtgaggcaataacaggtctgtgatgcccttagatgttctgggccgcacgcgcgctacactgatgcaatcaacgagcctagccttggccgacaggtccgggtaatctttgaaactgcatcgtgatggggatagatgattgcaattattcatcttcaacgaggaatgcctagtaagcgcgagtcatcagctcgcgttgattacgtccctgccctttgtacacaccgcccgtcgctcctaccgattgggtgtgctggtgaagcgttcggattggcggcagtgcgcggttcgccgctcgctgcagccgagaagttcgttaaaccctcccacctagaggaaggagaagtcgtaacaaggtttccGTAGGTGAACCTGCGGAAGGATCATTGCATCGATCAAACACAAACCGCGAACCACGTATCCCCGCAGACGGCCTGTGCGCTTGTCCCTGTCCGG--TTTCGGGGAACAGGTCTGGCGGGGGAGGCCGCTCTCCTCACCGGnnnnnnnnnnnnnnnnnnnnnnnnnnnnnnnnnnnnnnnnnnnnnnnnnnnnnnnnnnnnnnnnnnnnnnnnnnnnnnnnnnnnnnnnnnnnnnnnnnnnnnnnnnnnnnnnnnnnnnnnnnnnnnnnnnnnnnnnnnnnnnnnnnnnnnnnnnnnnnnnnnnnnnnnnnnnnnnnnnnnnnnnnnnnnnnnnnnnnnnnnnnnnnnnnnnnnnnnnnnnnnnnnnnnnnnnnnnnnnnnnnnnnnnnnnnnnnnnnnnnnnnnnnnnnnnnnnnnnnnnnnnnnnnnnnnnnnnnnnnnnnnnnnnnnnnnnnnnnnnnnnnnnnnnnnnnnnnnnnnnnnnnnnnnnnnnnnnnnnnnnnnnnnnnnnnnnnnnnnnnnnnnnnnnnnnnnnnnnnnnnnnnnnnnnnnnnnnnnnnnnnnnnnnn
>GA5a_SS_AB917140_Coccomyxa_sp
tagtcatatgcttgtctcaaagattaagccatgcatgtctaagtataaactgctttatactgtgaaactgcgaatggctcattaaatcagttatagtttatttgatggtaccttactactcggataaccgtagtaattctagagctaatacgtgcggaaatcccgacttctggaagggacgtatttattagataaaaggccgaccgggctt-gcccgaatcgcggtgaatcatgataactccacgaatcgcatggcctcagcgccggcgatgtttcattcaaatttctgccctatcaactttcgacggtaaggtattggcttaccgtggtggtaacgggtgacggaggattagggttcgattccggagagggagcctgagaaacggctaccacatccaaggaaggcagcaggcgcgcaaattacccaatcttgacacaaggaggtagtgacaataaataacaataccggggtttttcaactctggtaattggaatgagtacaatctaaaccccttaacgaggatcaattggagggcaagtctggtgccagcagccgcggtaattccagctccaatagcgtatatttaagttgttgcagttaaaaagctcgtagttggatttcgggcgggcccggccggtccgcctt--ctggtgtgcactgaccgggcccgtcttgttgccggggacgggctcctgggcttcactgtccgggactcggagtcggcgaggttactttgagtaaattagagtgttcaaagcaggcctacgctctgaatacattagcatggaataacacgataggactctggcctatcttgttggtctgtgggaccggagtaatgattaagagggacagtcgggggcattcgtatttcattgtcagaggtgaaattcttggatttatgaaagacgaactactgcgaaagcatttgccaaggatgttttcattaatcaagaacgaaagttgggggctcgaagacgattagataccgtcctagtctcaaccataaacgatgccgactagggattggcgggcgttcttttgatgaccccgccagcaccttatgagaaatcaaagtttttgggttccggggggagtatggtcgcaaggctgaaacttaaaggaattgacggaagggcaccaccaggcgtggagcctgcggcttaatttgactcaacacgggaaaacttaccaggtccagacatagtgaggattgacagattgagagctctttcttgattctatgggtggtggtgcatggccgttcttagttggtgggttgccttgtcaggttgattccggtaacgaacgagacctcagcctgctaactagtcacgattggttcttccagtcggccgacttcttagagggactattggcgactagccaatggaagtgtgaggcaataacaggtctgtgatgcccttagatgttctgggccgcacgcgcgctacactgatgcaatcaacgagcctagccttggccgacaggtccgggtaatctttgaaactgcatcgtgatggggatagatgattgcaattattcatcttcaacgaggaatgcctagtaagcgcgagtcatcagctcgcgttgattacgtccctgccctttgtacacaccgcccgtcgctcctaccgattgggtgtgctggtgaagcgttcggattggcggcagtgcgcggttcgccgctcgctgcagccgagaagttcgttaaaccctcccacctagaggaaggagaagtcgtaacaaggtttccgtaggtgaacctgcggaaggatcattgcatcgatcgaacacaaaccgcgaaccacgtatccccgcggccggtccgtgcgcttgtccctgtccggagtcggggcgcccaggtctggcgggggaggccgttctcctcaccgggagagcccggctggcgaaaccccactaaaacccaagcatttctgaagattgacgggcgcctccaaccaaagacaactctcaacaacggatatcttggctcccgtatcgatgaagaacgcagcgaaatgcgatacgtagtgtgaattgcagataatgtgaatcatcgaatctttgaacgcaaattgcactcgaggctccggccgagagtatgtctgcctcagcgtcggcttcaccctcagcgtggacctggccgtcccggtcgaccgggtccgccgaagaacagaggctcgaacgaggacccaatcgggacaacagtctggtaggtgacccgagggatcgcatgccgctgtcggcccgggaccgttgtaagccggcaggaatcggaccttcgaaaggcaaacacccttttcgacctgagttnnnnnnnn
>KN_2011_T3_HE586515_Coccomyxa_sp
nnnnnnnnnnnnnnnnnnnnnnnnnnnnnnnnnnnnnTCTAAGTATAAACTGCTTTATACTGTGAAACTGCGAATGGCTCATTAAATCAGTTATAGTTTATTTGATGGTACNNTACTACTCGGATAACCGTAGTAATTCTAGAGCTAATACGTGCGTAAATCCCGACTTCTGGAAGGGACGTATTTATTAGATAAAAGGCCGACCGGACTCTGTCCGACTCGCGGTGAATCATGATAACTCCACGGATCGCATGGCCTC-GAGCCGGCGATGTTTCATTCAAATTTCTGCCCTATCAACTTTCGACGGTAAGGTATTGGCTTACCGTGGTGGTAACGGGTGACGGAGGATTAGGGTTCGATTCCGGAGAGGGAGCCTGAGAAACGGCTACCACATCCAAGGAAGGCAGCAGGCGCGCAAATTACCCAATCTTGACACAAGGAGGTAGTGACAATAAATAACAATACCGGGGTTTTTCAACTCTGGTAATTGGAATGAGTACAATCTAAACCCCTTAACGAGGATCAATTGGAGGGCAAGTCTGGTGCCAGCAGCCGCGGTAATTCCAGCTCCAATAGCGTATATTTAAGTTGTTGCAGTTAAAAAGCTCGTAGTTGGATTTCGGGCGGGCTCGGCCGGTCCGCCTA--TCGGTGTGCACTGACCGAGCCCGTCTTGTTGCCGGGGACGGGCTCCTGGGCTTAACTGTCCGGGACTCGGAGTCGGCGAGGTTACTTTGAGTAAATTAGAGTGTTCAAAGCAGGCCTACGCTCTGAATACATTAGCATGGAATAACACGATAGGACTCTGGCCTATCTTGTTGGTCTGTGGGACCGGAGTAATGATTAAGAGGGACAGTCGGGGGCATTCGTATTTCATTGTCAGAGGTGAAATTCTTGGATTTATGAAAGACGAACTACTGCGAAAGCATTTGCCAAGGATGTTTTCATTAATCAAGAACGAAAGTTGGGGGCTCGAAGACGATTAGATACCGTCCTAGTCTCAACCATAAACGATGCCGACTAGGGATTGGCGGGCGTTCTTTTGATGACCTCGCCAGCACCTTATGAGAAATCAAAGTTTTTGGGTTCCGGGGGGAGTATGGTCGCAAGGCTGAAACTTAAAGGAATTGACGGAAGGGCACCACCAGGCGTGGAGCCTGCGGCTTAATTTGACTCAACACGGGAAAACTTACCAGGTCCAGACATAGTGAGGATTGACAGATTGAGAGCTCTTTCTTGATTCTATGGGTGGTGGTGCATGGCCGTTCTTAGTTGGTGGGTTGCCTTGTCAGGTTGATTCCGGTAACGAACGAGACCTCAGCCTGCTAACTAGTCACGGTTGGTTTTACCAGCCGGCCGACTTCTTAGAGGGACTATTGGCGACTAGCCAATGGAAGTGTGAGGCAATAACAGGTCTGTGATGCCCTTAGATGTTCTGGGCCGCACGCGCGCTACACTGATGCAATCAACGAGCCTAGCCTTGGCCGAGAGGTCCGGGTAATCTTTGAAACTGCATCGTGATGGGGATAGATTATTGCAATTATTAATCTTCAACGAGGAATGCCTAGTAAGCGCGAGTCATCAGCTCGCGTTGATTACGTCCCTGCCCTTTGTACACACCGCCCGTCGCTCCTACCGATTGGGTGTGCTGGTGAAGCGTTCGGATTGGCGGCTTCAGGCGGTTCGCCGCCCGATGCAGCCGAGAAGTTCGTTAAACCCTCCCACCTAGAGGAAGGAGAAGTCGTAACAAGGTTTCCGTAGGTGAACCTGCGGAAGGATCATTGCATCGATCAAACACAAACCGCGAACC-CGTATCCCCACTGGCGGCCAGTGCGCCTGTCCCTGACC-GTGTTCTCGAGGCAAGGTCTGGCGGGGGAGACCTCTCTCCGAATCGGATGACTCGGGTCGGCAAAACCCCAATACAACCCAACAAAGCCTGAAGCTCGACGCGTGCCACCAACCAATGACAACTCTCAACAATGGATGTCTTGGCTCCCGTATCGATGAAGAACGCAGCGAAATGCGATACGTAGTGTGAATTGCAGATAATGTGAATCATCGAATCTTTGAACGCAAATTGCACTCGAGGCTCCGGCCAAGAGTATGTCTGCCTCAGCGTCGGCTTCACCCTCTCGGCGGACATGGCAGTCCCGGTCGACCGGGTCCGCTGAAGACCAGAGGCTCGAGCAAGGACCCAATCGGGACAACAGTCTGGTAGGTGACCCGAGGGATCGCATGCCGCTGTCGGCCCGGGACTGCTGGAGGCCGGTAGGCGCGGAT------GGGAACCG-CATCTCATTCGACCTGAGTTCAGGCAAG
>KN_2011_C4_HE586508_Coccomyxa_sp_SS
nnnnnnnnnnnnnnnnnnnnnnnnnnnnnnnnnnnnntctaagtataaactgctttatactgtgaaactgcgaatggctcattaaatcagttatagtttatttgatggtaccttgctactcggataaccgtagtaattctagagctaatacgtgcggaaatcccgactcctggaagggacgtatttattagataaaaggccgaccggactc-gtccgactcgcggtgaatcatgataactccacgaatcgcatggcc-cagcgccggcgatgtttcattcaaatttctgccctatcaactttcgacggtaaggtattggcttaccgtggtggtaacgggtgacggaggattagggttcgattccggagagggagcctgagaaacggctaccacatccaaggaaggcagcaggcgcgcaaattacccaatcttgacacaaggaggtagtgacaataaataacaataccggggtttttcaactctggtaattggaatgagtacaatct-aaccccttaacgaggatcaattggagggcaagtctggtgccagcagccgcggtaattccagctccaatagcgtatatttaagttgttgcagttaaaaagctcgtagttggatttcgggcgggcccggccggtccgcctc--acggtgtgcactgaccgggcccgtcctgctgccggggacgggctcctgggcttcactgtccgggactcggagtcggcgaggttactttgagtaaattagagtgttcaaagcaggcatccgccttgaatacgttagcatggaataacacgataggactctggcctatcttgttggtctgtgggaccggagtaatgattaagagggacagtcgggggcattcgtatttcattgtcagaggtgaaattcttggatttatgaaagacgaactactgcgaaagcatttgccaaggatgttttcattaatcaagaacgaaagttgggggctcgaagacgattagataccgtcctagtctcaaccataaacgatgccgactagggattggcgggcgttctattgatgaccccgccagcaccttatgagaaatcaaagtttttgggttccggggggagtatggtcgcaaggctgaaacttaaaggaattgacggaagggcaccaccaggcgtggagcctgcggcttaatttgactcaacacgggaaaacttaccaggtccagacatagtgaggattgacagattgagagctctttcttgattctatgggtggtggtgcatggccgttcttagttggtgggttgccttgtcaggttgattccggtaacgaacgagacctcagcctgctaactagtcacggct-gccccggcagccggcggacttcttagagggactattggcgactagccaatggaagtgtgaggcaataacaggtctgtgatgcccttagatgttctgggccgcacgcgcgctacactgatgcgatcaacgagcctagccttggccgacaggtccgggtaatcttgcaaaccgcatcgtgatggggatagattattgcaattattaatcttcaacgaggaatgcctagtaggcgcgagtcatcagctcgcgtcgattacgtccctgccctttgtacacaccgcccgtcgctcctaccgattgggtgtgctggtgaagcgttcggattggcggcctccggcggttcgccgctgggagcagccgagaagttcgttaaaccctcccacctagaggaaggagaagtcgtaacaaggtttccGTAGGTGAACCTGCGGAAGGATCATTGCATCGATCGAACACCTTTCGCGAACGCCGTCTCCCCGCGCGCGGCGCGTGCGCCCGCTCCCGGTCGG--TTC-GCCGAT--GCGCGGACGGGAGGGATGAGGCTGCCTGATGGCTGCCGCCGGCTGGGAACACCCCAACGTGACAC-TCGACATCTGAAGCCGTGCGCGGTCCAGAAACCAAAGACAACTCTCAACAACGGATATCTTGGCTCCCGTATCGATGAAGAACGCAGCGAAATGCGATACGTAGTGTGAATTGCAGATAATGTGAATCATCGAATCTTTGAACGCAAATTGCGCTCGAGGCYTCGGCCGAGAGCATGCCTGCCTCAGTGTCGGTTCCACCCTCGGAGCGGACCTGGCCGTCCCGATCGATCGGGTCGGCTGAAGCGCAGAGGCTTGAGCGGGAGTCCCTTCGGAACAACAGACCGGTAGGTGAGCCGGACGATCGCATGCCGCTGCTGGCCCGGGACCGCTGGACGCCAGCAGGAGACGACGGGG-GAGACCCCGATCATCCATTCGnnnnnnnnnnnnnnnnn
>UTEX_B_SNO83_HE586506_Monodus_sp
nAGTCATATGCTTGTCTCAAAGATTAAGCCATGCATGTCTAAGTATAAACTGCTTTATACTGTGAAACTGCGAATGGCTCATTAAATCAGTTATAGTTTATTTGATGGTACCTTGCTACTCGGATAACCGTAGTAATTCTAGAGCTAATACGTGCGGAAATCCCGACTCCTGGAAGGGACGTATTTATTAGATAAAAGGCCGACCGGACTC-GTCCGACTCGCGGTGAATCATGATAACTCCACGAATCGCATGGCC-CAGCGCCGGCGATGTTTCATTCAAATTTCTGCCCTATCAACTTTCGACGGTAAGGTATTGGCTTACCGTGGTGGTAACGGGTGACGGAGGATTAGGGTTCGATTCCGGAGAGGGAGCCTGAGAAACGGCTACCACATCCAAGGAAGGCAGCAGGCGCGCAAATTACCCAATCTTGACACAAGGAGGTAGTGACAATAAATAACAATACCGGGGTTTTTCAACTCTGGTAATTGGAATGAGTACAATCTAAACCCCTTAACGAGGATCAATTGGAGGGCAAGTCTGGTGCCAGCAGCCGCGGTAATTCCAGCTCCAATAGCGTATATTTAAGTTGTTGCAGTTAAAAAGCTCGTAGTTGGATTTCGGGCGGGCCCGGCCGGTCCGCCTC--ACGGTGTGCACTGACCGGGCCCGTCCTGCTGCCGGGGACGGGCTCCTGGGCTTCACTGTCCGGGACTCGGAGTCGGCGAGGTTACTTTGAGTAAATTAGAGTGTTCAAAGCAGGCATCCGCCTTGAATACGTTAGCATGGAATAACACGATAGGACTCTGGCCTATCTTGTTGGTCTGTGGGACCGGAGTAATGATTAAGAGGGACAGTCGGGGGCATTCGTATTTCATTGTCAGAGGTGAAATTCTTGGATTTATGAAAGACGAACTACTGCGAAAGCATTTGCCAAGGATGTTTTCATTAATCAAGAACGAAAGTTGGGGGCTCGAAGACGATTAGATACCGTCCTAGTCTCAACCATAAACGATGCCGACTAGGGATTGGCGGGCGTTCTATTGATGACCCCGCCAGCACCTTATGAGAAATCAAAGTTTTTGGGTTCCGGGGGGAGTATGGTCGCAAGGCTGAAACTTAAAGGAATTGACGGAAGGGCACCACCAGGCGTGGAGCCTGCGGCTTAATTTGACTCAACACGGGAAAACTTACCAGGTCCAGACATAGTGAGGATTGACAGATTGAGAGCTCTTTCTTGATTCTATGGGTGGTGGTGCATGGCCGTTCTTAGTTGGTGGGTTGCCTTGTCAGGTTGATTCCGGTAACGAACGAGACCTCAGCCTGCTAACTAGTCACGGCT-GCCCCGGCAGCCGGCGGACTTCTTAGAGGGACTATTGGCGACTAGCCAATGGAAGTGTGAGGCAATAACAGGTCTGTGATGCCCTTAGATGTTCTGGGCCGCACGCGCGCTACACTGATGCGATCAACGAGCCTAGCCTTGGCCGACAGGTCCGGGTAATCTTGCAAACCGCATCGTGATGGGGATAGATTATTGCAATTATTAATCTTCAACGAGGAATGCCTAGTAGGCGCGAGTCATCAGCTCGCGTCGATTACGTCCCTGCCCTTTGTACACACCGCCCGTCGCTCCTACCGATTGGGTGTGCTGGTGAAGCGTTCGGATTGGCGGCCTCCGGCGGTTCGCCGCTGGGAGCAGCCGAGAAGTTCGTTAAACCCTCCCACCTAGAGGAAGGAGAAGTCGTAACAAGGTTTCCGTAGGTGAACCTGCGGAAGGATCATTGCATCGATCGAACACCTTTCGMGAACGCCGTCTCCCCGCGTGCGGCGCGTGCGCCCGACCCCGSCCGG--TCCTGCCGAT-GGAAAGGGCGGGAGGGACGAGGTCGCCG-GAGGCGGCCGCCGGCTGGGAACACCCCAACGTGACAC-TCGAAATCTGAAGCCGTGCGGGGTCCAGAAACCAAAGACAACTCTCAACAACGGATATCTTGGCTCCCGTATCGATGAAGAACGCAGCGAAATGCGATACGTAGTGTGAATTGCAGATAATGTGAATCATCGAATCTTTGAACGCAAATTGCGCTCGAGGCCTCGGCCGAGAGCATGCCTGCCTCAGTGTCGGTTCCACCCTCGGAGCGGACCTGGCCGTCCCGATCGATCGGGTCGGCTGAAGCGCAGAGGCTTGAGCGGGAGTCCCTCCGGAACAACAGACCGGTAGGTGAGCCGGACGATCGCATGCCGCTGCTGGCCCGGGACCGCTGGACGCCAGCAGGAGACGACGGGG-GCGACCCAGATCATCCATnnnnnnnnnnnnnnnnnnnn
>CR2_4_HE586519_Monodus_sp
nAGTCATATGCTTGTCTCAAAGATTAAGCCATGCATGTCTAAGTATAAACTGCTTTATACTGTGAAACTGCGAATGGCTCATTAAATCAGTTATAGTTTATTTGATGGTACCTTGCTACTCGGATAACCGTAGTAATTCTAGAGCTAATACGTGCGGAAATCCCGACTCCTGGAAGGGACGTATTTATTAGATAAAAGGCCGACCGGACTT-GTCCGACTCGCGGTGAATCATGATAACTCCACGAATCGCATGGCC-CAGCGCCGGCGATGTTTCATTCAAATTTCTGCCCTATCAACTTTCGACGGTAAGGTATTGGCTTACCGTGGTGGTAACGGGTGACGGAGGATTAGGGTTCGATTCCGGAGAGGGAGCCTGAGAAACGGCTACCACATCCAAGGAAGGCAGCAGGCGCGCAAATTACCCAATCTTGACACAAGGAGGTAGTGACAATAAATAACAATACCGGGGTTTTTCAACTCTGGTAATTGGAATGAGTACAATCTAAACCCCTTAACGAGGATCAATTGGAGGGCAAGTCTGGTGCCAGCAGCCGCGGTAATTCCAGCTCCAATAGCGTATATTTAAGTTGTTGCAGTTAAAAAGCTCGTAGTTGGATTTCGGGCGGGCCCGGCCGGTCCGCCTC--ACGGTGTGCACTGACCGGGCCCGTCCTGCTGCCGGGGACGGGCTCCTGGGCTTCACTGTCCGGGACTCGGAGTCGGCGAGGTTACTTTGAGTAAATTAGAGTGTTCAAAGCAGGCATCCGCCTTGAATACGTTAGCATGGAATAACACGATAGGACTCTGGCCTATCTTGTTGGTCTGTGGGACCGGAGTAATGATTAAGAGGGACAGTCGGGGGCATTCGTATTTCATTGTCAGAGGTGAAATTCTTGGATTTATGAAAGACGAACTACTGCGAAAGCATTTGCCAAGGATGTTTTCATTAATCAAGAACGAAAGTTGGGGGCTCGAAGACGATTAGATACCGTCCTAGTCTCAACCATAAACGATGCCGACTAGGGATTGGCGGGCGTTCTATTGATGACCCCGCCAGCACCTTATGAGAAATCAAAGTTTTTGGGTTCCGGGGGGAGTATGGTCGCAAGGCTGAAACTTAAAGGAATTGACGGAAGGGCACCACCAGGCGTGGAGCCTGCGGCTTAATTTGACTCAACACGGGAAAACTTACCAGGTCCAGACATAGTGAGGATTGACAGATTGAGAGCTCTTTCTTGATTCTATGGGTGGTGGTGCATGGCCGTTCTTAGTTGGTGGGTTGCCTTGTCAGGTTGATTCCGGTAACGAACGAGACCTCAGCCTGCTAACTAGTCACGCCTGGGCTCCCCAGGCGGCGGACTTCTTAGAGGGACTATTGGCGACTAGCCAATGGAAGTGTGAGGCAATAACAGGTCTGTGATGCCCTTAGATGTTCTGGGCCGCACGCGCGCTACACTGATGCGATCAACGAGCCTAGCCTTGGCCGACAGGTCCGGGTAATCTTGCAAACCGCATCGTGATGGGGATAGATTATTGCAATTATTAATCTTCAACGAGGAATGCCTAGTAGGCGCGAGTCATCAGCTCGCGTCGATTACGTCCCTGCCCTTTGTACACACCGCCCGTCGCTCCTACCGATTGGGTGTGCTGGTGAAGCGTTCGGATTGGCGGCCTCCGGCGGTTCGCCGCTGGGAGCAGCCGAGAAGTTCGTTAAACCCTCCCACCTAGAGGAAGGAGAAGTCGTAACAAGGTTTCCGTAGGTGAACCTGCGGAAGGATCATTGCATCGATCAAACACCTTTCGCGAACACCGTCTCCCCGCGCTTCGAGCGTGCGCCTGTTCCCGGTCGATCTCCKGTCAGTAAGGTCAGGCGGGAGRGTTGAGGCTTTCTTACGGAAGCCTCCGGCTGGGACCACCCCAACTTGACGC-ATCAAAYCTGAAGCAGCGCAAGAGGTTCAAACCAAAGACAACTCTCAACAACGGATATCTTGGCTCCCGTATCGATGAAGAACGCAGCGAAATGCGATACGTAGTGTGAATTGCAGATAATGTGAATCATCGAATCTTTGAACGCAAATTGCGCTCGAGGCCTCGGCCGAGAGCATGCCTGCCTCAGTGTCGGTTTCACCCTCGGTGCGGATCTGGCCGTCCCGATCAATCGGGTCTGCTGAAGCGCAGAGGCTTGAGCGGGATTCCCTTCGGAACAACAGACCGGTAGGTGAGCCCAAGGRTCGCATGCCGCTGCTGGCCCGGGA-CGCTGGACGCCAGCAGGAGACGGGTCTC-ACGATCCCCCTCATCCATTCGACCTGAGTTCAGGCAAG
>SAG_245_80_HG972969_Elliptochloris_bilobata
TAGTCATATGCTTGTCTCAAAGATTAAGCCATGCATGTCTAAGTATAAACTGCTTTATACTGTGAAACTGCGAATGGCTCATTAAATCAGTTATAGTTTATTTGATGGTACCTTACTACTCGGATACCCGTAGTAATTCTAGAGCTAATACGTGCGCACATCCCGACTCCTGGAAGGGACGTATTTATTAGATAAAAGGCCGACCGGACCTAGTCCGACTCGCGGTGAATCATGATAACTTCACGAATCGCAGGGCCTC-GCGCCGGCGATGTTTCATTCAAATTTCTGCCCTATCAACTTTCGACGGTAAGGTATTGGCTTACCGTGGTGGTAACGGGTGACGGAGGATTAGGGTTCGATTCCGGAGAGGGAGCCTGAGAAACGGCTACCACATCCAAGGAAGGCAGCAGGCGCGCAAATTACCCAATCCTGACACAGGGAGGTAGTGACAATAAATAACAATACCGGGGTTTTTCAACTCTGGTAATTGGAATGAGTACAATCTAAACCCCTTAACGAGGATCAATTGGAGGGCAAGTCTGGTGCCAGCAGCCGCGGTAATTCCAGCTCCAATAGCGTATATTTAAGTTGTTGCAGTTAAAAAGCTCGTAGTTGGATTTCGGGGCGGCCTCGGCGGTCCGCCGT--TCGGTGTGCACTGCCGCGGGCGTCCTTGCTGCCGGACACGGGCTCCTGGGCTTCACTGTCTGGGACTCGGGGTCGGCGAGGTTACTTTGAGTAAATTAGAGTGTTCAAAGCAGGCCTACGCTCTGAATACATTAGCATGGAATAACACGATAGGACTCTGGCCTATCTGGTTGGTCTGTGGGACCGGAGTAATGATTAAGAGGGACAGTCGGGGGCATTCGTATTTCATTGTCAGAGGTGAAATTCTTGGATTTATGAAAGACGAACTACTGCGAAAGCATTTGCCAAGGATGTTTTCATTAATCAAGAACGAAAGTTGGGGGCTCGAAGACGATTAGATACCGTCCTAGTCTCAACCATAAACGATGCCGACTAGGGATCGGCGGGTGTTCCTTTGATGACCCCGCCGGCACCTTACGAGAAATCAAAGTTTTTGGGTTCCGGGGGGAGTATGGTCGCAAGGCTGAAACTTAAAGGAATTGACGGAAGGGCACCACCAGGCGTGGAGCCTGCGGCTTAATTTGACTCAACACGGGAAAACTTACCAGGTCCAGACATAGTGAGGATTGACAGATTGAGAGCTCTTTCTTGATTCTATGGGTGGTGGTGCATGGCCGTTCTTAGTTGGTGGGTTGCCTTGTCAGGTTGATTCCGGTAACGAACGAGACCTCAGCCTGCTAAATAGCCACGCCTGGTGCTTCCAGGCGGCCGGCTTCTTAGAGGGACTGTCGGCGACTAGCCGATGGAAGTGTGAGGCAATAACAGGTCTGTGATGCCCTTAGATGTTCTGGGCCGCACGCGCGCTACACTGATGCGATCAACGAGCCCAGCCTTGGCCGGCAGGCCCGGGTAATCTTGCAAACCGCATCGTGATGGGGATAGATTATTGCAATTATTAATCTTCAACGAGGAATGCCTAGTAAGCGCGAGTCATCAGCTCGCGTTGATTACGTCCCTGCCCTTTGTACACACCGCCCGTCGCTCCTACCGATTGGGTGTGCTGGTGAAGCGTTCGGATTGGTGGCCCGGGGCGGTTCGCCGCCTGGGGCAACCGAGAAGTTCGTTAAACCCTCCCACCTAGAGGAAGGAGAAGTCGTAACAAGGTTTCCGTAGGTGAACCTGCGGAAGGATCATTGAATCGATCAGAC-CACACCGCACCGGCTGTCCTCCCACAGATCGCCTGTGCGCATGCCCCTGCTGGGGGCGTGCGCGGCGAGGTCGTGCGGCGGGCGGAGGAGGACTCCTCCGCCGCTACGCGCTGGCCAAACAACA-CGAAAC------AAGCCTGAAGCATGGGTGCGCCCTCCTAACAAAGACAACTCTCAACAACGGATATCTTGGTTCCCGTAACGATGAAGAACGCAGCGAAATGCGATACGTAGTGTGAATTGCAGATAATGTGAACCATCGAATCTTTGAACGCAAATTGCGCCCCAGGCTTCGGCCAAAGGCATGCCTGCCTCAGCGTCGGCTTCACCCCTCCGTGGGATCTGGTGGTCTCAGCAGGCTGGGTCCGCCGAAGCACAGAGGCCCGAGCGGGACCCATCACTGGGCAACAGTCTGGTAGGCGATTC-----GTCGCATGCCGCTGGTGCCCCGGGACGCTGCACGGCCCGCAGGAA---GCTCC-----ATGTCGATCAAACTTTCGACCTGAGATCAGGCAAG
>SAG_62_90_HG972970_Elliptochloris_antarctica
TAGTCATATGCTTGTCTCAAAGATTAAGCCATGCATGTCTAAGTATAAACTGCTTTATACTGTGAAACTGCGAATGGCTCATTAAATCAGTTATAGTTTATTTGATGGTACCTTACTACTCGGATAACCGTAGTAATTCTAGAGCTAATACGTGCGCACATCCCGACTCTCGGAAGGGACGTATTTATTAGATAAAAGGCCGACCGGACTCCGTCCGACTCGCGGTGAATCATGATAACTTCACGAATCGCAGGGCCTC-GCGCCGGCGATGTTTCATTCAAATTTCTGCCCTATCAACTTTCGACGGTAAGGTATTGGCTTACCGTGGTGGTAACGGGTGACGGAGGATTAGGGTTCGATTCCGGAGAGGGAGCCTGAGAAACGGCTACCACATCCAAGGAAGGCAGCAGGCGCGCAAATTACCCAATCCTGACACAGGGAGGTAGTGACAATAAATAACAATACCGGGGTTTTTCAACTCTGGTAATTGGAATGAGTACAATCTAAACCCCTTAACGAGGATCAATTGGAGGGCAAGTCTGGTGCCAGCAGCCGCGGTAATTCCAGCTCCAATAGCGTATATTTAAGTTGTTGCAGTTAAAAAGCTCGTAGTTGGATTTCGGGGCGGCCCGGGCGGTCCGCCGTC-TCGGTGTGCACTGCCCGGGGCGCCCTTGCTGCCGGACACGGGCTCCTGGGCTTGACTGTCTGGGACTCGGGGTCGGCGAGGTTACTTTGAGTAAATTAGAGTGTTCAAAGCAGGCCTACGCTCTGAATACATTAGCATGGAATAACACGATAGGACTCTGGCCTATCTGGTTGGTCTGTGGGACCGGAGTAATGATTAAGAGGGACAGTCGGGGGCATTCGTATTTCATTGTCAGAGGTGAAATTCTTGGATTTATGAAAGACGAACTACTGCGAAAGCATTTGCCAAGGATGTTTTCATTAATCAAGAACGAAAGTTGGGGGCTCGAAGACGATTAGATACCGTCCTAGTCTCAACCATAAACGATGCCGACTAGGGATCGGCGGGTGTTCCTTTGATGACCCCGCCGGCACCTTACGAGAAATCAAAGTTTTTGGGTTCCGGGGGGAGTATGGTCGCAAGGCTGAAACTTAAAGGAATTGACGGAAGGGCACCACCAGGCGTGGAGCCTGCGGCTTAATTTGACTCAACACGGGAAAACTTACCAGGTCCAGACATAGTGAGGATTGACAGATTGAGAGCTCTTTCTTGATTCTATGGGTGGTGGTGCATGGCCGTTCTTAGTTGGTGGGTTGCCTTGTCAGGTTGATTCCGGTAACGAACGAGACCTCAGCCTGCTAAATAGCCACGCCTGGTGCTTCCAGGCGGCCGGCTTCTTAGAGGGACTGTCGGCGACTAGCCGATGGAAGTGTGAGGCAATAACAGGTCTGTGATGCCCTTAGATGTTCTGGGCCGCACGCGCGCTACACTGATGCGACCAACGAGCCTAGCCTTGGCCGAGAGGCCCGGGTAATCTTGCAAACCGCATCGTGATGGGGATAGATTATTGCAATTATTAATCTTCAACGAGGAATGCCTAGTAGGCGCGAGTCATCAGCTCGCGTCGATTACGTCCCTGCCCTTTGTACACACCGCCCGTCGCTCCTACCGATTGGGTGTGCTGGTGAAGCGTTCGGATTGGTGGCCGGCCGCGTCTCGGCGCGGCCGGCAACCGAGAAGTTCGTTAAACCCTCCCACCTAGAGGAAGGAGAAGTCGTAACAAGGTTTCCGTAGGTGAACCTGCGGAAGGATCATTGAATCGATCGGAC-CACTCCGTGACTCGTGAGCACCCACAGATCGCCTGTGCGCACGCCCCTGCTTGTTA----------CAGGTCGTGCGGGGTGCGCTTGGCTGCCTAGAGGGAGCCCCGCGCTGGCCAAACCGCACC-AAAC-----CGAGACTGAAGCAAGGCA-----AAATAACCAAAGACAACTCTCAACAACGGATATCTTGGTTCCCGTAACGATGAAGAACGCAGCGAAATGCGATACGTAGTGTGAATTGCAGATAATGTGAACCATCGAATCTTTGAACGCAAATTGCGCCCGAGGCCTCGGCCAAAGGCATGTCTGCCTCAGCGTCGGCTTCACCCCCTAGAGGGACCTGGTGGTCTCGGCCGGCCGGGTCCGCCGAAGAGCAGAGGCTCAGCCGCTCCCTTCATACGGGCAACAGTCTGGTAGGCGACTC-----GTCGCATGCCGCTGGTGCCCCGGG--AGTCGGCGGCCGGCAGGAA---GCT--------TGCAGACTCAACATTCGACCTGAGATCAGGCAAG
