# Supplementary material for: DNA-Based Taxonomy in Ecologically Versatile Microalgae: A Re-Evaluation of the Species Concept within the Coccoid Green Algal Genus Coccomyxa (Trebouxiophyceae, Chlorophyta)
Source: PLoS One. 2016 Mar 30;11(3):e0151137. doi: 10.1371/journal.pone.0151137 (PMC4814044; doi:10.1371/journal.pone.0151137)
Supplement: S5 Dataset — (FAS) [file pone.0151137.s005.fas]

>SAG_49_84_HG972998_Coccomyxa_sp
GCATCGATCGAAC-CAATCCA-CC--GGTGACCA-TC--GT-ACAGCC-GAG-------------------------TCC---GCTG--------CGT------GTTAT---------GCGCAGCGGGC-GGCGCC------AG------CTCCCGGCTCAG-TT-TTTTCT---CG--CTTCTTCA-TCAA-AGAAG----AA-GAGAGGG-AATCTGGGCAA--GGTGT-----GGCGGGCTCGTCG----GC--ATC-AAC---ACCGACGA----------------------GCTGG--CTCAAAC-CCC-ACT-C-AA-TCCA-AA-CGCAACCGAGCCTGAAGCAAC--C-AC--TGGG-AGCGA-CAA-----GCTCCCG-G--TAC-AAACCAATGACAACTCTCAACAACGGATATCTTGGCTCCCGTATCGATGAAGAACGCAGCGAAATGCGATACGTAGTGTGAATTGCAGATAATGTGAATCATCGAATCTTTGAACGCAAATTGCACTCGAGGCTCCGGCCAAGAGTATGCCTGCCTCAGCGTCGGTTTACACCC--TCT-TCTACC-----------ATTT-TT------------GTGGTGAGAA-GGACCTGGCTGTCCCGA---------TTGTTCGTGCAACAATCGGGTCCGCTGAAGAACAGAGGCCCGAGCGTGGA-CCCA-CTC-C-ACGG-G-CAA-CAGTCTGGTAGGCGATTGC-----TA-CA----ATGCA-ATCGCATGCC-GCTGTTGG-CCAGGGGAC-CATCGCTGGA-AGCCG-CA-AGCA------GGAAAC---------------------------------------CA-A----AC-C-AAACATTCGACCTGAGTTCAGGCAAGA
>SAG_2253_HG972996_Pseudococcomyxa_closterioides
GCATCGATCGAAC-ACAA--A-CC-CGTGAACCT-TC-CGT-ATC-CCCGCT----CTT------------------GATGAAACGTTG--TTTTC-T------CTCAGG--------AGGAAGC--AC---TCTCAT--CAGG-----AGTGC--GCCT-G-TC----CCTGA---------TGGA-TGCT-T-C---------ATCAGGTCTGGC-GGGCCG-GGGAG------GCCTTTC---------CTCTTC-T-CCGAACAGGAG-----GGGCCGCTCAT--CCCG---GTCGG--CAAAA-C-CCC-ACTACCAAATCCA--AATTCCAAACGGACTGAAGCTCT----TC---GACTCG-----------AGCAGTCG-A---AA-AAACCGAAGACAACTCTCAACAACGGATATCTTGGCTCCCGTATCGATGAAGAACGCAGCGAAATGCGATACGTAGTGTGAATTGCAGATAATGTGAATCATCGAATCTTTGAACGCAAATTGCACTCGAGGCTCCGGCCGAGAGTATGTCTGCCTCAGCGTCGGCTT-CACCC--TCA-CACACCC---------GCT-C-G-A--G------CGGGCGAT--GT-GGATCTGGCAGTCCCGG---------TTC--CATCA--GAACCGGGTCCGCTGAAGACCAGAGGCTCGAGCGAGGA-CCCG---A-T-CGGG-A-CAA-CAGTCTGGTAGGTGTTTCC-----CCACC------GGG-AACGCATGCC-GCTGTCGG-CCC-GGGAC-C-CCGCTGTA-AGCCG-GCAGGAATTTT--GGTTTCGT--GCGC-CGT-GAA----AAGC----CTCGA---GGACC-AAACCTTTC-AAC-ATTCGACCTGAGTTCAGGCAAGA
>SAG_2254_HG972997_Pseudococcomyxa_closterioides
GCATCGATCGAAC-ACAA--A-CC-CGTGAACCT-TC-CGT-ATC-CCCGCT----CTT------------------GATGAAACGTTG--TTTTC-T------CTCAGG--------AGGAAGC--AC---TCTCAT--CAGG-----AGTGC--GCCT-G-TC----CCTGA---------TGGA-TGCT-T-C---------ATCAGGTCTGGC-GGGCCG-GGGAG------GCCTTTC---------CTCTTC-T-CCGAACAGGAG-----GGGCCGCTCAT--CCCG---GTCGG--CAAAA-C-CCC-ACTACCAAATCCA--AATTCCAAACGGACTGAAGCTCT----TC---GACTCG-----------AGCAGTCG-A---AA-AAACCGAAGACAACTCTCAACAACGGATATCTTGGCTCCCGTATCGATGAAGAACGCAGCGAAATGCGATACGTAGTGTGAATTGCAGATAATGTGAATCATCGAATCTTTGAACGCAAATTGCACTCGAGGCTCCGGCCGAGAGTATGTCTGCCTCAGCGTCGGCTT-CACCC--TCA-CACACCC---------GCT-C-G-A--G------CGGGCGAT--GT-GGATCTGGCAGTCCCGG---------TTC--CATCA--GAACCGGGTCCGCTGAAGACCAGAGGCTCGAGCGAGGA-CCCG---A-T-CGGG-A-CAA-CAGTCTGGTAGGTGTTTCC-----CCACC------GGG-AACGCATGCC-GCTGTCGG-CCC-GGGAC-C-CCGCTGTA-AGCCG-GCAGGAATTTT--GGTTTCGT--GCGC-CGT-GAA----AAGC----CTCGA---GGACC-AAACCTTTC-AAC-ATTCGACCTGAGTTCAGGCAAGA
>CCAP_211_97_FN298928_Coccomyxa_sp
GCATCGATCGAAC-ACAA--A-CC-CGTGAACCT-TC-CGT-ATC-CCCGCT----CTT------------------GATGAAACGTTG--TTTTC-T------CTCAGG--------AGGAAGC--AC---TCTCAT--CAGG-----AGTGC--GCCT-G-TC----CCTGA---------TGGA-TGCT-T-C---------ATCAGGTCTGGC-GGGCCG-GGGAG------GCCTTTC---------CTCTTC-T-CCGAACAGGAG-----GGGCCGCTCAT--CCCG---GTCGG--CAAAA-C-CCC-ACTACCAAATCCA--AATTCCAAACGGACTGAAGCTCT----TC---GACTCG-----------AGCAGTCG-A---AA-AAACCGAAGACAACTCTCAACAACGGATATCTTGGCTCCCGTATCGATGAAGAACGCAGCGAAATGCGATACGTAGTGTGAATTGCAGATAATGTGAATCATCGAATCTTTGAACGCAAATTGCACTCGAGGCTCCGGCCGAGAGTATGTCTGCCTCAGCGTCGGCTT-CACCC--TCA-CACACCC---------GCT-C-G-A--G------CGGGCGAT--GT-GGATCTGGCAGTCCCGG---------TTC--CATCA--GAACCGGGTCCGCTGAAGACCAGAGGCTCGAGCGAGGA-CCCG---A-T-CGGG-A-CAA-CAGTCTGGTAGGTGTTTCC-----CCACC------GGG-AACGCATGCC-GCTGTCGG-CCC-GGGAC-C-CCGCTGTA-AGCCG-GCAGGAATTTT--GGTTTCGT--GCGC-CGT-GAA----AAGC----CTCGA---GGACC-AAACCTTTC-AAC-ATTCGACCTGAGTTCAGGCAAGA
>CCAP_812_5_HG972995_Pseudococcomyxa_sp
GCATCGATCGAAC-ACAA--A-CC-CGTGAACCT-TC-CGT-ATC-CCCGCT----CTT------------------GATGAAACGTTG--TTTTC-T------CTCAGG--------AGGAAGC--AC---TCTCAT--CAGG-----AGTGC--GCCT-G-TC----CCTGA---------TGGA-TGCT-T-C---------ATCAGGTCTGGC-GGGCCG-GGGAG------GCCTTTC---------CTCTTC-T-CCGAACAGGAG-----GGGCCGCTCAT--CCCG---GTCGG--CAAAA-C-CCC-ACTACCAAATCCA--AATTCCAAACGGACTGAAGCTCT----TC---GACTCG-----------AGCAGTCG-A---AA-AAACCGAAGACAACTCTCAACAACGGATATCTTGGCTCCCGTATCGATGAAGAACGCAGCGAAATGCGATACGTAGTGTGAATTGCAGATAATGTGAATCATCGAATCTTTGAACGCAAATTGCACTCGAGGCTCCGGCCGAGAGTATGTCTGCCTCAGCGTCGGCTT-CACCC--TCA-CACACCC---------GCT-C-G-A--G------CGGGCGAT--GT-GGATCTGGCAGTCCCGG---------TTC--CATCA--GAACCGGGTCCGCTGAAGACCAGAGGCTCGAGCGAGGA-CCCG---A-T-CGGG-A-CAA-CAGTCTGGTAGGTGTTTCC-----CCACC------GGG-AACGCATGCC-GCTGTCGG-CCC-GGGAC-C-CCGCTGTA-AGCCG-GCAGGAATTTT--GGTTTCGT--GCGC-CGT-GAA----AAGC----CTCGA---GGACC-AAACCTTTC-AAC-ATTCGACCTGAGTTCAGGCAAGA
>CAUP_H5101_HG972979_Choricystis_chodatii
GCATCGATCGAAC-ACAA--A-CC--GCGAACCA-TC--GT-TTC-CCCGCT----GGGC-----G-----------GCC-----------------------TCCTCG---------GA------GGCC--GTAC-A-----G-------TGC--GCTT-GTCCCTGACCCG-T-GA---CCTCGG-TTCT-CGAGG-C-TCG-G-CAGGTCTGGC-GGGCCG-GGGAG------GCCT--C---TCTCCGATC--CTC-ACCC--GATCG-GAT--GAC----GTC-TCTCGTCGGCTGGG-CCAAA-C-CCC-AAT-C-GTAACCG-AACCGAGCAA-AGCCTGAAGCACAGTGGGC---GGC-CGTTCATCTGG---ACGGTCG-C--CAG-CAACCAATGACAACTCTCAACAATGGATGTCTTGGCTCCCGTATCGATGAAGAACGCAGCGAAATGCGATACGTAGTGTGAATTGCAGATAATGTGAATCATCGAATCTTTGAACGCAAATTGCACTCGAGGCCTCGGCCGAGAGTATGTCTGCCTCAGCGTCGGCTT-CACCC-CTCG-CCTCCTTTC--------TTTT-GTC--G--------GAAAGCAGGC-GGACGTGGCGGTCTCGG---------TCG--TGCAC-TCGACCGGGTCCGCTGAAGACCAGAGGCTCGAGCAAGGC-CCCA---A-T-CGGG-A-CAA-CAGTCTGGTAGGTGACTCC-----TT-CG------G-G-ATCGCATGCC-GCTGTCGG-CCC-GGGACGC-TTGCTGGA-GGCCG-GAAGGCG-----CGCCCG----------ATT-ACC-----GGAA---C-CG-----AGCG-T-TTCTCAC-CACATTTCGACCTGAGTTCAGGCAAGG
>SAG_216_9a_FN298926_Pseudococcomyxa_simplex
GCATCGATCAAAC-ACAC--A-CC--GCGAACCC-AC--GT-ATC-CCCGCG----GG-C-----G-----------GCT---CCTT--------TTC------CTTCGG--------GAGAAGTCAGCC--GG-C-T-----G-------TGC--GCTT-G-TC----CCTG-CTG---------C-AACA---------CCG-G-CAGGTCTGGC-GGGCTG-GGGAG------GCCG--C---TCT---CCT--TTA-ACC---GGG-A-GA--GGACC---TAA-CCC-G---GTCGG--CAAAA-C-CCC-AAT-C-GA-TCCC-AA-CCAGAAACCGCCTGAAGACGT--CGAC---GGC-TGT-CT-G------ACAGCCG-T--CTC-CAACCAAAGACAACTCTCAACAACGGATATCTTGGCTCCCGTATCGATGAAGAACGCAGCGAAATGCGATACGTAGTGTGAATTGCAGATAATGTGAATCATCGAATCTTTGAACGCAAATTGCACTCGAGGCTCCGGCCGAGAGTATGTCTGCCTCAGCGTCGGCTT-TACCC--TCA-CC-CTCT-----------C-T-C-A-----------AGAGGC--GT-GGACCTGGCCGTCCCGG---------TT---AATT---TAACCGGGTCTGCCGAAGAACAGAGGCTCGAACGAGGA-CCCA---A-T-CGGG-A-CGA-CAGTCTGGTAGGTGA-CCC-----GC-CA------GGG-ATCGCATGCC-GCCGTCGG-CCC-GGGAC-C-TCGTTGTA-AGCCG-GCAGGAATCGTC-GGCCGCTC--------TC-C------GAGA--AGC-CG-----TGCG-A--C-ACAC-CCC-TTTCGACCTGAGTTCAGGCAAGA
>CCAP_216_24_FN298927_Coccomyxa_sp
GCATCGATCGAAC-ACAA--A-CC--GCGAACCC-AC--GT-ATC-CCCGCA----GA-A-----G-----------GCT-----------TTTTC-T-------ACAAG--------AGGAAGC---C---GG-C-T-----G-------TGC--GCTT-G-TC----CCCGTCCGG------CGC-TCCG--GCG--A-CCG-GTCGGGTCTGGC-GGGCCG-GGGAG------GCCG--C---ATT---TCC--CTA-ACC---GGG-A-GGCAG--CCTC-GAA-ACCCG---GCTGG--CGAAA-C-CCC-ATT-C-AA-TCCA-CAACCGGAATACACCTGAAGATCT--CGAC---GGC-CGTATT-TT-----GCGGTCG-T--CTC-CAACCGAAGACAACTCTCAACAACGGATATCTTGGCTCCCGTATCGATGAAGAACGCAGCGAAATGCGATACGTAGTGTGAATTGCAGATAATGTGAATCATCGAATCTTTGAACGCAAATTGCACTCGAGGCTCCGGCCGAGAGTATGTCTGCCTCAGCGTCGGCTT-CACCC--TCA-CCCCTCC----------TTTA-CAC--G--------GGAGGC--GT-GGACCTGGCCGTCCCGG---------TT---GATC---TGACCGGGTCTGCCGAAGAACAGAGGCTCGAACGAGGA-CCCG---A-T-CGGG-A-CAA-CAGTCTGGTAGGTGA-CCC-----GT-CA------GGG-ATCGCATGCC-GCTGTCGG-CCC-GGGAC-C-TCGTTGTA-AGCCG-GCAGGAATCGCC-GGTCTT----TCTC-TCA-ACA----GGGAAAGGC-CG-----CGCG-A--C-ACAC-CCT-TTTCGACCTGAGTTCAGGCAAGA
>SAG_216_2_HG972989_Coccomyxa_chodatii
GCATCGATCAAAC-ACAC--A-CC--GCGAACCC-AC--GT-ATC-CCCGCG----GG-C-----G-----------GCT---ACTT--------TTC------CTTCGT--------GAGAAGTCAGCC--GG-C-T-----G-------TGC--GCTT-G-TC----CCTG-CCG---------C-AACA---------CCG-G-CAGGTCTGGC-GGGCCG-GGGAG------GCCG--C---TCT---CCT--CTA-ACC---GGG-A-GA--GGACC---TAA-TCC-G---GTCGG--CAAAA-C-CCC-AAT-C-GA-TCCC-AA-CCAGAAACCGCCTGAAGACGT--CGAC---GGC-TGT-CT-G------ACAGCCG-T--CTC-CAACCAAAGACAACTCTCAACAACGGATATCTTGGCTCCCGTATCGATGAAGAACGCAGCGAAATGCGATACGTAGTGTGAATTGCAGATAATGTGAATCATCGAATCTTTGAACGCAAATTGCACTCGAGGCTCCGGCCGAGAGTATGTCTGCCTCAGCGTCGGCTT-TACCC--TCA-CCCCTCT-----------T-T-C-A-----------AGAGGC--GT-GGACCTGGCCGTCCCGG---------TT---GACT---TAACCGGGTCTGCCGAAGAACAGAGGCTCGAACGAGGA-CCCA---A-T-CGGG-A-CGA-CAGTCTGGTAGGTGA-CCC-----GC-CA------GGG-ATCGCATGCC-GCCGTCGG-CCC-GGGAC-C-TCGTTGTA-AGCCG-GCAGGAATCGTC-GGCCGCTC--------TC-C------GAGA--AGC-CG-----TGCG-A--C-ACAC-CCC-TTTCGACCTGAGTTCAGGCAAGA
>SAG_216_3b_HG972980_Coccomyxa_elongata
GCATCGATCGAAC-ACAA--A-CC--GCGAACCC-AC--GT-ATC-CCCGCG----GG-C-----G-----------GCT----CGTCTTTCT-----------TTCCGA--------ATAAAGAGAGCC--GG-C-C-----G-------TGC--GCTT-G-TC----CCTGTCCGG---TTCCGC-TTCG--GCGG-A-ACG-GGCGGGTCTGGC-GGGCTG-GGGAG------GCCG--C---TCT---CCC--TTA-ACC---GGG-G-AA--GGGCC---GAA-CCC-G---GCTGG--CAAAAAC-CCC-ATT-C-GA-TCCG-AAACCAGAAACGACCTGAAGATCC--GGAC---GGC-TGTTC--G------ACAGCCG-T--CTC-CAACCGAAGACAACTCTCAACAACGGATATCTTGGCTCCCGTATCGATGAAGAACGCAGCGAAATGCGATACGTAGTGTGAATTGCAGATAATGTGAATCATCGAATCTTTGAACGCAAATTGCACTCGAGGCTCCGGCCGAGAGTATGTCTGCCTCAGCGTCGGCTT-CACCC--TCA-CCCCTCT----------CC-A-T-C--G--------AGAGGC--GT-GGACCTGGCCGTCCCGG---------TT---AATG---CAACCGGGTCTGCCGAAGAACAGAGGCTCGAACGAGGA-CCCA---T-T-CGGG-A-CGA-CAGTCTGGTAGGTGA-CCC-----GT-CA------GGG-ATCGCATGCC-GCTGTCGG-CCC-GGGAC-C-TCGTTGTA-AGCCG-GCAGGAATCGGC-GTTCGCT---TCTTTGTA-AAAAGAGTAGC--GGC-CG-----CGCG-A--G-ACAC-CCC-TTTCGACCTGAGTTCAGGCAAGA
>SAG_216_3c_HG972990_Coccomyxa_elongata
GCATCGATCAAAC-ACAC--A-CC--GTGAACCG-AC--GT-ATC-CCCGCG----GG-C-----G-----------GCT---CCTT--------TTC------CTTCGG--------GAGAAGTCAGCC--GG-C-T-----G-------TGC--GCTT-G-TC----CCTG-CCG---------C-AACA---------CCG-G-CAGGTCTGGC-GGGCTG-GGGAG------GCCG--C---TCT---CCT--CTA-ACC---GGG-A-GA--GGGCC---GAA-CCC-G---GTCGG--CAAAA-C-CCC-AAT-C-GA-TCCC-AA-CCAGAAACCGCCTGAAGACGT--CGAC---GGC-TGT-CT-G------ACAGCCG-T--CTC-CAACCAAAGACAACTCTCAACAACGGATATCTTGGCTCCCGTATCGATGAAGAACGCAGCGAAATGCGATACGTAGTGTGAATTGCAGATAATGTGAATCATCGAATCTTTGAACGCAAATTGCACTCGAGGCTCCGGCCGAGAGTATGTCTGCCTCAGCGTCGGCTT-TACCC--TCA-CCCCTCT-----------T-T-C-A-----------AGAGGC--GT-GGACCTGGCCGTCCCGG---------TT---AATT---TAACCGGGTCTGCCGAAAAACAGAGGCTCGAACGAGGA-CCCA---A-T-CGGG-A-CGA-CAGTCTGGTAGGTGA-CCC-----GC-CA------GGG-ATCGCATGCC-GCCGTCGG-CCC-GGGAC-C-TCGTTGTA-AGCCG-GCAGGAATCGTC-GGCCGCTC--------TC-C------GAGA--AGC-CG-----TGCG-A--C-ACAC-CCC-TTTCGACCTGAGTTCAGGCAAGA
>SAG_216_5_HG972982_Coccomyxa_peltigerae
GCATCGATCAAAC-ACAA--A-CC--GCGAACCC-AC--GT-ATC-CCCGCG----GC-C-----T-----------TCT--GTCTT-------TC-T------CTTCGG--------GGAAAGAGAGCC--GG-C-C-----G-------TGC--GCTT-G-TC----CCTGTCCGG---TTCCGC-TTCG--GCGG-A-AAG-GGCAGGTCTAGC-GGGCTG-GGGAG------GCCG--C---TCT---CCC--TTA-ACC---GGG-G-GA--GGGCC---GAA-CCCCG---GCTGG--CAAAAAC-CCC-ATT-C-GA-TCCA-AAACCAGAAAATAACTGAAGATCC--GGAC---AGC-TGTTCAAGA-----ACAGCCG-T--CTC-CAACCAAAGACAACTCTCAACAACGGATATCTTGGCTCCCGTATCGATGAAGAACGCAGCGAAATGCGATACGTAGTGTGAATTGCAGATAATGTGAATCATCGAATCTTTGAACGCAAATTGCACTCGAGGCTCCGGCCGAGAGTATGTCTGCCTCAGCGTCGGCTT-CACCC--TCA-CCCCTCT----------CC-A-C-C--G--------AGAGGC--GT-GGACCTGGCCGTCCCGG---------TT---AATG---CAACCGGGTCTGCCGAAGAACAGAGGCTCGAACGAGGA-CCCA---A-T-CGGG-A-CAA-CAGTCTGGTAGGTGA-CCC-----GT-CA------GGG-ATCGCATGCC-GCTGTCGG-CCC-GGGAC-C-TCGTTGTA-AGCCG-GCAGGAATCGGC-GGTCGCTT---TTTTTTA-GAAAAAGGAGC--GGC-CG-----CACG-A--C-ACAC-CCT-TTTCGACCTGAGTTCAGGCAAGA
>SAG_216_6_HG972988_Coccomyxa_peltigerae_variolosae
GCATCGATCAAAC-ACAA--A-CC--GCGAACCC-AC--GT-ATC-CCCGCG----GC-C-----T-----------TCT--GTCTT-------TC-T------CTTCGG--------GGAAAGAGAGCC--GG-C-C-----G-------TGC--GCTT-G-TC----CCTGTCCGG---TTCCGC-TTCG--GCGG-A-AAG-GGCAGGTCTAGC-GGGCTG-GGGAG------GCCG--C---TCT---CCC--TTA-ACC---GGG-G-GA--GGGCC---GAA-CCCCG---GCTGG--CAAAAACCCCC-ATT-C-GA-TCCA-AAACCAGTAAACACCTGAAGATCC--GGAC---AGC-TGTTCAAGA-----ACAGCCG-T--CTC-CAACCAAAGACAACTCTCAACAACGGATATCTTGGCTCCCGTATCGATGAAGAACGCAGCGAAATGCGATACGTAGTGTGAATTGCAGATAATGTGAATCATCGAATCTTTGAACGCAAATTGCACTCGAGGCTCCGGCCGAGAGTATGTCTGCCTCAGCGTCGGCTT-CACCC--TCA-CCCCTCT----------CC-A-C-C--G--------AGAGGC--GT-GGACCTGGCCGTCCCGG---------TT---AATG---CAACCGGGTCTGCCGAAGAACAGAGGCTCGAACGAGGA-CCCA---A-T-CGGG-A-CAA-CAGTCTGGTAGGTGA-CCC-----GT-CA------GGG-ATCGCATGCC-GCTGTCGG-CCC-GGGAC-C-TCGTTGTA-AGCCG-GCAGGAATCGGC-GGTCGCTT---TTTTTTA-GGAAAAGGAGC--GGC-CG-----CACG-A--C-ACAC-CCT-TTTCGACCTGAGTTCAGGCAAGA
>SAG_216_8_HG972991_Coccomyxa_rayssiae
GCATCGATCAAAC-ACAC--A-CC--GCGAACCC-AC--GT-ATC-CCCGCG----GG-C-----G-----------GCT---CCTT--------TTC------CTTCGG--------GAGAAGTCAGCC--GG-C-T-----G-------TGC--GCTT-G-TC----CCTG-CTG---------C-AACA---------CCG-G-CAGGTCTGGC-GGGCTG-GGGAG------GCCG--C---TCT---CCT--TTA-ACC---GGG-A-GA--GGACC---TAA-CCC-G---GTCGG--CAAAA-C-CCC-AAT-C-GA-TCCC-AA-CCAGAAACCGCCTGAAGACGT--CGAC---GGC-TGT-CT-G------ACAGCCG-T--CTC-CAACCAAAGACAACTCTCAACAACGGATATCTTGGCTCCCGTATCGATGAAGAACGCAGCGAAATGCGATACGTAGTGTGAATTGCAGATAATGTGAATCATCGAATCTTTGAACGCAAATTGCACTCGAGGCTCCGGCCGAGAGTATGTCTGCCTCAGCGTCGGCTT-TACCC--TCA-CC-CTCT-----------C-T-C-A-----------AGAGGC--GT-GGACCTGGCCGTCCCGG---------TT---AATT---TAACCGGGTCTGCCGAAGAACAGAGGCTCGAACGAGGA-CCCA---A-T-CGGG-A-CGA-CAGTCTGGTAGGTGA-CCC-----GC-CA------GGG-ATCGCATGCC-GCCGTCGG-CCC-GGGAC-C-TCGTTGTA-AGCCG-GCAGGAATCGTC-GGCCGCTC--------TC-C------GAGA--AGC-CG-----TGCG-A--C-ACAC-CCC-TTTCGACCTGAGTTCAGGCAAGA
>SAG_216_10_HG972986_Coccomyxa_solorinae_bisporae
GCATCGATCAAAC-ACAA--A-CC--GCGAACCC-AC--GT-ATC-CGCGCG----GC-C-----T-----------TCT--GTCTT-------TC-T------CTTCGG--------GGAAAGAGAGCC--GG-C-C-----G-------TGC--GCTT-G-TC----CCTGTCCGG---TTCCGC-TTCG--GCGG-A-AAG-GGCAGGTCTAGC-GGGCTG-GGGAG------GCCG--C---TCT---CCC--TTA-ACC---GGG-G-GA--GGGCC---GAA-CCCCG---GCTGG--CAAAAAC-CCC-ATT-C-GA-TCCA-AAACCAGAAAATAACTGAAGATCC--GGAC---AGC-TGTTCAAGA-----ACAGCCG-T--CTC-CAACCAAAGACAACTCTCAACAACGGATATCTTGGCTCCCGTATCGATGAAGAACGCAGCGAAATGCGATACGTAGTGTGAATTGCAGATAATGTGAATCATCGAATCTTTGAACGCAGATTGCACTCGAGGCTCCGGCCGAGAGTATGTCTGCCTCAGCGTCGGCTT-CACCC--TCA-CCCCTCT----------CC-A-C-C--G--------AGAGGC--GT-GGACCTGGCCGTCCCGG---------TT---AATG---CAACCGGGTCTGCCGAAGAACAGAGGCTCGAACGAGGA-CCCA---A-T-CGGG-A-CAA-CAGTCTGGTAGGTGA-CCC-----GT-CA------GGG-ATCGCATGCC-GCTGTCGG-CCC-GGGAC-C-TCGTTGTA-AGCCG-GCAGGAATCGGC-GGTCGCTT---TTTTTTA-GAAAAAGGAGC--GGC-CG-----CACG-A--C-ACAC-CCT-TTTCGACCTGAGTTCAGGCAAGA
>SAG_216_11a_HG972983_Coccomyxa_solorinae_croceae
GCATCGATCAAAC-ACAA--A-CC--GCGAACCC-AC--GT-ATC-CCCGCG----GC-C-----T-----------TCT--GTCTT-------TC-T------CTTCGG--------GGAAAGAGAGCC--GG-C-C-----G-------TGC--GCTT-G-TC----CCTGTCCGG---TTCCGC-TTCG--GCGG-A-AAG-GGCAGGTCTAGC-GGGCTG-GGGAG------GCCG--C---TCT---CCC--TTA-ACC---GGG-G-GA--GGGCC---GAA-CCCCG---GCTGG--CAAAAAC-CCC-ATT-C-GA-TCCA-AAACCAGAAAATAACTGAAGATCC--GGAC---AGC-TGTTCAAGA-----ACAGCCG-T--CTC-CAACCAAAGACAACTCTCAACAACGGATATCTTGGCTCCCGTATCGATGAAGAACGCAGCGAAATGCGATACGTAGTGTGAATTGCAGATAATGTGAATCATCGAATCTTTGAACGCAAATTGCACTCGAGGCTCCGGCCGAGAGTATGTCTGCCTCAGCGTCGGCTT-CACCC--TCA-CCCCTCT----------CC-A-C-C--G--------AGAGGC--GT-GGACCTGGCCGTCCCGG---------TT---AATG---CAACCGGGTCTGCCGAAGAACAGAGGCTCGAACGAGGA-CCCA---A-T-CGGG-A-CAA-CAGTCTGGTAGGTGA-CCC-----GT-CA------GGG-ATCGCATGCC-GCTGTCGG-CCC-GGGAC-C-TCGTTGTA-AGCCG-GCAGGAATCGGC-GGTCGCTT---TTTTTTA-GGAAAAGGAGC--GGC-CG-----CACG-A--C-ACAC-CCT-TTTCGACCTGAGTTCAGGCAAGA
>SAG_216_11b_HG972984_Coccomyxa_solorinae_croceae
GCATCGATCAAAC-ACAA--A-CC--GCGAACCC-AC--GT-ATC-CCCGCG----GC-C-----T-----------TCT--GTCTT-------TC-T------CTTCGG--------GGAAAGAGAGCC--GG-C-C-----G-------TGC--GCTT-G-TC----CCTGTCCGG---TTCCGC-TTCG--GCGG-A-AAG-GGCAGGTCTAGC-GGGCTG-GGGAG------GCCG--C---TCT---CCC--TTA-ACC---GGG-G-GA--GGGCC---GAA-CCCCG---GCTGG--CAAAAAC-CCC-ATT-C-GA-TCCA-AAACCAGAAAATAACTGAAGATCC--GGAC---AGC-TGTTCAAGA-----ACAGCCG-T--CTC-CAACCAAAGACAACTCTCAACAACGGATATCTTGGCTCCCGTATCGATGAAGAACGCAGCGAAATGCGATACGTAGTGTGAATTGCAGATAATGTGAATCATCGAATCTTTGAACGCAAATTGCACTCGAGGCTCCGGCCGAGAGTATGTCTGCCTCAGCGTCGGCTT-CACCC--TCA-CCCCTCT----------CC-A-C-C--G--------AGAGGC--GT-GGACCTGGCCGTCCCGG---------TT---AATG---CAACCGGGTCTGCCGAAGAACAGAGGCTCGAACGAGGA-CCCA---A-T-CGGG-A-CAA-CAGTCTGGTAGGTGA-CCC-----GT-CA------GGG-ATCGCATGCC-GCTGTCGG-CCC-GGGAC-C-TCGTTGTA-AGCCG-GCAGGAATCGGC-GGTCGCTT---TTTTTTA-GGAAAAGGAGC--GGC-CG-----CACG-A--C-ACAC-CCT-TTTCGACCTGAGTTCAGGCAAGA
>SAG_216_12_HG972987_Coccomyxa_solorinae_saccatae
GCATCGATCAAAC-ACAA--A-CC--GCGAACCC-AC--GT-ATC-CCCGCG----GC-C-----T-----------TCT--GTCTT-------TC-T------CTTCGG--------GGAAAGAGAGCC--GG-C-C-----G-------TGC--GCTT-G-TC----CCTGTCCGG---TTCCGC-TTCG--GCGG-A-AAG-GGCAGGTCTAGC-GGGCTG-GGGAG------GCCG--C---TCT---CCC--TTA-ACC---GGG-G-GA--GGGCC---GAA-CCCCG---GCTGG--CAAAAAC-CCC-ATT-C-GA-TCCA-AAACCAGAAAATAACTGAAGATCC--GGAC---AGC-TGTTCAAGA-----ACAGCCG-T--CTC-CAACCAAAGACAACTCTCAACAACGGATATCTTGGCTCCCGTATCGATGAAGAACGCAGCGAAATGCGATACGTAGTGTGAATTGCAGATAATGTGAATCATCGAATCTTTGAACGCAAATTGCACTCGAGGCTCCGGCCGAGAGTATGTCTGCCTCAGCGTCGGCTT-CACCC--TCA-CCCCTCT----------CC-A-C-C--G--------AGAGGC--GT-GGACCTGGCCGTCCCGG---------TT---AATG---CAACCGGGTCTGCCGAAGAACAGAGGCTCGAACGAGGA-CCCA---A-T-CGGG-A-CAA-CAGTCTGGTAGGTGA-CCC-----GT-CA------GGG-ATCGCATGCC-GCTGTCGG-CCC-GGGAC-C-TCGTTGTA-AGCCG-GCAGGAATCGGC-GGTCGCTT---TTTTTTA-GAAAAAGGAGC--GGC-CG-----CACG-A--C-ACAC-CCT-TTTCGACCTGAGTTCAGGCAAGA
>CCAP_216_15_HG972985_Coccomyxa_subellipsoidea
GCATCGATCAAAC-ACAA--A-CC--GCGAACCC-AC--GT-ATC-CCCGCG----GC-C-----T-----------TCT--GTCTT-------TC-T------CTTCGG--------GGAAAGAGAGCC--GG-C-C-----G-------TGC--GCTT-G-TC----CCTGTCCGG---TTCCGC-TTCG--GCGG-A-AAG-GGCAGGTCTAGC-GGGCTG-GGGAG------GCCG--C---TCT---CCC--TTA-ACC---GGG-G-GA--GGGCC---GAA-CCCCG---GCTGG--CAAAAAC-CCC-ATT-C-GA-TCCA-AAACCAGAAAATAACTGAAGATCC--GGAC---AGC-TGTTCAAGA-----ACAGCCG-T--CTC-CAACCAAAGACAACTCTCAACAACGGATATCTTGGCTCCCGTATCGATGAAGAACGCAGCGAAATGCGATACGTAGTGTGAATTGCAGATAATGTGAATCATCGAATCTTTGAACGCAAATTGCACTCGAGGCTCCGGCCGAGAGTATGTCTGCCTCAGCGTCGGCTT-CACCC--TCA-CCCCTCT----------CC-A-C-C--G--------AGAGGC--GT-GGACCTGGCCGTCCCGG---------TT---AATG---CAACCGGGTCTGCCGAAGAACAGAGGCTCGAACGAGGA-CCCA---A-T-CGGG-A-CAA-CAGTCTGGTAGGTGA-CCC-----GT-CA------GGG-ATCGCATGCC-GCTGTCGG-CCC-GGGAC-C-TCGTTGTA-AGCCG-GCAGGAATCGGC-GGTCGCTT---TTTTTTA-GAAAAAGGAGC--GGC-CG-----CACG-A--C-ACAC-CCT-TTTCGACCTGAGTTCAGGCAAGA
>CCAP_812_2A_HG972992_Pseudococcomyxa_simplex
GCATCGATCGAAC-ACAA--A-CC--GCGAACCC-AC--GT-ATC-CCCGCA----GA-A-----G-----------GCT-----------TTTTC-T-------ACAAG--------AGGAAGC---C---GG-C-T-----G-------TGC--GCTT-G-TC----CCCGTCCGG------CGC-TCCG--GCG--A-CCG-GTCGGGTCTGGC-GGGCCG-GGGAG------GCCG--C---ATT---TCC--CTA-ACC---GGG-A-GGCAG--CCTC-GAA-ACCCG---GCTGG--CGAAA-C-CCC-ATT-C-AA-TCCA-CAACCGGAATACACCTGAAGATCT--CGAC---GGC-CGTATT-TT-----GCGGTCG-T--CTC-CAACCGAAGACAACTCTCAACAACGGATATCTTGGCTCCCGTATCGATGAAGAACGCAGCGAAATGCGATACGTAGTGTGAATTGCAGATAATGTGAATCATCGAATCTTTGAACGCAAATTGCACTCGAGGCTCCGGCCGAGAGTATGTCTGCCTCAGCGTCGGCTT-CACCC--TCA-CCCCTCC----------TTTA-CAC--G--------GGAGGC--GT-GGACCTGGCCGTCCCGG---------TT---GATC---TGACCGGGTCTGCCGAAGAACAGAGGCTCGAACGAGGA-CCCG---A-T-CGGG-A-CAA-CAGTCTGGTAGGTGA-CCC-----GT-CA------GGG-ATCGCATGCC-GCTGTCGG-CCC-GGGAC-C-TCGTTGTA-AGCCG-GCAGGAATCGCC-GGTCTT----TCTC-TCA-ACA----GGGAAAGGC-CG-----CGCG-A--C-ACAC-CCT-TTTCGACCTGAGTTCAGGCAAGA
>CCAP_812_2B_HG972993_Pseudococcomyxa_simplex
GCATCGATCGAAC-ACAA--A-CC--GCGAACCC-AC--GT-ATC-CCCGCA----GA-A-----G-----------GCT-----------TTTTC-T-------ACAAG--------AGGAAGC---C---GG-C-T-----G-------TGC--GCTT-G-TC----CCCGTCCGG------CGC-TCCG--GCG--A-CCG-GTCGGGTCTGGC-GGGCCG-GGGAG------GCCG--C---ATT---TCC--CTA-ACC---GGG-A-GGCAG--CCTC-GAA-ACCCG---GCTGG--CGAAA-C-CCC-ATT-C-AA-TCCA-CAACCGGAATACACCTGAAGATCT--CGAC---GGC-CGTATT-TT-----GCGGTCG-T--CTC-CAACCGAAGACAACTCTCAACAACGGATATCTTGGCTCCCGTATCGATGAAGAACGCAGCGAAATGCGATACGTAGTGTGAATTGCAGATAATGTGAATCATCGAATCTTTGAACGCAAATTGCACTCGAGGCTCCGGCCGAGAGTATGTCTGCCTCAGCGTCGGCTT-CACCC--TCA-CCCCTCC----------TTTA-CAC--G--------GGAGGC--GT-GGACCTGGCCGTCCCGG---------TT---GATC---TGACCGGGTCTGCCGAAGAACAGAGGCTCGAACGAGGA-CCCG---A-T-CGGG-A-CAA-CAGTCTGGTAGGTGA-CCC-----GT-CA------GGG-ATCGCATGCC-GCTGTCGG-CCC-GGGAC-C-TCGTTGTA-AGCCG-GCAGGAATCGCC-GGTCTT----TCTC-TCA-ACA----GGGAAAGGC-CG-----CGCG-A--C-ACAC-CCT-TTTCGACCTGAGTTCAGGCAAGA
>CAUP_H5107_HG972981_Choricystis_sp
GCATCGATCGAAC-ACAA--A-CC--GCGAACCC-AC--GT-ATC-CCCGCG----GG-C-----G-----------GCT----CGTCTTTCT-----------TTCCGA--------ATAAAGAGAGCC--GG-C-C-----G-------TGC--GCTT-G-TC----CCTGTCCGG---TTCCGC-TTCG--GCGG-A-ACG-GGCGGGTCTGGC-GGGCTG-GGGAG------GCCG--C---TCT---CCC--TTA-ACC---GGG-G-AA--GGGCC---GAA-CCC-G---GCTGG--CAAAAAC-CCC-ATT-C-GA-TCCG-AAACCAGAAACGACCTGAAGATCC--GGAC---GGC-TGTTC--G------ACAGCCG-T--CTC-CAACCGAAGACAACTCTCAACAACGGATATCTTGGCTCCCGTATCGATGAAGAACGCAGCGAAATGCGATACGTAGTGTGAATTGCAGATAATGTGAATCATCGAATCTTTGAACGCAAATTGCACTCGAGGCTCCGGCCGAGAGTATGTCTGCCTCAGCGTCGGCTT-CACCC--TCA-CCCCTCT----------CC-A-T-C--G--------AGAGGC--GT-GGACCTGGCCGTCCCGG---------TT---AATG---CAACCGGGTCTGCCGAAGAACAGAGGCTCGAACGAGGA-CCCA---T-T-CGGG-A-CGA-CAGTCTGGTAGGTGA-CCC-----GT-CA------GGG-ATCGCATGCC-GCTGTCGG-CCC-GGGAC-C-TCGTTGTA-AGCCG-GCAGGAATCGGC-GTTCGCT---TCTTTGTA-AAAAGAGTAGC--GGC-CG-----CGCG-A--G-ACAC-CCC-TTTCGACCTGAGTTCAGGCAAGA
>SAG_216_13_HG972978_Coccomyxa_subellipsoidea
GCATCGATCAAAC-ACAA--A-CC--GCGAACCA-AC--GT-ATC-CCCGCA----GG-C-----G-----------GCC-----------------C-------TACCC--------G-------GGCT--GC-C-T-----G-------TGC--GCTT-G-TC----CCTGATCGG-CGCCCCGG-TTCT-CGGGG-C-CCG-GTGAGGTCTGGC-GGGCTG-GGGAG------GCCT--C---TTT---CCC--TCT-AGG---GGG-A-AA--GGGCC---GAA-CCC-G---GTCGG--CAAAA-C-CCC-ATT-C-AA-TCCA-AAACCCGAAACGTTCTAAAGACTT--TGAC---GGC-CGCCC-AGT-----GCGGACG-T--CGC-CAACCAAAGACAACTCTCAACAACGGATATCTTGGCTCCCGTATCGATGAAGAACGCAGCGAAATGCGATACGTAGTGTGAATTGCAGATAATGTGAATCATCGAATCTTTGAACGCAAATTGCACTCGAGGCTCCGGCCAAGAGTATGTCTGCCTCAGCGTCGGCTT-TACCC--TCA-CCCC-C-----------CA-A-C-C--G--------GGAGGC--GT-GGACCTGGCAGTCCCGG---------TC---GGCAA--CGACCGGGTCCGCTGAAGACCAGAGGCTCGAGCAAGGA-CCCG---C-A-TGGG-A-AAA-CAGTCTGGTAGGTGA-CCC-----GA-AA------GGG---CGCATGCC-GCTGTTCG-CCC-GGAGC-C-TTGCTGGA-AGCCG-GCAGGAATCGTC-GGTCGCCC-------TTA-GCG----GGGC--GGC-CG-----TGCG-A----ACAC-CCT-TTTCGACCTGAGTTCAGGCAAGA
>Wien_C20_HG972975_Coccomyxa_sp
GCATCGATCAAAC-ACAA--A-CC--GCGAACCA-AC--GT-ATC-CCCGCA----GG-C-----G-----------GCC-----------------C-------TACCC--------G-------GGCT--GC-C-T-----G-------TGC--GCTT-G-TT----CCTGATCGG-CGCCCCGG-TTCT-CGGGG-C-CCG-GTGAGGTCTGGC-GGGCTG-GGGAG------GCCT--C---TTT---CCC--TCT-AGG---GGG-A-AA--GGGCC---GAA-CCC-G---GTCGG--CAAAA-C-CCC-ATT-C-AA-TCCA-AAACCCGAAACGTTCTAAAGACTT--TGAC---GGC-CGCCC-AGT-----GCGGACG-T--CGC-CAACCAAAGACAACTCTCAACAACGGATATCTTGGCTCCCGTATCGATGAAGAACGCAGCGAAATGCGATACGTAGTGTGAATTGCAGATAATGTGAATCATCGAATCTTTGAACGCAAATTGCACTCGAGGCTCCGGCCAAGAGTATGTCTGCCTCAGCGTCGGCTT-TACCC--TCA-CCCC-C-----------CA-A-C-C--G--------GGAGGC--GT-GGACCTGGCAGTCCCGG---------TC---GGCAA--CGACCGGGTCCGCTGAAGACCAGAGGCTCGAGCAAGGA-CCCG---C-A-TGGG-A-AAA-CAGTCTGGTAGGTGA-CCC-----GA-AA------GGG---CGCATGCC-GCTGTTCG-CCC-GGAGC-C-TTGCTGGA-AGCCG-GCAGGAATCGTC-GGTCGCCC-------TTA-GCG----GGGC--GGC-CG-----TGCG-A----ACAC-CCT-TTTCGACCTGAGTTCAGGCAAGA
>SAG_216_7_HG972976_Coccomyxa_pringsheimii
GCATCGATCAAAC-ACAA--A-CC--GCGAACCA-AC--GT-ATC-CCCGCA----GG-C-----G-----------GCC-----------------C-------TACCC--------G-------GGCT--GC-C-T-----G-------TGC--GCTT-G-TC----CCTGATCGG-CGCCCCGG-TTCT-CGGGG-C-CCG-GTGAGGTCTGGC-GGGCTG-GGGAG------GCCT--C---TTT---CCC--TCT-AGG---GGG-A-AA--GGGCC---GAA-CCC-G---GTCGG--CAAAA-C-CCC-ATT-C-AA-TCCA-AAACCCGAAACGTTCTAAAGACTT--TGAC---GGC-CGCCC-AGT-----GCGGACG-T--CGC-CAACCAAAGACAACTCTCAACAACGGATATCTTGGCTCCCGTATCGATGAAGAACGCAGCGAAATGCGATACGTAGTGTGAATTGCAGATAATGTGAATCATCGAATCTTTGAACGCAAATTGCACTCGAGGCTCCGGCCAAGAGTATGTCTGCCTCAGCGTCGGCTT-TACCC--TCA-CCCC-C-----------CA-A-C-C--G--------GGAGGC--GT-GGACCTGGCAGTCCCGG---------TC---GGCAA--CGACCGGGTCCGCTGAAGACCAGAGGCTCGAGCAAGGA-CCCG---C-A-TGGG-A-AAA-CAGTCTGGTAGGTGA-CCC-----GA-AA------GGG---CGCATGCC-GCTGTTCG-CCC-GGAGC-C-TTGCTGGA-AGCCG-GCAGGAATCGTC-GGTCGCCC-------TTA-GCG----GGGC--GGC-CG-----TGCG-A----ACAC-CCT-TTTCGACCTGAGTTCAGGCAAGA
>SAG_69_80_HG972977_Coccomyxa_pringsheimii
GCATCGATCTAAC-ACAA--A-CC--GCGAACCA-AC--GT-ATC-CCCGCA----GG-C-----G-----------GCC-----------------C-------TACCC--------G-------GGCT--GC-C-T-----G-------TGC--GCTT-G-TC----CCTGATCGG-CGCCCCGG-TTCT-CGGGG-C-CCG-GTGAGGTCTGGC-GGGCTG-GGGAG------GCCT--C---TTT---CCC--TCT-AGG---GGG-A-AA--GGGCC---GAA-CCC-G---GTCGG--CAAAA-C-CCC-ATT-C-TA-TCCA-AAACCCGAAACGTTCTAAAGACTT--TGAC---GGC-CGCCC-AGT-----GCGGACG-T--CGC-CAACCAAAGACAACTCTCAACAACGGATATCTTGGCTCCCGTATCGATGAAGAACGCAGCGAAATGCGATACGTAGTGTGAATTGCAGATAATGTGAATCATCGAATCTTTGAACGCAAATTGCACTCGAGGCTCCGGCCAAGAGTATGTCTGCCTCAGCGTCGGCTT-TACCC--TCA-CCCC-C-----------CA-A-A-C--G--------GGAGGC--GT-GGACCTGGCAGTCCCGG---------TC---GGCAA--CGACCGGGTCCGCTGAAGACCAGAGGCTCGAGCAAGGA-CCCG---C-A-TGGG-A-AAA-CAGTCTGGTAGGTGA-CCC-----GA-AA------GGG---CGCATGCC-GCTGTTCG-CCC-GGAGC-C-TTGCTGGA-AGCCG-GCAGGAATCGTC-GGTCGCCC-------TTA-GCG----GGGC--GGC-CG-----TGCG-A----ACAC-CCT-TTTCGACCTGAGTTCAGGCAAGA
>KN_2011_U2_HE586517_Coccomyxa_sp
NNNNNNNNNNNNNnNCAA--A-CC--GCGAACCA-AC--GT-ATC-CCCGCA----GG-C-----G-----------GCC-----------------C-------TACCC--------G-------GGCT--GC-C-T-----G-------TGC--GCTT-G-TC----CCTGATCGG-CGCCNNGG-TTTT-CGGGG-A-CCG-GTGAGGTCTGGC-GGGCTG-GGGAG------GCCT--C---TTT---CCC--TCT-AGG---GGG-A-AA--GGGCC---GAA-CCC-G---GTCGG--CAAAA-C-CCC-ATT-C-AA-TCCA-AAACCCGAAACGTACTAAAGACTT--TGAC---GGC-CGCCC-AGT-----GCGGACG-T--CGC-CAACCAAAGACAACTCTCAACAACGGATATCTTGGCTCCCGTATCGATGAAGAACGCAGCGAAATGCGATACGTAGTGTGAATTGCAGATAATGTGAATCATCGAATCTTTGAACGCAAATTGCACTCGAGGCTCCGGCCAAGAGTATGTCTGCCTCAGCGTCGGCTT-TACCC--TCA-CCCCCC-----------CA-A-T-C--G--------GGAGGC--GT-GGACCTGGCAGTCCCGG---------TC---GGCAA--CGACCGGGTCCGCTGAAGACCAGAGGCTCGAGCAAGGA-CCCG---C-A-TGGG-A-AAA-CAGTCTGGTAGGTGA-CCC-----GC-AA------GGG---CGCATGCC-GCTGTTCG-CCC-GGAGC-C-TTGCTGGA-AGCCG-GCAGGAATCGTC-GGTCGCCC-------TTA-GCG----GGGC--GGC-CG-----TGCG-A----ACAC-CCT-TTTCGACCTGAGTTCAGGCAAGA
>KN_2011_C14_HE586511_Coccomyxa_sp
GCATCGATCAAAC-ACAA--A-CC--GCGAACCA-AC--GT-ATC-CCCGCA----GG-C-----G-----------GCC-----------------C-------TACCC--------G-------GGCT--GC-C-T-----G-------TGC--GCTT-G-YC----CCTGATCGG-CGCCCCGG-TTYT-CGGGG-M-CCG-GTGAGGTCTGGC-GGGCTG-GGGAG------GCCT--C---TTT---CCC--TCT-AGG---GGG-A-AA--GGGCC---GAA-CCC-G---GTCGG--CAAAA-C-CCC-ATT-C-AA-TCCA-AAACCCGAAACGTACTAAAGACTT--TGAC---GGC-CGCCC-AGT-----GCGGACG-T--CGC-CAACCAAAGACAACTCTCAACAACGGATATCTTGGCTCCCGTATCGATGAAGAACGCAGCGAAATGCGATACGTAGTGTGAATTGCAGATAATGTGAATCATCGAATCTTTGAACGCAAATTGCACTCGAGGCTCCGGCCAAGAGTATGTCTGCCTCAGCGTCGGCTT-TACCC--TCA-CCCYCC-----------CA-A-T-C--G--------GGAGGC--GT-GGACCTGGCAGTCCCGG---------TC---GGCAA--CGACCGGGTCCGCTGAAGACCAGAGGCTCGAGCAAGGA-CCCG---C-A-TGGG-A-AAA-CAGTCTGGTAGGTGA-CCC-----GN-AA------GGG---CGCATGCC-GCTGTTCG-CCC-GGAGC-C-TTGCTGGA-AGCCG-GCAGGAATCGTC-GGTCGCCC-------TTA-GCG----GGGC--GGC-CG-----TGCG-A----ACAC-CCT-TTTCGACCTGAGTTCAGGCAAGA
>KN_2011_C13_HE586510_Coccomyxa_sp
GCATCGATCAAAC-ACAA--A-CC--GCGAACCA-AC--GT-ATC-CCCGCA----GG-C-----G-----------GCC-----------------C-------TACCC--------G-------GGCT--GC-C-T-----G-------TGC--GCTT-G-TC----CCTGATCGG-CGCCCCGG-TTTT-CGGGG-A-CCG-GTGAGGTCTGGC-GGGCTG-GGGAG------GCCT--C---TTT---CCC--TCT-AGG---GGG-A-AA--GGGCC---GAA-CCC-G---GTCGG--CAAAA-C-CCC-ATT-C-AA-TCCA-AAACCCGAAACGTACTAAAGACTT--TGAC---GGC-CGCCC-AGT-----GCGGACG-T--CGC-CAACCAAAGACAACTCTCAACAACGGATATCTTGGCTCCCGTATCGATGAAGAACGCAGCGAAATGCGATACGTAGTGTGAATTGCAGATAATGTGAATCATCGAATCTTTGAACGCAAATTGCACTCGAGGCTCCGGCCAAGAGTATGTCTGCCTCAGCGTCGGCTT-TACCC--TCA-CCCCCC-----------CA-A-T-C--G--------GGAGGC--GT-GGACCTGGCAGTCCCGG---------TC---GGCAA--CGACCGGGTCCGCTGAAGACCAGAGGCTCGAGCAAGGA-CCCG---C-A-TGGG-A-AAA-CAGTCTGGTAGGTGA-CCC-----GM-AA------GGG---CGCATGCC-GCTGTTCG-CCY-GGAGC-C-TTGCTGGA-AGCCG-GCAGGAaTCGTC-GGTCGCCC-------TTA-GCG----GGGC--GGC-CG-----TGCG-A----ACAC-CCT-TTTCGACCTGAGTnnnnnnnnnn
>CCAP_812_3_HG972972_Pseudococcomyxa_simplex
GCATCGATCAAAC-ACAA--A-CC--GCGAACCA-AC--GT-ATC-CCCGCA----GG-C-----G-----------GCC-----------------C-------CGCCC--------G-------GGCC--GC-C-T-----G-------TGC--GCCT-G-TC----CCTGATCGG-CGCCCCGG-TTCT-CGGGG-A-CCG-GTCAGGTCTGGC-GGGCTG-GGGAG------GCCT--C---TT----CCC--TTC-ACC---GGG-A--A--GGACC---GAA-CCC-G---GTCGG--CAAAACC-CCC-AAT-C-AAATCCA-CAACCCGAAACATCCTAAAGATAT--TGAC---GGC-CGCCC-TGT-----GCGGACG-T--CGC-CAACCAAAGACAACTCTCAACAACGGATATCTTGGCTCCCGTATCGATGAAGAACGCAGCGAAATGCGATACGTAGTGTGAATTGCAGATAATGTGAATCATCGAATCTTTGAACGCAAATTGCACTCGAGGCTCCGGCCAAGAGTATGTCTGCCTCAGCGTCGGCTT-TACCC--TCA-CCCCCC-----------CA-A-T-C--G--------G-GGGC--GT-GGACCTGGCAGTCCCGG---------TC---GGCAA--CGACCGGGTCCGCTGAAGACCAGAGGCTCGAGCAAGGA-CCCA---C-A-TGGG-A-AAA-CAGTCTGGTAGGTGA-CCC-----GC-GA------GGG---CGCATGCC-ACTGTTCG-CCC-GGAGA-C-TTGCTGGA-AGCCG-GCAGGAATCGCC-GGTCGCCC-------TTA-GCG----GGGC--GCC-CG-----TGCG-A--C-ACAC-CCT-TTTCGACCTGAGTTCAGGCAAGA
>NIES_2166_AGSI00000000_Coccomyxa_subellipsoidea
GCATCGATCAAAC-ACAA--A-CC--GCGAACCA-AC--GT-ATC-CCCGCA----GG-C-----G-----------GCC-----------------C-------CGCCC--------G-------GGCC--GC-C-T-----G-------TGC--GCCT-G-TC----CCTGATCGG-CGCCCCGG-TTCT-CGGGG-A-CCG-GTCAGGTCTGGC-GGGCTG-GGGAG------GCCT--C---TT----CCC--TTC-ACC---GGG-A--A--GGACC---GAA-CCC-G---GTCGG--CAAAACC-CCC-AAT-C-AAATCCA-CAACCCGAAACATCCTAAAGATAT--TGAC---GGC-CGCCC-TGT-----GCGGACG-T--CGC-CAACCAAAGACAACTCTCAACAACGGATATCTTGGCTCCCGTATCGATGAAGAACGCAGCGAAATGCGATACGTAGTGTGAATTGCAGATAATGTGAATCATCGAATCTTTGAACGCAAATTGCACTCGAGGCTCCGGCCAAGAGTATGTCTGCCTCAGCGTCGGCTT-TACCC--TCA-CCCCCC-----------CA-A-T-C--G--------G-GGGC--GT-GGACCTGGCAGTCCCGG---------TC---GGCAA--CGACCGGGTCCGCTGAAGACCAGAGGCTCGAGCAAGGA-CCCA---C-A-TGGG-A-AAA-CAGTCTGGTAGGTGA-CCC-----GC-GA------GGG---CGCATGCC-ACTGTTCG-CCC-GGAGA-C-TTGCTGGA-AGCCG-GCAGGAATCGCC-GGTCGCCC-------TTA-GCG----GGGC--GCC-CG-----TGCG-A--C-ACAC-CCT-TTTCGACCTGAGTTCAGGCAAGA
>NIES_2252_HG972973_Coccomyxa_dispar
GCATCGATCAAAC-ACAA--A-CC--GCGAACCA-AC--GT-ATC-CCCGCA----GG-C-----G-----------GCC-----------------C-------CACCC--------G-------GGCC--GC-C-T-----G-------TGC--GCCT-G-TC----CCTGAACGG-CGCCCCGG-TTCT-CGGGG-A-CCG-GTCAGGTCTGGC-GGGCTG-GGGAG------GCTT--C---TT----CCC--TTC-ACC---GGG-A--A--GGGCC---GAA-CCC-G---GTCGG--CAAAACC-CCC-AAT-C-AAATCCA-CAACCCGAAACATCCTAAAGATCT--CGAC---GGC-CGCCC-TGT-----GCGGACG-T--CGC-CAACCAAAGACAACTCTCAACAACGGATATCTTGGCTCCCGTATCGATGAAGAACGCAGCGAAATGCGATACGTAGTGTGAATTGCAGATAATGTGAATCATCGAATCTTTGAACGCAAATTGCACTCGAGGCTCCGGCCAAGAGTATGTCTGCCTCAGCGTCGGCTT-TACCC--TCA-CCCCCC-----------CA-A-T-C--G--------G-GGGC--GT-GGACCTGGCAGTCCCGG---------TC---GGCAA--CGACCGGGTCCGCTGAAGACCAGAGGCTCGAGCAAGGA-CCCA---C-A-TGGG-A-AAA-CAGTCTGGTAGGTGA-CCC-----GC-GA------GGG---CGCATGCC-ACTGTTCG-CCC-GGAGA-C-TTGCTGGA-AGCCG-GCAGGAATCGTC-GGTCGCCC-------TTA-GCG----GGGC--GCC-CG-----TGCG-A--C-ACAC-CCT-TTTCGACCTGAGTTCAGGCAAGA
>NIES_2353_HG972971_Coccomyxa_sp
GCATCGATCAAAC-ACAA--A-CC--GCGAACCA-AC--GT-ATC-CCCGCA----GG-C-----G-----------GCC-----------------C-------CGCCC--------G-------GGCC--GC-C-T-----G-------TGC--GCCT-G-TC----CCTGATCGG-CGCCCCGG-TTCT-CGGGG-A-CCG-GTCAGGTCTGGC-GGGCTG-GGGAG------GCCT--C---TT----CCC--TTC-ACC---GGG-A--A--GGACC---GAA-CCC-G---GTCGG--CAAAACC-CCC-AAT-C-AAATCCA-CAACCCGAAACATCCTAAAGATAT--TGAC---GGC-CGCCC-TGT-----GCGGACG-T--CGC-CAACCAAAGACAACTCTCAACAACGGATATCTTGGCTCCCGTATCGATGAAGAACGCAGCGAAATGCGATACGTAGTGTGAATTGCAGATAATGTGAATCATCGAATCTTTGAACGCAAATTGCACTCGAGGCTCCGGCCAAGAGTATGTCTGCCTCAGCGTCGGCTT-TACCC--TCA-CCCCCC-----------CA-A-T-C--G--------G-GGGC--GT-GGACCTGGCAGTCCCGG---------TC---GGCAA--CGACCGGGTCCGCTGAAGACCAGAGGCTCGAGCAAGGA-CCCA---C-A-TGGG-A-AAA-CAGTCTGGTAGGTGA-CCC-----GC-GA------GGG---CGCATGCC-ACTGTTCG-CCC-GGAGA-C-TTGCTGGA-AGCCG-GCAGGAATCGCC-GGTCGCCC-------TTA-GCG----GGGC--GCC-CG-----TGCG-A--C-ACAC-CCT-TTTCGACCTGAGTTCAGGCAAGA
>CAUP_H5105_HG972974_Choricystis_sp
GCATCGATCAAAC-ACAA--A-CC--GCGAACCA-AC--GT-ATC-CCCGCA----GG-C-----G-----------GCC-----------------C-------TACCC--------G-------GGCC--TC-C-T-----G-------TGC--GCTT-G-TC----CCTGATCGG-CGCCCCGG-TTCT-CGGGG-A-CCG-GTGAGGTCTGGC-GGGCTG-GGGAG------GCCT------TTT---TCC--CTC-TCG---GGGGA-AA--GGGCC---GAACCCC-G---GTCGG--CAAAAACTCCC-ATT-C-AA-TCCA-AAACCAGAAACCATCTAAAGATTT---GAC---GGC-CGCCC-AGT-----GCGGACG-T--CGC-CAACCAAAGACAACTCTCAACAACGGATATCTTGGCTCCCGTATCGATGAAGAACGCAGCGAAATGCGATACGTAGTGTGAATTGCAGATAATGTGAATCATCGAATCTTTGAACGCAAATCGCACTCGAGGCTCCGGCCAAGAGTATGTCTGCCTCAGCGTCGGCCT-TACCC--TCA-CCCCCC-----------CA-A-T-C--G--------G-GGGC--GT-GGACCTGGCAGTCCCGG---------TC---GGCAA--CGACCGGGTCCGCTGAAGACCAGAGGCTCGAGCAAGGA-CCCA---C-A-TGGG-A-AAA-CAGTCTGGTAGGTGA-CCC-----GA-AA------GGG---CGCATGCC-GCTGTTCG-CCC-GGAAC-C-TTGTTGGA-AGCCG-GCAGGAATCGTC-GGTCGCCC-------TTA-GCG----GGGA--GGC-CG-----TGCG-A----ACAC-CCT-TTTCGACCTGAGTTCAGGCAAGA
>ASIB_V16_HG972994_Coccomyxa_confluens
GC-TCGATCGAAA-CCAC--A-CC--GGTAACCCCAC--GT-ATC-CCCGCG----GG---------------------------------------------TTTAATT-----------------AC-----TC-------G-------TGC--GCCT-G-TT----CCTG----G-CTTCCCGG-TTGA--TCGGGA-----TTCAGGTCTGGC-GGGCTG-GGGAG------GCC---C--TTCTCTTGCCGATTA-ACAATTGGGGA-GAGGGGGCCGCT-AA-TC-CA---GTCGG--CCAAA-C-CCC-ACTACCAAATCCACAAACCCGAAACCGCCTGAAGATCT--T----------TGACG-AATCGTCG----TCA----AAA-AAACCAAAGACAACTCTCAACAACGGATATCTTGGCTCCCGTATCGATGAAGAACGCAGCGAAATGCGATACGTAGTGTGAATTGCAGAGAATGTGAATCATCGAATCTTTGAACGCAAATTGCACTCGAGGCTCCGGCCAAGAGTATGTCTGCCTCAGCGTCGGCTT-TACCC--TCA-CCTTTCCTA------TTCTTT-GTT--G----AATCGGGAGA--GT-GGATCTGGCAGTCCCGG---------TT---AGGAA--TAGCCGGGTCCGCTGAAGACCAGAGGCTCGAACGAGGA-CCCA---A-T-CGGG-A-CAA-CAGTCTGGTAGGTGGACCCGTT-TGT-TATGA-ACGGGTGTCGCATGCC-GCTGTCGG-CCC-GGGAC-C-TCGTTGTA-AGCCG-GCAGGAATCGTTTGGTGG--T--GTG---TT---------CGCA-CACACA-----AACG-A--CCAAAT-AATATTTCGACCTGAGTTCAGGCAAGA
>SAG_216_1_HG972999_Coccomyxa_arvernensis
GCATCGATCAAAC-ACCT--TTCCACGCGAACAC-CC--GT-CTC-CCCGCGCTCCGCTTCACGAGCTGAAGGGGTGGCT-CAGCTGATGACGTCCGGAGAAGATGTTAGTCTTCATCGGAACG-AGGC---TACCACCTTTGG---AGCGTGC--GCCT-G-CT----CCCGGTCGA---TCTGGC-TCCGGC-CGG---TCG-GCAAGGT----C-AGGCGGTG-CCGTCCG---CTGGACG-AGG------CTTCTC--CGGAAGCCGACGAC--TCCTGCGG---CTCCG---GCTGGGACCAAAC--CCC-AAC--CGAT-CCT-TGACGC-ATCAAATCTGAAGCCGAGCGCACGCTTGC-CTCG-AAAGAGA--TCAG-CGCTGCCTTCAAACCAAAGACAACTCTCAACAACGGATATCTTGGCTCCCGTATCGATGAAGAACGCAGCGAAATGCGATACGTAGTGTGAATTGCAGATAATGTGAATCATCGAATCTTTGAACGCAAATTGCGCTCGAGGCTTCGGCCGAGAGCATGCCTGCCTCAGTGTCGGTTT-CACCC--TCG-CCCACCCTTTCTATTCTC-T-CACGAGAACACAGAGAGGGGA--GC-GGATCTGGCCGTCCCGG---------T---CTC-AC---GACCGGGTCTGCTGAAGCGCAGAGGCTTGAGCGGGAT-CCCTATAGATGTGGG-AACAA-CAGACCGGTAGGTGAGCCCTTCTCTC-C-GGAGA-AGG-ATCGCATGCC-GCTGCTGGACCCCGGGAC-C--CGCTGGAC-GCCCAGCAGGAGACGGT-GTG-AC--C-GGTC-CTC-GCG----GA------CCGGA-AGCACCG-C-ATCACTC-AACCATTCGACCTGAGTTCAGGCAAGG
>Wien_C19_HG973000_Coccomyxa_sp
GCATCGATCAAAC-ACCT--TTCCACGCGAACAC-CC--GT-CTC-CCCGCGCTCCGCTTCACGAGCTGAAGGGGTGGCT-CAGCTGATGACGTCCGGAGAAGATGTTAGTCTTCATCGGAACG-AGGC---TACCACCTTTGG---AGCGTGC--GCCT-G-CT----CCCGGTCGA---TCTGGC-TCCGGC-CGG---TCG-GCAAGGT----C-AGGCGGTG-CCGTCCG---CTGGACG-AGG------CTTCTC--CGGAAGCCGACGAC--TCCTGCGG---CTCCG---GCTGGGACCAAAC--CCC-AAC--CGAT-CCT-TGACGC-ATCAAATCTGAAGCCGAGCGCACGCTTGC-CTCG-AAAGAGA--TCAG-CGCTGCCTTCAAACCAAAGACAACTCTCAACAACGGATATCTTGGCTCCCGTATCGATGAAGAACGCAGCGAAATGCGATACGTAGTGTGAATTGCAGATAATGTGAATCATCGAATCTTTGAACGCAAATTGCGCTCGAGGCTTCGGCCGAGAGCATGCCTGCCTCAGTGTCGGTTT-CACCC--TCG-CCCACCCTTTCTATTCTT-T-CACGAGAACACAGAGAGGGGA--GC-GGATCTGGCCGTCCCGG---------T---CTC-AC---GACCGGGTCTGCTGAAGCGCAGAGGCTTGAGCGGGAT-CCCTATAGATGTGGG-AACAA-CAGACCGGTAGGTGAGCCCTTCTCTC-C-GGAGA-AGG-ATCGCATGCC-GCTGCTGGACCCCGGGAC-C--CGCTGGAC-GCCCAGCAGGAGACGGT-GTG-AC--C-GGTC-CTC-GCG----GA------CCGGA-AGCACCG-C-ATCACTC-AACCATTCGACCTGAGTTCAGGCAAGG
>SAG_216_14_HG973002_Coccomyxa_viridis
GCATCGATCAAAC-ACCT--TTCCACGCGAACAC-TC--GT-CTC-CCCGCGCT---GTC------------TTTCTGAT-CGGCTTATGACGTCC-------TCTCCCG-----A--GGAAAG-AGGC---GATC--GATAGG---AGCGTGC--GCCT-G-CT----CCCGGGCGA----CTGGC-TCCGGT-CAG---TCG-GCAAGGT----C-AGGCGGTG-CCGTCCGAGG---GATG-AGG----CTC---TC-TCGAGAGCCGACGAC--TCCCGCGG---CTCCG---GCTGGGTCCAAAC--CCC-AAC--CGAT-CCT-TGACGC-ATCAAATCTGAAGCCGAGCGCACGCCGGC-CTCG-AAAGAGAC---GG-CGCTGCCTTCAAACCCAAGACAACTCTCAACAACGGATATCTTGGCTCCCGTATTGATGAAGAACGCAGCGAAATGCGATACGTAGTGTGAATTGCAGATAATGTGAATCATCGAATCTTTGAACGCAAATTGCGCTCGAGGCCTCGGCCGAGAGCATGCCTGCCTCAGTGTCGGTTT-CACCC--TCG-CCACCCCTTTCT-CTGTC-T-CCGGACA--GACGAAAGGGGC--GC-GGATCTGGCCGTCCCGG---------T---CTTTCT---GATCGGGTCTGCTGAAGCGCAGAGGCTTGAGCGGGATTCCCTTCTAATGTGGG-AACAA-CAGACCGGTAGGTGAGCCCTTCTCCT-CGAG--A-AGG-ATCGCATGCC-GCTGCTGGACCCCGGGAC-C--CGCTGGAC-GCCCAGCAGGAGACGGT-GTG-ACGGTGGTTC-CCACGAG----GAAC---CATCGA-AACCCCG---ATCACTC-AACCATTCGACCTGAGTTCAGGCAAGG
>SAG_216_4_HG973001_Coccomyxa_mucigena
GCATCGATCAAAC-ACCT--TTCCACGCGAACAC-TC--GT-CTC-CCCGCGCT---GTC------------TTTCTGAT-CGGCTTATGACGTCC-------TCTCCCG-----A--GGAAAG-AGGC---GATC--GATAGG---AGCGTGC--GCCT-G-CT----CCCGGTCGA----CTGGC-TCCGGT-CAG---TCG-GCAAGGT----C-AGGCGGTG-CCGTCCGAGG---GATG-AGG----CTC---TC-TCGAGAGCCGACGAC--TCCCGCGG---CTCCG---GCTGGGTCCAAAC--CCC-AAC--CGAT-CCT-TGACGC-ATCAAATCTGAAGCCGAGCGCAGGCCGGC-CTCG-AAAGAGAC---GG-CGCTGCCTTCAAACCCAAGACAACTCTCAACAACGGATATCTTGGCTCCCGTATCGATGAAGAACGCAGCGAAATGCGATACGTAGTGTGAATTGCAGATAATGTGAATCATCGAATCTTTGAACGCAAATTGCGCTCGAGGCCTCGGCCGAGAGCATGCCTGCCTCAGTGTCGGTTT-CACCC--TCG-CCACCCCTTTCT-CTGTC-T-CCGGACA--GACGAAAGGGGC--GC-GGATCTGGCCGTCCCGG---------T---CTTTCT---GATCGGGTCTGCTGAAGCGCAGAGGCTTGAGCGGGATTCCCTTCTAATGTGGG-AACAA-CAGACCGGTAGGTGAGCCCTTCTCCT-CGAG--A-AGG-ATCGCATGCC-GCTGCTGGACCCCGGGAC-C--CGCTGGAC-GCCCAGCAGGAGACGGT-GTG-ACGGTGGTTC-CCACGAG----GAAC---CATCGA-AACCCCG---ATCACTC-AACCATTCGACCTGAGTTCAGGCAAGG
>SAG_2104_HG973003_Coccomyxa_sp
GCATCGATCAAAC-ACCT--TTCCACGCGAACAC-TC--GT-CTC-CCCGCGCT---GTC------------TTTCTGAT-CGGCTTATGACGTCC-------TCTCCCG-----A--GGAAAG-AGGC---GATC--GATAGG---AGCGTGC--GCCT-G-CT----CCCGGTCGA----CTGGC-TCCGGT-CAG---TCG-GCAAGGT----C-AGGCGGTG-CCGTCCGAGG---GATG-AGG----CTC---TC-TCGAGAGCCGACGAC--TCCCGCGG---CTCCG---GCTGGGACCAAAC--CCC-AAC--CGAT-CCT-TGACGC-ATCAAATCTGAAGCCGAGCGCACGCCGGC-CTCG-AAAGAGAC---GG-CGCTGCCTTCAAACCAAAGACAACTCTCAACAACGGATATCTTGGCTCCCGTATCGATGAAGAACGCAGCGAAATGCGATACGTAGTGTGAATTGCAGATAATGTGAATCATCGAATCTTTGAACGCAAATTGCGCTCGAGGCCTCGGCCGAGAGCATGCCTGCCTCAGTGTCGGTTT-CACCC--TCG-CCACCCCTTTCT-CTGTC-T-CCGGACA--GACGAAAGGGGC--GC-GGATCTGGCCGTCCCGG---------T---CTTTCT---GATCGGGTCTGCTGAAGCGCAGAGGCTTGAGCGGGATTCCCTTCTAATGTGGG-AACAA-CAGACCGGTAGGTGAGCCCTTCTCCT-CGAG--A-AGG-ATCGCATGCC-GCTGCTGGACCCCGGGAC-C--CGCTGGAC-GCCCAGCAGGAGACGGT-GTG-ACGGTGGTTC-CCACGAG----GAAC---CATCGA-AACCCCG---ATCACTC-AACCATTCGACCTGAGTTCAGGCAAGG
>SAG_2040_HG973004_Coccomyxa_sp
GCATCGATCAAAC-ACCT--TTCCACGCGAACAC-CC--GT-CTC-CCCGCGCT--GCTCAGTTTG------TTTGGGAT-TGGCTTATGACGTCT-------TCCTCGG-----A---AGAAAGAGGCCTTTCCCAATAGATGAGAAGCGTGC--GCCT-G-CT----CCCGGTCGA-A---TGGC-TCCGGT-CA--A-TCG-GCAAGGT----C-AGGCGGTG-CCGTCCGAGG---GATG-AGG----CTC--TTT-ACAAGAGCCGACGAC--TCCCGCGG---CTCCG---GCTGGGACCAAAC--CCC-AAC--CGAT-CCT-TGACGC-ATCAAATCTGAAGCCGAGCGCACGCTGTC-CTCG-AAAGAGAA--AAG-CGCTGCCTTCAAACCAAAGACAACTCTCAACAACGGATATCTTGGCTCCCGTATCGATGAAGAACGCAGCGAAATGCGATACGTAGTGTGAATTGCAGATAATGTGAATCATCGAATCTTTGAACGCAAATTGCGCTCGAGGCCTCGGCCGAGAGCATGCCTGCCTCAGTGTCGGTTT-CACCC--TCG-CCCTCCCTTTCTTTTTTC-C-TCGGACG-AAATGAAAGGGGT--GC-GGATCTGGCCGTCCCGG---------T---CTCCTT---GACCGGGTCTGCTGAAGCGCAGAGGCTTTAGCGGGATTCCCTTCTAATGTGGG-AACAA-CAGACCGGTAGGTGAGCCCTTCTCCT-CGAGAGA-AGG-ATCGCATGCC-GCTGCTGGACCCCGGGAC-C--CGCTGGAC-GCCCAGCAGGAGACGGT-GGTAATGAT-GGGT-CTC-ACG----ACCC----ATTAACAACACCG---ATCACTC-AACCATTCGACCTGAGTTCAGGCAAGG
>SAG_2127_HG973005_Coccomyxa_sp
GCATCGATCAAAC-ACCT--TTCCACGCGAACAC-CC--GT-CTC-CCCGCGCT--GCTCAGTTTG------TTTGGGAT-TGGCTTATGACGTCT-------TCCTCGG-----A---AGAAAGAGGCCTTTCCCAATAGATGAGAAGCGTGC--GCCT-G-CT----CCCGGTCGA-A---TGGC-TCCGGT-CA--A-TCG-GCAAGGT----C-AGGCGGTG-CCGTCCGAGG---GATG-AGG----CTC--TTT-ACAAGTGCCGACGAC--TCCCGCGG---CTCCG---GCTGGGACCAAAC--CCC-AAC--CGAT-CCT-TGACGC-ATCAAATCTGAAGCCGAGCGCACGCTGTC-CTCG-AAAGAGAA--AAG-CGCTGCCTTCAAACCAAAGACAACTCTCAACAACGGATATCTTGGCTCCCGTATCGATGAAGAACGCAGCGAAATGCGATACGTAGTGTGAATTGCAGATAATGTGAATCATCGAATCTTTGAACGCAAATTGCGCTCGAGGCCTCGGCCGAGAGCATGCCTGCCTCAGTGTCGGTTT-CACCC--TCG-CCCTCCCTTTCTTTTTTC-C-TCGGACG-AAATGAAAGGGGT--GC-GGATCTGGCCGTCCCGG---------T---CTCCTT---GACCGGGTCTGCTGAAGCGCAGAGGCTTTAGCGGGATTCCCTTCTAATGTGGG-AACAA-CAGACCGGTAGGTGAGCCCTTCTCCT-CGAGAGA-AGG-ATCGCATGCC-GCTGCTGGACCCCGGGAC-C--CGCTGGAC-GCCCAGCAGGAGACGGT-GGTAATGAT-GGGT-CTC-ACG----ACCC----ATTAACAACACCG---ATCACTC-AACCATTCGACCTGAGTTCAGGCAAGG
>SAG_2325_HG973006_Coccomyxa_sp
GCATCGATCAAAC-ACCT--TTCCACGCGAACAC-CC--GT-CTC-CCCGCGCT--GCTCAGTTTG------TTTGGGAT-TGGCTTATGACGTCT-------TCCTCGG-----A---AGAAAGAGGCCTTTCCCAATAGATGAGAAGCGTGC--GCCT-G-CT----CCCGGTCGA-A---TGGC-TCCGGT-CA--A-TCG-GCAAGGT----C-AGGCGGTG-CCGTCCGAGG---GATG-AGG----CTC--TTT-ACAAGAGCCGACGAC--TCCCGCGG---CTCCG---GCTGGGACCAAAC--CCC-AAC--CGAT-CCT-TGACGC-ATCAAATCTGAAGCCGAGCGCACGCTGTC-CTCG-AAAGAGAA--AAG-CGCTGCCTTCAAACCAAAGACAACTCTCAACAACGGATATCTTGGCTCCCGTATCGATGAAGAACGCAGCGAAATGCGACACGTAGTGTGAATTGCAGATAATGTGAATCATCGAATCTTTGAACGCAAATTGCGCTCGAGGCCTCGGCCGAGAGCATGCCTGCCTCAGTGTCGGTTT-CACCC--TCG-CCCTCCCTTTCTTTTTTC-C-TCGGACG-AAATGAAAGGGGT--GC-GGATCTGGCCGTCCCGG---------T---CTCCTT---GACCGGGTCTGCTGAAGCGCAGAGGCTTTAGCGGGATTCCCTTCTAATGTGGG-AACAA-CAGACCGGTAGGTGAGCCCTTCTCCT-CGAGAGA-AGG-ATCGCATGCC-GCTGCTGGACCCCGGGAC-C--CGCTGGAC-GCCCAGCAGGAGACGGT-GGTAATGAT-GGGT-CTC-ACG----ACCC----ATTAACAACACCG---ATCACTC-AACCATTCGACCTGAGTTCAGGCAAGG
>CAUP_H5103_HG973007_Choricystis_sp
GCATCGATCAAAC-ACCT--TTCCACGCGAACAC-CC--GT-CTC-CCCGCGCT--GCTCAGTTTG------TTTGGGAT-TGGCTTATGACGTCT-------TCCTCGG-----A---AGAAAGAGGCCTTTCCCAATAGATGAGAAGCGTGC--GCCT-G-CT----CCCGGTCGA-A---TGGC-TCCGGT-CA--A-TCG-GCAAGGT----C-AGGCGGTG-CCGTCCGAGG---GATG-AGG----CTC--TTT-ACAAGAGCCGACGAC--TCCCGCGG---CTCCG---GCTGGGACCAAAC--CCC-AAC--CGAT-CCT-TGACGC-ATCAAATCTGAAGCCGAGCGCACGCTGTC-CTCG-AAAGAGAA--AAG-CGCTGCCTTCAAACCAAAGACAACTCTCAACAACGGATATCTTGGCTCCCGTATCGATGAAGAACGCAGCGAAATGCGATACGTAGTGTGAATTGCAGATAATGTGAATCATCGAATCTTTGAACGCAAATTGCGCTCGAGGCCTCGGCCGAGAGCATGCCTGCCTCAGTGTCGGTTT-CACCC--TCG-CCCTCCCTTTCTTTCTTC-C-TCGGACG-AAATGAAAGGGGT--GC-GGATCTGGCCGTCCCGG---------T---CTCCTT---GACCGGGTCTGCTGAAGCGCAGAGGCTTTAGCGGGATTCCCTTCTAATGTGGG-AACAA-CAGACCGGTAGGTGAGCCCTTCTCCT-CGAGAGA-AGG-ATCGCATGCC-GCTGCTGGACCCCGGGAC-C--CGCTGGAC-GCCCAGCAGGAGACGGT-GGTAATGAT-GGGT-CTC-ACG----ACCC----ATTAACAACACCG---ATCACTC-AACCATTCGACCTGAGTTCAGGCAAGG
>CR2_4_HE586519_Monodus_sp
GCATCGATCAAAC-ACCT--TTCCACGCGAACAC-CC--GT-CTC-CCCGCGCT--CCTC------------TTTTCGA--TGGCTCATGACGTCC-------TTCTCGA-----A--GGGAAAGWGGCCATCG-GAA----GG---AGCGTGC--GCCT-G-TT----CCCGGTCGA---TCTGGC-TCCKGT-CA--G-TCG-GCAAGGT----C-AGGCGGTG-CCGTCCGAGR---GTTG-AGG----CTTTCTAT-ACGGAAGCCRACGAC--TCCCGCGG---CTCCG---GCTGGGACCAAAC--CCC-AAC--CGAT-CCT-TGACGC-ATCAAAYCTGAAGCCGAGCGCACGCTGGC-CTCG-AAAGAGGA--AAG-CGCTGCCTTCAAACCAAAGACAACTCTCAACAACGGATATCTTGGCTCCCGTATCGATGAAGAACGCAGCGAAATGCGATACGTAGTGTGAATTGCAGATAATGTGAATCATCGAATCTTTGAACGCAAATTGCGCTCGAGGCCTCGGCCGAGAGCATGCCTGCCTCAGTGTCGGTTT-CACCC--TCG-CCCTCCCTTYCTTTTATC-T-TCGGATA-ATCGAACGGGGGT--GC-GGATCTGGCCGTCCCGA---------TT---CATC---CAATCGGGTCTGCTGAAGCGCAGAGGCTTGAGCGGGATTCCCTTCTGATGCGGG-AACAA-CAGACCGGTAGGTGAGCCCTTCTCCT-CGAG--A-AGG-RTCGCATGCC-GCTGCTGGACCCCGGGAC-C--CGCTGGAC-GCCCAGCAGGAGACGGT-GTG-AC--T-GGGAGGTC-TCAC---GATC-CCCCAGGA-ACCATCG---ATCACTC-ATCCATTCGACCTGAGTTCAGGCAAGG
>SAG_245_80_HG972969_Elliptochloris_bilobata
GAATCGATCAGAC--CAC--A-CC--GGCACCGGG-C-TGT--CCTCCCACA----GATC-----------------GCT---TCT-----------------CCTCATC--------GAGAAG-------AGG-C-T-----G-------TGC--GCAT-G-CC----CCTGCTGGG-GGCCGCGCCCCGTGCGCGGCGCTCC-AGGAGGT----C-GTGCGG-G-CCG--TGACG-CGGGCGGAGGAGG-----ACTC-TGTTCTCCG-CCGCTCG--CCG-------CACG--CGCTGG--CCAAACCAAC--A---CCGAC-CCG-AAAC------AAGCCTGAAGCCAATGGGTC---GCCTGGCGCCTGC-G----CCGGCG-A-CCTCC-TAACAAAGACAACTCTCAACAACGGATATCTTGGTTCCCGTAACGATGAAGAACGCAGCGAAATGCGATACGTAGTGTGAATTGCAGATAATGTGAACCATCGAATCTTTGAACGCAAATTGCGCCCCAGGCTTCGGCCAAAGGCATGCCTGCCTCAGCGTCGGCTT-CACCC--CTC-CACTCCCTCTGCTTGGTCTTCTCAGACA-CATGCGAAGGGGC--GTGGGATCTGGTGGTCTCAG---------CTT-TCCTCGGAAGGCTGGGTCCGCCGAAGCACAGAGGCCCGAGCGGGA--CCCATCACTCGATGG-G-CAA-CAGTCTGGTAGGCGAT---------T-CG-----------TCGCATGCC-GCTGGTG--CCCCGGGAC-C--CGCTGCACGGCCC-GCAGGAA--GTT-GG-CTC---------CAT-GT-------------CGC--------CA------AATC-AAACTTTCGACCTGAGATCAGGCAAGA
>SAG_62_90_HG972970_Elliptochloris_antarctica
GAATCGATCGGAC--CAC--T-CC--GGTGACTCTTTTTGTGAGCACCCACA----GATC-----------------GCT----CT-----TCT-C-T------CTTCGG-----G--GA---GGGGGC---GG-C-T-----G-------TGC--GCAC-G-CC----CCTG-----------CTTGTTAA-------------AACAGGT----C-GTGCGG-G-CCGGT----GC---GCTTGGCTG--CCT--CGC-AAGA---GGGA-G------CCGGCGCG--CC---GCGCTGG--CCAAACC-CGC-AC---CCAACGCA-AACC------GAGACTGAAGCCGAA--GGC---AGCT----CTCG-------CAGCTG---CCAAATAACCAAAGACAACTCTCAACAACGGATATCTTGGTTCCCGTAACGATGAAGAACGCAGCGAAATGCGATACGTAGTGTGAATTGCAGATAATGTGAACCATCGAATCTTTGAACGCAAATTGCGCCCGAGGCCTCGGCCAAAGGCATGTCTGCCTCAGCGTCGGCTT-CACCC--CCTCCT-CTCCCTTTT----TTGT-TCGCA------AAAAAG--GA--GAGGGACCTGGTGGTCTCGG---------CT----C-CG----GCCGGGTCCGCCGAAGAGCAGAGGCTCAGCCGCT---CCCTTCATA---CGG-G-CAA-CAGTCTGGTAGGCGAC---------T-CG-----------TCGCATGCC-GCTGGTG--CCCCGGGCA-G-TCGGC----GGCCG-GCAGGAAGT----G--------TGC----TT-GCA----GCAC---AC----------CA-A---CACTC-AAC-ATTCGACCTGAGATCAGGCAAGA
>SCCA048_KU696488_Coccomyxa_melkonianii
gcatcgatcaaac-acaa--a-cc--gcgaacca-ac--gt-atc-cccgcg----ga-c-----g-----------gct--------------tctt------cttcgt--------gaa-agaaagcc--gg-c-t-----g-------tgc--gctt-g-tc----cctgtccgg---cgcccc-ttcg--gggg-agccg-g-caggtctggc-gggctg-gggag------gccg--c---tct---cct--cta-acc---ggg-a-ga--ggggc---caa-ccccg---gctgg--caaaa-c-ccctatt-c-aa-tccc-caacagcaatccatctgaagatct--ggac---ggc-cgcttgagt-----gcggtcg-t--ctc-caaccgaagacaactctcaacaacggatatcttggctcccgtatcgatgaagaacgcagcgaaatgcgatacgtagtgtgaattgcagataatgtgaatcatcgaatctttgaacgcaaattgcactcgaggctccggccgagagtatgtctgcctcagcgtcggctt-caccc--tca-cccctcc----------cc-a-t-c--g--------ggaggc--gt-ggacctggccgtcccgg---------tc---aatc---tgaccgggtctgccgaagaacagaggctcgaacgagga-ccca---a-t-cggg-a-caa-cagtctggtaggtga-ccc-----gc-aa------ggg-atcgcatgcc-gctgtcgg-ccc-gggac-c-tcgttgta-agccg-gcaggaatcgtc-ggtctct----tttg----aac---gaaga--ggc-cg-----cgcg-a--c-acac-cct-tttCGACCTGAGTTCAGGCAnnn
>CCAP_216_25_FR850476_Coccomyxa_actinabiotis
GCATCGATCAAAC-ACAA--A-CC--GCGAACCA--C--GT-ATC-CCCGCT----GGGC-----G-----------GCT---CCTC----TTTTGTT-----ATATCG---------AAGGA--AGGCC--GAAC-A-----G-------TGC--GCTT-G-TC----CCTGACCCGGGTCCTCGG-CTTT-CGAGG-C-TCG-G-CAGGTCTGGC-GGGCCG-GGGAG------ACCT--C---TCTCCGATC--CTG-ACCC--GATCG-GAT--GAC----GTC-TTCTGTCGGTCGG--CAAAA-CCCCC-AAT-C-ACAACCG-AACGTAACGA-AGCCTGAAGCAAT--CGGC---GTG-CTGTCATCA-----GCCGTCN-C----G-AAACCAATGACAACTCTCAACAATGGATGTCTTGGCTCCCGTATCGATGAAGAACGCAGCGAAATGCGATACGTAGTGTGAATTGCAGATAATGTGAATCATCGAATCTTTGAACGCAAATTGCACTCGAGGCTCCGGCCAAGAGTATGNCTGCCTCAGCGTCGGCT--CACCC--CCT-CGCCTCCCCTTTG---TCT-C-CTACCG-AACAAGGAAGGAT-GGC-GGACGTGGCGGTCCCG-TGAACTTTCCTTC-GAAGG-ACAACCGGGTCCGCTGAAGACCAGAGGCTCGAGCAAGGA-CCCA---T-T-CGGG-A-CAAACAGTCTGGTAGGAGCGTCG------T-C-------TCAGACCTCATGCCCGCTGTCGG-CCC-GGGAC-T-TTGTTGGA-GGCCG-GAAGGCGCTCCTCGGTTA------------T-GGT-------AA---C-CG----GAGC--T--CTTCATGAAATATTCGACCTGAGTTCAGGCAAGG
>KN_2011_T4_HE586516_Coccomyxa_sp
GCATCGATCAAAC-ACAA--A-CC--GCGAACCA--C--GT-ATC-CCCGCT----GGGC-----G-----------GCT---CTTC----TTTTGTT-----CTATCG---------AAGGA--AGGCC--GAAC-A-----G-------CGC--GCTT-G-TC----CCTGACCCGGGTCCTCGG-CTTT-CGAGG-C-TCG-G-CAGGTCTGGC-GGGCCG-GGGAG------ACCT--C---TCTCCGATC--CTG-ACCC--GATCG-GAT--GAC----GTC-TTCTGTCGGTCGG--CAAAA-CCCCC-AAT-C-ACAACCG-AACGTAACGA-AGCCTGAAGCAAT--CGGC---GTG-CTGTCATCA-----GCCGTCT-C----G-AAACCAATGACAACTCTCAACAATGGATGTCTTGGCTCCCGTATCGATGAAGAACGCAGCGAAATGCGATACGTAGTGTGAATTGCAGATAATGTGAATCATCGAATCTTTGAACGCAAATTGCACTCGAGGCTCCGGCCAAGAGTATGTCTGCCTCAGCGTCGGCTT-CACCC--CCT-CGCCTCCCCTTTG---TTT-T-TTACCG-AACAAGGAAGGAT-GGC-GGACGTGGCGGTCCCGGTGAACTTTCCTTC-GAAAG-ACAACCGGGTCCGCTGAAGACCAGAGGCTCGAGCAAGGA-MCCA---T-T-CGGG-A-CAAACAGTCTGGTAGGAGCGTCG------T-C-------TCAGACCTCATGCCCGCTGTCGG-CCC-GGGAC-T-TTGCTGGA-GGCCG-GAAGGCGCTCCTCGGTTA------------T-GGT-------AA---C-CG----GAGC--T--CTTCATGAAATATTCGACCTGAGTTCAGGCAAGG
>KN_2011_T3_HE586515_Coccomyxa_sp
GCATCGATCAAAC-ACAA--A-CC--GCGAACCA--C--GT-ATC-CCCACT----GCGC-----G-----------GCC------------------------CTCCT----------CGGA---GGCC--GACAGT-----G-------CGC----CT-G-TC----CCTGACCGT-GTCCTCGG-TTCT-CGAGG-C-GCG-G-AAGGTCTGGC-GGGCCG-GGGAG------ACCT--C---TCTCCGATC----T-ACCC--GATCG-GAT--GAC----GTC-TTTCG--GGTCGG--CAAAA-C-CCC-AAT-C-ACAACCACAACCCAACAA-AGCCTGAAGCTGT--CGAC---GGC-TGCC--TCGTG---CGGTCGT-C---AC-CAACCAATGACAACTCTCAACAATGGATGTCTTGGCTCCCGTATCGATGAAGAACGCAGCGAAATGCGATACGTAGTGTGAATTGCAGATAATGTGAATCATCGAATCTTTGAACGCAAATTGCACTCGAGGCTCCGGCCAAGAGTATGTCTGCCTCAGCGTCGGCTT-CACCCTCTCG-CCCCCCC----------GT-CACAC--G---------GGGC--GGC-GGACATGGCAGTCCCGG---------TCG--ATCCG----ACCGGGTCCGCTGAAGACCAGAGGCTCGAGCAAGGA-CCCA---A-T-CGGG-A-CAA-CAGTCTGGTAGGTGACCCG-----CA-A-------GGG-ATCGCATGCC-GCTGTCGG-CCC-GGGAC-T-TTGCTGGA-GGCCG-GTAGGCG-----CGGCCG----------GTT-ATG-----GGAA---C-CG------GCG-C--A-TCAT-CTC-ATTCGACCTGAGTTCAGGCAAGG
>ACCV1_HE617183_Coccomyxa_onubensis
GCATCGATCAAAA-CCAA--A-CC--GCGAACCA--C--GT-ATC-CCCGCT----GCGA-----G-----------GCG------------------------CTGCT-------CTTCGGA--GGAGC--GACCGA-CACAG-------CGC--GCCT-G-TC----CCTGACCCGTCTCCTCGG-TTCT-CGAGG-G-GCG-G-CAGGTCTGGC-GGGCCG-GGGAG------ACCT--C---TCTCCGACG-TCTC-TCGT--CGTCG-GAT--GAC----GCC-TCACCCCGGTCGG--CAAAA-CCCCC-AAT-C-AAAACCACAACCCAACCG-AGCCTGAAGCAGT--GGAC---GGC-TGCC--CCGTG---CGGTTGT-C---AC-CAACCAATGACAACTCTCAACAATGGATGTCTTGGCTCCCGTATCGATGAAGAACGCAGCGAAATGCGATACGTAGTGTGAATTGCAGATAATGTGAATCATCGAATCTTTGAACGCAAATTGCACTCGAGGCTCCGGCCAAGAGTATGTCTGCCTCAGCGTCGGCTT-CACCCTCTCG-CCCCTCCCC--------TT-C-GTG--G--------GAGAC--GGC-GGACATGGCAGTCCCGG---------TCG--CTTCG-GTGACCGGGTCCGCTGAAGGCCAGAGGCTCGAGCAAGGA-CCCA---A-T-CGGG-A-CAA-CAGTCTGGTAGGTGACCCG-----CA-A-------GGG-ATCGCATGCC-GCTGTCGG-CCC-GGGAC-T-TTGCTGGA-GGCCG-GAAGGCG-----CGTCCG----------GTT-ACG-----GGAA---C-CG------GCG-C--C-CCAT-CTC-ATTCGACCTGAGTTCAGGCAAGG
>CAUP_H102_HE586504_Pseudococcomyxa_simplex
gattcgatcaaac-acac--a-cc--gcgaaccc-ac--gt-atc-cccgcg----gg-c-----g-----------gct---cctt--------ttc------cttcgg--------gagaagtcagcc--gg-c-t-----g-------tgc--gctt-g-tc----cctg-ctg---------c-aaca---------ccg-g-caggtctggc-gggctg-gggag------gccg--c---tct---cct--tta-acc---ggg-a-ga--ggrcc---kaa-ccc-g---gtcgg--caaaa-c-ccc-aat-c-ga-tccc-aa-ccagaaaccgcctgaagacgt--cgac---ggc-tgt-ct-g------acagccg-t--ctc-caaccaaagacaactctcaacaacggatatcttggctcccgtatcgatgaagaacgcagcgaaatgcgatacgtagtgtgaattgcagataatgtgaatcatcgaatctttgaacgcaaattgcactcgaggctccggccgagagtatgtctgcctcagcgtcggctt-taccc--tca-cc-ctct-----------c-t-c-a-----------agaggc--gt-ggacctggccgtcccgg---------tt---aawt---taaccgggtctgccgaagaacagaggctcgaacgagga-ccca---a-t-cggg-a-cga-cagtctggtaggtga-ccc-----gc-ca------ggg-atcgcatgcc-gccgtcgg-ccc-gggac-c-tcgttgta-agccg-gcaggaatcgtc-ggccgctc--------tc-c------gaga--agc-cg-----tgcg-a--c-acac-ccc-tttcgacctgagttnnnnnnnnn
>UTEX_LB_2460_AY422078_Paradoxia_multiseta
GCATCGATCGAAC-ACAA--A-CC--GCGAACCC-AC--GT-ATC-CCCGCG----GG-C-----G-----------GCT----CGTCTTTCT-----------TTCCGA--------ATAAAGAGAGCC--GG-C-C-----G-------TGC--GCTT-G-TC----CCTGTCCGG---TTCCGC-TTCG--GCGG-A-ACG-GGCGGGTCTGGC-GGGCTG-GGGAG------GCCG--C---TCT---CCC--TTA-ACC---GGG-G-AA--GGGCC---GAA-CCC-G---GTCGG--CAAAA-C-CCC-ATT-C-GA-TCCG-AAACCAGAAACGACCTGAAGATCC--GGAC---GGC-TGTTC--G------ACAGCCG-T--CTC-CAACCGAAGACAACTCTCAACAACGGATATCTTGGCTCCCGTATCGATGAAGAACGCAGCGAAATGCGATACGTAGTGTGAATTGCAGATAATGTGAATCATCGAATCTTTGAACGCAAATTGCACTCGAGGCTCCGGCCGAGAGTATGTCTGCCTCAGCGTCGGCTT-CACCC--TCA-CCCCTCT----------CC-A-T-C--G--------AGAGGC--GT-GGACCTGGCCGTCCCGG---------TT---AATG---CAACCGGGTCTGCCGAAGAACAGAGGCTCGAACGAGGA-CCCA---T-T-CGGG-A-CGA-CAGTCTGGTAGGTGA-CCC-----GT-CA------GGG-ATCGCATGCC-GCTGTCGG-CCC-GGGAC-C-TCGTTGTA-AGCCG-GCAGGAATCGGC-GTTCGCT---TCTTTGTA-AAAAGAGTAGC--GGC-CG-----CGCG-A--G-ACAC-CCC-TTnnnnnnnnnnnnnnnnnnnnn
>CAUP_H103_HE586505_Pseudococcomyxa_simplex
GCATCGATCAAAC-ACAA--A-CC-TGTGAACCT-TT-CGT-ATC-CCCGCT---TCTT------T---------GTGAAGCGTTATTG--TTTTC-T--CCTCCTC-GG--------AGTGAGC--AC-TTTCGTTT--CGTGAGG--AGTGC--GCCT-G-TC----CCTGA---------TGAT-CTGA-T-C---------ATCAGGTCTGGC-GGGCCG-GGGAG------GCCC--C------------TTT-A-TTGAAAAG--------GAGCCGCTTAT--CCCG---GTCGG--CAAAA-C-CCC-ACTACCGAATCCA--AATTCCATGTCAACTAAAGCTCT----TC---GACTCG-----------AGAAGTCG-A---AA-AAACCAAAGACAACTCTCAACAACGGATATCTTGGCTCCCGTATCGATGAAGAACGCAGCGAAATGCGATACGTAGTGTGAATTGCAGATAATGTGAATCATCGAATCTTTGAACGCAAATTGCACTCGAGGCTCCGGCCGAGAGTATGTCTGCCTCAGCGTCGGCTT-CACCC--TCA-CACCCCC---------ATT-C-ATT-CG----AGTGGGCGAT--GT-GGATCTGGCAGTCCCGG---------TCC--GATCA--GGACCGGGTCCGCTGAAGACCAGAGGCTCGAGCGAGGA-CCCA---A-T-CGGG-A-CAA-CAGTCTGGTAGGTGTTTCC-----CCACC------GGG-AACGCATGCC-GCTGTCGG-CCC-GGGAC-C-CCGCTGTA-AGCCG-GCAGGAATTTC--GGGCTCGT--GTGC-CGT-GAA----AAGC----CTCGA-----ACC-GGAACACTC-AAC-ATTnnnnnnnnnnnnnnnnnnnn
>KN_2011_C4_HE586508_Coccomyxa_sp
GCATCGATCGAACCACCT--TTCCACGCGAACGC-CC--GT-CTC-CCCGCGCT--CGGGATGTGC----------GGCC--CGCTGATGACGTCT-------TCGGTTT-CGACCGAACGAAAGAGGC---GG-C-TGCCGCTCGA-GCGTGC--GCCC-G-CT----CCCGGTCGG----------TTCGCC-GA----TCG-G---GGCG---C-GGACGGAGCCGGTCCGAGG---GATG-AGGCTG-C-CTTCTT-GTGAGAGATGGCTGC--CGACGACTCCCGCGGGTCGCCGGCTGGGAACAACCCC-AAC--CGAT-CCG-TGACACT-CGACATCTGAAGCCTT---CGTGCGCGCTGGGCCTACCCGGTCCACC-GTCGCCACAGAAACCAAAGACAACTCTCAACAACGGATATCTTGGCTCCCGTATCGATGAAGAACGCAGCGAAATGCGATACGTAGTGTGAATTGCAGATAATGTGAATCATCGAATCTTTGAACGCAAATTGCGCTCGAGGCYTCGGCCGAGAGCATGCCTGCCTCAGTGTCGGTTC-CACCC--TCG-CCTCACC---------TC-C-CA-TCCG-GTT--GCGTG-AGA-GC-GGACCTGGCCGTCCCGA---------T---CCCTGC---GATCGGGTCGGCTGAAGCGCAGAGGCTTGAGCGGGAGTCCCTTCTAACGTGGG-AACAA-CAGACCGGTAGGTGAGCCGTCCTCTCTCCGGAGAGACG-ATCGCATGCC-GCTGCTGGGCCCCGGGAC-C-CCGCTGGAC-GCCGAGCAGGAGACGGT-GCGGCTC---GCGA-CGG-GGG----AGAC----C-CCGTCGCGGCGGCCG--AATC-ATCCATTCGnnnnnnnnnnnnnnnnnn
>UTEX_B_SNO83_HE586506_Monodus_sp
GCATCGATCGAACCACCT--TTCCACGMGAACGC-CC--GT-CTC-CCCGCGTT--CGAGTACGGC----------GGCC--CGCTCATGACGTCT-------TCGGTCT-CGGCCGAACGGAAGAGGC---GG-T-CGCCGCTCGA-GCGTGC--GCCC-G-GA--ACCCCGSCCGG----TCC-----TGCC-GA----TCG-G---GGGAAA---GGGCGGAGCCGGTCCGAGG---GACG-AGGTCG-C--------CGT---CGAGGCGGC--CGACGACTCCCGCGGGTCGCCGGCTGGGAACAACCCC-AAC--CGAT-CCG-TGACACT-CGAAATCTGAAGCCTT---CGTGCGCGCCGGGCCCGCAGGGTCCGCC-GTCGCCACAGAAACCAAAGACAACTCTCAACAACGGATATCTTGGCTCCCGTATCGATGAAGAACGCAGCGAAATGCGATACGTAGTGTGAATTGCAGATAATGTGAATCATCGAATCTTTGAACGCAAATTGCGCTCGAGGCCTCGGCCGAGAGCATGCCTGCCTCAGTGTCGGTTC-CACCC--TCG-CCTCTCC----------C-A-CT-TCCG-GTG--GTGAGAAGA-GC-GGACCTGGCCGTCCCGA---------T---CCAGGC---GATCGGGTCGGCTGAAGCGCAGAGGCTTGAGCGGGAGTCCCTCCAA-TGCGGG-AACAA-CAGACCGGTAGGTGAGCCGTCC--GG-AA----GGACG-ATCGCATGCC-GCTGCTGGGCCCCGGGAC-C-CCGCTGGAC-GCCGAGCAGGAGACGGT-GCGGCTC---GCGA-CGG-GGG----CGAC----C-CAGTCGCAGCGACCGACCATC-ATCCATnnnnnnnnnnnnnnnnnnnnn
>KN_2011_T2_HE586514_Coccomyxa_sp
GCATCGATCGAAC-ACAA--A-CC--GCGAACCA-TC--GT-TTC-CCCGCT----GGGC-----G-----------GCC-----------------------TCCTCG---------GA------GGCC--GTAC-A-----G-------TGC--GCTT-G-TC----CCTGACCCGTGACCTCGG-TTCT-CGAGG-C-TCG-G-CAGGTCTGGC-GGGCCG-GGGAG------GCCT--C---TCTCCGATC--CTC-ACCC--GATCG-GAT--GAC----GTC-TCTCGTCGGCTGGG-CCAAA-C-CCC-AAT-C-GYAACCG-AACCGAGCAA-AGCCTGAAGCACAGTGGGC---GGC-CGTTCATCTGG---ACGGTCG-Y--CAG-CAACCAATGACAACTCTCAACAATGGATGTCTTGGCTCCCGTATCGATGAAGAACGCAGCGAAATGCGATACGTAGTGTGAATTGCAGATAATGTGAATCATCGAATCTTTGAACGCAAATTGCACTCGAGGCCTCGGCCAAGAGTATGTCTGCCTCAGCGTCGGCTT-CACCC-CTCG-CCTCCTTTC--------TTTT-GTC--G--------GAAAGCAGGC-GGACGTGGCGGTCTCGG---------TCG--TGCAC-TCGACCGGGTCCGCTGAAGACCAGAGGCTCGAGCAAGGC-CCCA---A-T-CGGG-A-CAA-CAGTCTGGTAGGTGACTCC-----TT-CG------G-G-ATCGCATGCC-GCTGTCGG-CCC-GGGACGC-TTGCTGGA-GGCCG-GAAGGCG-----CGCCCG----------GTT-ACC-----GGAA---C-CG-----AGCG-T-TTCTCAC-CACATTTCGACCTGAGTTCAGGCAAGG
>IB_GF_3_gi_KM020053_Coccomyxa_sp
GCATCGATCAAAC-ACAC--A-CC--GCGAACCC-AC--GT-ATC-CCCGCG----GG-C-----G-----------GCT---ACTT--------TTC------CTTCGT--------GAGAAGTTAGCC--GG-C-T-----G-------TGC--GCTT-G-TC----CCTG-CCG---------C-AACA---------CCG-G-CAGGTCTGGC-GGGCCG-GGGAG------GCCG--C---TCT---CCT--CTA-ACC---GGG-A-GA--GGGCC---TAA-TCC-G---GTCGG--CAAAA-C-CCC-AAT-C-GA-TCCC-AA-CCAGAAACCGCCTGAAGACGT--CGAC---GGC-TGT-CT-G------ACAGCCG-T--CTC-CAACCAAAGACAACTCTCAACAACGGATATCTTGGCTCCCGTATCGATGAAGAACGCAGCGAAATGCGATACGTAGTGTGAATTGCAGATAATGTGAATCATCGAATCTTTGAACGCAAATTGCACTCGAGGCTCCGGCCGAGAGTATGTCTGCCTCAGCGTCnnnnnnnnnnnnnnnnnnnnnnnnnnnnnnnnnnnnnnnnnnnnnnnnnnnnnnnnnnnnnnnnnnnnnnnnnnnnnnnnnnnnnnnnnnnnnnnnnnnnnnnnnnnnnnnnnnnnnnnnnnnnnnnnnnnnnnnnnnnnnnnnnnnnnnnnnnnnnnnnnnnnnnnnnnnnnnnnnnnnnnnnnnnnnnnnnnnnnnnnnnnnnnnnnnnnnnnnnnnnnnnnnnnnnnnnnnnnnnnnnnnnnnnnnnnnnnnnnnnnnnnnnnnnnnnnnnnnnnnnnnnnnnnnnnnnnnnnnnnnnnnnnnnnnnnnnnnnnnnnnnnnnnnnnnnnnnnnnnnnnnnnnnn
>GA5a_SS_AB917140_Coccomyxa_sp
gcatcgatcgaac-acaa--a-cc--gcgaacca-ac--gt-atc-cccgcg----gc-c-----g-----------gtg--------------gctc-----tcttctcc-------gaagaagcagcc--gg-c-c-----g-------tgc--gctt-g-tc----cctgtccgg----agccc-ttcg--gggc--gccgaggcaggtctggc-gggctg-gggag------gccg--t---tct---cct--ctc-acc---ggg-a-ga--gcgcc---gaa-ccc-g---gctgg--cgaaaac-ccc-act-c-aa-tcca-aaacccaagcatttctgaagatct--tgac---ggc-cgcct-ggc-----gcggtcg-t--ctc-caaccaaagacaactctcaacaacggatatcttggctcccgtatcgatgaagaacgcagcgaaatgcgatacgtagtgtgaattgcagataatgtgaatcatcgaatctttgaacgcaaattgcactcgaggctccggccgagagtatgtctgcctcagcgtcggctt-caccc--tca-cccctcc----------tc-a-c-c--g--------ggaggc--gt-ggacctggccgtcccgg---------tc---gttg---cgaccgggtccgccgaagaacagaggctcgaacgagga-ccca---a-t-cggg-a-caa-cagtctggtaggtga-ccc-----gc-ga------ggg-atcgcatgcc-gctgtcgg-ccc-gggac-c-tcgttgta-agccg-gcaggaatcgcc-ggtcgacc---tttcctg-accgaaag-gc--aac-cg-----cgcg-a--c-acac-cct-tttcgacctgagttnnnnnnnnn
>IB_GF_12_KM020052_Coccomyxa_sp
gcatcgatcaaac-acaa--a-cc--gtgaacca-ac--gt-atc-cccgca----gg-c-----g-----------gcc-----------------c-------caccc--------g-------ggcc--gc-c-t-----g-------tgc--gcct-g-tc----cctgatcgg-cgccccgg-ttct-cgggg-a-ccg-gtcaggtctggc-gggctg-gggag------gcct--c---tt----ccc--ttc-acc---ggg-a--a--gggcc---gaa-ccc-g---gtcgg--caaaacc-ccc-aat-c-aaatcca-caacccgaaacatcctaaagatct--tgac---ggc-cgccc-tgt-----gcggacg-t--cgc-caaccaaagacaactctcaacaacggatatcttggctcccgtatcgatgaagaacgcagcgaaatgcgatacgtagtgtgaattgcagataatgtgaatcatcgaatctttgaacgcaaattgcactcgaggctccggccaagagtatgtctgcctcagcgtcggctt-taccc--tca-cccccc---------ccca-a-t-t--g---------ggggc--gt-ggacctggcagtcccgg---------tc---ggcaa--cgaccgggtccgctgaagaccagaggctcgagcaagga-ccca---c-a-tggg-a-aaa-cagtctggtaggtga-ccc-----gc-ga------ggg---cgcatgcc-actgttcg-ccc-ggaga-c-ttgctgaa-agccg-gcaggaatcgcc-ggtcgccc-------tta-gcg----gggc--gcc-cg-----tgcg-a--c-acac-cct-tttcgacctgagttcaggcaaga
>Krienitz_1981_314_JQ082333_Acutodesmus_obliquus
GCATCGATCGAAC-ACAA--A-CC-CGTGAACCT-TC-CGT-ATC-CCCGCT----CTT------------------GATGAAACGTTG--TTTTC-T------CTCAGG--------AGGAAGC--AC---TCTCAT--CAGG-----AGTGC--GCCT-G-TC----CCTGA---------TGGA-TGCT-T-C---------ATCAGGTCTGGC-GGGCCG-GGGAG------GCCTTTC---------CTCTTC-T-CCGAACAGGAG-----GGGCCGCTCAT--CCCG---GTCGG--CAAAA-C-CCC-ACTACCAAATCCA--AATTCCAAACGGACTGAAGCTCT----TC---GACTCG-----------AGCAGTCG-A---AA-AAACCGAAGACAACTCTCAACAACGGATATCTTGGCTCCCGTATCGATGAAGAACGCAGCGAAATGCGATACGTAGTGTGAATTGCAGATAATGTGAATCATCGAATCTTTGAACGCAAATTGCACTCGAGGCTCCGGCCGAGAGTATGTCTGCCTCAGCGTCGGCTT-CACCC--TCA-CACACCC---------GCT-C-G-A--G------CGGGCGAT--GT-GGATCTGGCAGTCCCGG---------TTC--CATCA--GAACCGGGTCCGCTGAAGACCAGAGGCTCGAGCGAGGA-CCCG---A-T-CGGG-A-CAA-CAGTCTGGTAGGTGTTTCC-----CCACC------GGG-AACGCATGCC-GCTGTCGG-CCC-GGGAC-C-CCGCTGTA-AGCCG-GCAGGAATTTT--GGTTTCGT--GCGC-CGT-GAA----AAGC----CTCGA---GGACC-A----ACnnnnnnnnnnnnnnnnnnnnnnnnnnnnnn
>KN_2011_E3_HE586544_Coccomyxa_sp
nnnnnnnnnnnnnnnnnA--A-CC--GCGAACCA-AC--GT-ATC-CCCGCA----GG-C-----G-----------GCC-----------------C-------TACCC--------G-------GGCT--GC-C-T-----G-------TGC--GCTT-G-TC----CCTGATCGG-CGCCCCGG-TTYT-CGGGG-A-CCG-GTGAGGTCTGGC-GGGCTG-GGGAG------GCCT--C---TTT---CCC--TCT-AGG---GGG-A-AA--GGGCC---GAA-CCC-G---GTCGG--CAAAA-C-CCC-ATT-C-AA-TCCA-AAACCCGAAACGTACTAAAGACTT--TGAC---GGC-CGCCC-AGT-----GCGGACG-T--CGC-CAACCAAAGACAACTCTCAACAACGGATATCTTGGCTCCCGTATCGATGAAGAACGCAGCGAAATGCGATACGTAGTGTGAATTGCAGATAATGTGAATCATCGAATCTTTGAACGCAAATTGCACTCGAGGCTCCGGCCAAGAGTATGTCTGCCTCAGCGTCGGCTT-TACCC--TCA-CCCYCC-----------CA-A-T-C--G--------GGAGGC--GT-GGACCTGGCAGTCCCGG---------TC---GGCAA--CGACCGGGTCCGCTGAAGACCAGAGGCTCGAGCAAGGA-CCCG---C-A-TGGG-A-AAA-CAGTCTGGTAGGTGA-CCC-----GM-AA------GGG---CGCATGCC-GCTGTTCG-CCY-GGAGC-C-TTGCTGGA-AGCCG-GCAGGAATCGTC-GGTCGCCC-------TTA-GCg----GGGC--GgC-CG-----TGCG-A----ACAC-CCT-TTTCGACCTGAGTTCAGGCAAGA
>C5_AY293942_Coccomyxa_sp
nCATCGATCAAAC-ACAA--A-CC--GCGAACCA-AC--GT-ATC-CCCGCA----GG-C-----G-----------GCC-----------------C-------TACCC--------G-------GGCT--GC-C-T-----G-------TGC--GCTT-G-TC----CCTGATCGG-CGCCCCGG-TTCT-CGGGG-A-CCG-GTGAGGTCTGGC-GGGCTG-GGGAG------GCCT--C---TTT---TCC--TCT-AGG---GGG-A-AA--GGGCC---GAA-CTC-G---GTCGG--CAAAA-C-CCC-ATT-C-AA-TC-A-AAACCCGAAACGTACTAAAGACTT--TGAC---GGC-CGCCC-AGT-----GCGGACG-T--CGC-CAACCAAAGACAACTCTCAACAACGGATATCTTGGCTCCCGTATCGATGAAGAACGCAGCGAAATGCGATACGTAGTGTGAATTGCAGATAATGTGAATCATCGAATCTTTGAACGCAAATTGCACTCGAGGCTCCGGCCAAGAGTATGTCTGCCTCAGCGTCGGCTT-TACCC--TCA-CCCCCC-----------CA-A-T-C--G--------GGAGGC--GT-GGACCTGGCAGTCCCGG---------TC---GGCAA--CGACCGGGTCCGCTGAAGACCAGAGGCTCGAGCAAGGA-CCCG---C-A-TGGG-A-AAA-CAGTCTGGTAGGTGA-CCC-----GA-AA------GGG---CGCATGCC-GCTGTTCG-CCC-GGAGC-C-TTGCTGGA-AGCCG-GCAGGAATCGTC-GGTCGCCC-------TTA-GCG----GGGC--GGC-CG-----TGCG-A----ACAC-CCT-TTTCGACCnnnnnnnnnnnnnnn
>KN_2011_U4_HE586555_Coccomyxa_sp
nnnnnnnnnnnnnnnnnnnnnnnnnnnnnnnnnnnnnnnnnnnnC-CCCGCA----GG-C-----G-----------GCC-----------------C-------TACCC--------G-------GGCT--GC-C-T-----G-------TGC--GCTT-G-TC----CCTGATCGG-CGCCCCGG-TTTT-CGGGG-A-CCG-GTGAGGTTTGGC-GGGCTG-GGGAG------GCCT--C---TTT---CCC--TCT-AGG---GGG-A-AA--GGGCC---GAA-CCC-G---GTCGG--CAAAA-C-CCC-ATT-C-AA-TCCA-AAACCCGAAACGTACTAAAGACTT--TGAC---GGC-CGCCC-AGT-----GCGGACG-T--CGC-CAACCAAAGACAACTCTCAACAACGGATATCTTGGCTCCCGTATCGATGAAGAACGCAGCGAAATGCGATACGTAGTGTGAATTGCAGATAATGTGAATCATCGAATCTTTGAACGCAAATTGCACTCGAGGCTCCGGCCAAGAGTATGTcTGCCTCAGCGTCGGCTT-TACCC--TCA-CCCTCC-----------CA-A-T-C--G--------GGAGGC--GT-GGACCTGGCAGTCCCGG---------TC---GGCAA--CGACCGGGTCCGCTGAAGACCAGAGGCTCGAGCAAGGA-CCCG---C-A-TGGG-A-AAA-CAGTCTGGTAGGTGA-CCC-----GC-AA------GGG---CGCATGCC-GCTGTTCG-CCC-GGAGC-C-TTGCTGGA-AGCCG-GCAGGAATCGTC-GGTCGCCC-------TTA-GCG----GGGC--GGC-CG-----TGCG-A----ACAC-CCT-TTTCGACCTGAGTTCAGGCAAGA
>KN_2011_E2_HE586543_Coccomyxa_sp
nnnnnnnnnnnnnnnnnnnnnnnnnnnnnnnnnnnnC--GT-ATC-CCCGCA----GG-C-----G-----------GCC-----------------C-------TACCC--------G-------GGCT--GC-C-T-----G-------TGC--GCTT-G-TC----CCTGATCGG-CGCCCCGG-TTYT-CGGGG-A-CCG-GTGAGGTCTGGC-GGGCTG-GGGAG------GCCT--C---TTT---CCC--TCT-AGG---GGG-A-AA--GGGCC---GAA-CCC-G---GTCGG--CAAAA-C-CCC-ATT-C-AA-TCCA-AAACCCGAAACGTACTAAAGACTT--TGAC---GGC-CGCCC-AGT-----GCGGACG-T--CGC-CAACCAAAGACAACTCTCAACAACGGATATCTTGGCTCCCGTATCGATGAAGAACGCAGCGAAATGCGATACGTAGTGTGAATTGCAGATAATGTGAATCATCGAATCTTTGAACGCAAATTGCACTCGAGGCTCCGGCCAAGAGTATGTCTGCCTCAGCGTCGGCTT-TACCC--TCA-CCCYCC-----------CA-A-T-C--G--------GGAGGC--GT-GGACCTGGCAGTCCCGG---------TC---GGCAA--CGACCGGGTCCGCTGAAGACCAGAGGCTCGAGCAAGGA-CCCG---C-A-TGGG-A-AAA-CAGTCTGGTAGGTGA-CCC-----GC-AA------GGG---CGCATGCC-GCTGTTCG-CCY-GGAGC-C-TTGCTGGA-AGCCG-GCAGGAATCGTC-GGTCGCCC-------TTA-GCg----GGGC--GgC-CG-----TGCG-A----ACAC-CCT-TTTCGACCTGAGTTCAGGCAAGn
>C8_AY293938_Coccomyxa_sp
nCATCGATCAAAC-ACAA--A-CC--GCGAACCA-AC--GT-ATC-CCCGCA----GG-C-----G-----------GCC-----------------C-------TACCC--------G-------GGCT--GC-C-T-----G-------TGC--GCTT-G-TC----CCTGATCGG-CGCCCCGG-TTTT-CGGGG-A-CCG-GTGAGGTCTGGC-GGGCTG-GGGAG------GCCT--C---TTT---CCC--TCT-AGG---GGG-A-AA--GGGCC---GAA-CCC-G---GTCGG--CAAAA-C-CCC-ATT-C-AA-TCCA-AAACCCGAAACGTACTAAAGACTT--TGAC---GGC-CGCCC-AGT-----GCGGACG-T--CGC-CAACCAAAGACAACTCTCAACAACGGATATCTTGGCTCCCGTATCGATGAAGAACGCAGCGAAATGCGATACGTAGTGTGAATTGCAGATAATGTGAATCATCGAATCTTTGAACGCAAATTGCACTCGAGGCTCCGGCCAAGAGTATGTCTGCCTCAGCGTCGGCTT-TACCC--TCA-CCCCCC-----------CA-A-T-C--G--------GGAGGC--GT-GGACCTGGCAGTCCCGG---------TC---GGCAA--CGACCGGGTCCGCTGAAGACCAGAGGCTCGAGCAAGGA-CCCG---C-A-TGGG-A-AAA-CAGTCTGGTAGGTGA-CCC-----GA-AA------GGG---CGCATGCC-GCTGTTCG-CCT-GGAGC-C-TTGCTGGA-AGCCG-GCAGGAATCGTC-GGTCGCCC-------TTA-GCG----GGGC--GGC-CG-----TGCG-A----ACAC-CCT-TTTCGACCnnnnnnnnnnnnnnn
>C6_AY293937_Coccomyxa_sp
nCATCGATCAAAC-ACAA--A-CC--GCGAACCA-AC--GT-ATC-CCCGCA----GG-C-----G-----------GCC-----------------C-------TACCC--------G-------GGCT--GC-C-T-----G-------TGC--GCTT-G-TC----CCTGATCGG-CGCCCCGG-TTCT-CGGGG-C-CCG-GTGAGGTCTGGC-GGGCTG-GGGAG------GCCT--C---TTT---CCC--TCT-AGG---GGG-A-AA--GGGCC---GAA-CCC-G---GTCGG--CAAAA-C-CCC-ATT-C-AA-TCCA-AAACCCGAAACGTTCTAAAGACTT--TGAC---GGC-CGCCC-AGT-----GCGGACG-T--CGC-CAACCAAAGACAACTCTCAACAACGGATATCTTGGCTCCCGTATCGATGAAGAACGCAGCGAAATGCGATACGTAGTGTGAATTGCAGATAATGTGAATCATCGAATCTTTGAACGCAAATTGCACTCGAGGCTCCGGCCAAGAGTATGTCTGCCTCAGCGTCGGCTT-TACCC--TCA-CCCC-C-----------CA-A-T-C--G--------GGAGGC--GT-GGACCTGGCAGTCCCGG---------TC---GGCAA--CGACCGGGTCCGCTGAAGACCAGAGGCTCGAGCAAGGA-CCCG---C-A-TGGG-A-AAA-CAGTCTGGTAGGTGA-CCC-----GA-AA------GGG---CGCATGCC-GCTGTTCG-CCC-GGAGC-C-TTGCTGGA-AGCCG-GCAGGAATCGTC-GGTCGCCC-------TTA-GCG----GGGC--GGC-CG-----TGCG-A----ACAC-CCT-TTTCGACCnnnnnnnnnnnnnnn
>C1_AY293935_Coccomyxa_sp
nCATCGATCAAAC-ACAA--A-CC--GCGAACCA-AC--GT-ATC-CCCGCA----GG-C-----G-----------GCC-----------------C-------TACCC--------G-------GGCT--GC-C-T-----G-------TGC--GCTT-G-TC----CCTGATCGG-CGCCCCGG-TTTT-CGGGG-A-CCG-GTGAGGTCTGGC-GGGCTG-GGGAG------GCCT--C---TTT---CCC--TCT-AGG---GGG-A-AA--GGGCC---GAA-CCC-G---GTCGG--CAAAA-C-CCC-ATT-C-AA-TCCA-AAACCCGAAACGTACTAAAGACTT--TGAC---GGC-CGCCC-AGT-----GCGGACG-T--CGC-CAACCAAAGACAACTCTCAACAACGGATATCTTGGCTCCCGTATCGATGAAGAACGCAGCGAAATGCGATACGTAGTGTGAATTGCAGATAATGTGAATCATCGAATCTTTGAACGCAAATTGCACTCGAGGCTCCGGCCAAGAGTATGTCTGCCTCAGCGTCGGCTT-TACCC--TCA-CCCCCC-----------CA-A-T-C--G--------GGAGGC--GT-GGACCTGGCAGTCCCGG---------TC---GGCAA--CGACCGGGTCCGCTGAATACCAGAGGCTCGAGCAAGGA-CCCG---C-A-TGGG-A-AAA-CAGTCTGGTAGGTGA-CCC-----GA-AA------GGG---CGCATGCC-GCTGTTCG-CCT-GGAGC-C-TTGCTGGA-AGCCG-GCAGGAATCGTC-GGTCGCCC-------TTA-GCG----GGGC--GGC-CG-----TGCG-A----ACAC-CCT-TTTCGACCnnnnnnnnnnnnnnn
>C10_AY293934_Coccomyxa_sp
nCATCGATCAAAC-ACAA--A-CC--GCGAACCA-AC--GT-ATC-CCCGCA----GG-C-----G-----------GCC-----------------C-------TACCC--------G-------GGCT--GC-C-T-----G-------TGC--GCTT-G-TC----CCTGATCGG-CGCCCCGG-TTTT-CGGGG-A-CCG-GTGAGGTCTGGC-GGGCTG-GGGAG------GCCT--C---TTT---CCC--TCT-AGG---GGG-A-AA--GGGCC---GAA-CCC-G---GTCGG--CAAAA-C-CCC-ATT-C-AA-TCCA-AAACCCGAAACGTACTAAAGACTT--TGAC---GGC-CGCCC-AGT-----GCGGACG-T--CGC-CAACCAAAGACAACTCTCAACAACGGATATCTTGGCTCCCGTATCGATGAAGAACGCAGCGAAATGCGATACGTAGTGTGAATTGCAGATAATGTGAATCATCGAATCTTTGAACGCAAATTGCACTCGAGGCTCCGGCCAAGAGTATGTCTGCCTCAGCGTCGGCTT-TACCC--TCA-CCCCCC-----------CA-A-T-C--G--------GGAGGC--GT-GGACCTGGCAGTCCCGG---------TC---GGCAA--CGACCGGGTCCGCTGAAGACCAGAGGCTCGAGCAAGGA-CCCG---C-A-TGGG-A-AAA-CAGTCTGGTAGGTGA-CCC-----GG-AA------GGG---CGCATGCC-GCTGTTCG-CCT-GGAGC-C-TTGCTGGA-AGCCG-GCAGGAATCGTC-GGTCGCCC-------TTA-GCG----GGGC--GGC-CG-----TGCG-A----ACAC-CCT-TTTCGACCnnnnnnnnnnnnnnn
>C19_AY293945_Coccomyxa_sp
nCATCGATCAAAC-ACAA--A-CC--GCGAACCA-AC--GT-ATC-CCCGCA----GG-C-----G-----------GCC-----------------C-------TACCC--------G-------GGCT--GC-C-T-----G-------TGC--GCTT-G-TC----CCTGATCGG-CGCCCCGG-TTCT-CGGGG-C-CCG-GTGAGGTCTGGC-GGGCTG-GGGAG------GCCT--C---TTT---CCC--TCT-AGG---GGG-A-AA--GGGCC---GAA-CCC-G---GTCGC--CAAAA-C-CCC-ATT-C-AA-TCCA-AAACCCGAAACGTTCTAAAGACTT--TGAC---GGC-CGCCC-AGT-----GCGGACG-T--CGC-CAACCAAAGACAACTCTCAACAACGGATATCTTGGCTCCCGTATCGATGAAGAACGCAGCGAAATGCGATACGTAGTGTGAATTGCAGATAATGTGAATCATCGAATCTTTGAACGCAAATTGCACTCGAGGCTCCGGCCAAGAGTATGTCTGCCTCAGCGTCGGCTT-TACCC--TCA-CCCC-C-----------CA-A-T-C--G--------GGAGGC--GT-GGACCTGGCAGTCCCGG---------TC---GGCAA--CGACCGGGTCCGCTGAAGACCAGAGGCTCGAGCAAGGA-CCCG---C-A-TGGG-A-AAA-CAGTCTGGTAGGTGA-CCC-----GA-AA------GGG---CGCATGCC-GCTGTTCG-CCC-GGAGC-C-TTGCTGGA-AGCCG-GCAGGAATCGTC-GGTCGCCC-------TTA-GCG----GGGC--GGC-CG-----TGCG-A----ACAC-CCT-TTTCGACCnnnnnnnnnnnnnnn
>C9_AY293944_Coccomyxa_sp
nCATCGATCAAAC-ACAA--A-CC--GCGAACCA-AC--GT-ATC-CCCGCA----GG-C-----G-----------GCC-----------------C-------TACCC--------G-------GGCT--GC-C-T-----G-------TGC--GCTT-G-TC----CCTGATCGG-CGCGCCGG-TTCT-CGGGG-C-CCG-GTGAGGTCTGGC-GGGCTG-GGGAG------GCCT--C---TTT---CCC--TCT-AGG---GGG-A-AA--GGGCC---GAA-CCC-G---GTCGG--CAAAA-C-CCC-ATT-C-AA-TCCA-AAACCCGAAACGTTCTAAAGACTT--TGAC---GGC-CGCCC-AGT-----GCGGACG-T--CGC-CAACCAAAGACAACTCTCAACAACGGATATCTTGGCTCCCGTATCGATGAAGAACGCAGCGAAATGCGATACGTAGTGTGAATTGCAGATAATGTGAATCATCGAATCTTTGAACGCAAATTGCACTCGAGGCTCCGGCCAAGAGTATGTCTGCCTCAGCGTCGGCTT-TACCC--TCA-CCCC-C-----------CA-A-T-C--G--------GGAGGC--GT-GGACCTGGCAGTCCCGG---------TC---GGCAA--CGACCGGGTCCGCTGAAGACCAGAGGCTCGAGCAAGGA-CCCG---C-A-TGGG-A-AAA-CAGTCTGGTAGGTGA-CCC-----GA-AA------GGG---CGCATGCC-GCTGTTCG-CCC-GGAGC-C-TTGCTGGA-AGCCG-GCAGGAATCGTC-GGTCGCCC-------TTA-GCG----GGGC--GGC-CG-----TGCG-A----ACAC-CCT-TTTCGACCnnnnnnnnnnnnnnn
>C4_AY293941_Coccomyxa_sp
nCATCGATCAATC-ACAA--A-CC--GCGAACCA-AC--GT-ATC-CCCGCA----GG-C-----G-----------GCC-----------------C-------TACCC--------G-------GGCT--GC-C-T-----G-------TGC--GCTT-G-TC----CCTGATCGG-CGCCCCGG-TTCT-CGGGG-C-CCG-GTGAGGTCTGGC-GGGCTG-GGGAG------GCCT--C---TTT---CCC--TCT-AGG---GGG-A-AA--GGGCC---GAA-CCC-G---GTCGG--CAAAA-C-CCC-ATT-C-AA-TCCA-AAACCCGAAACGTTCTAAAGACTT--TGAC---GGC-CGCCC-AGT-----GCGGACG-T--CGC-CAACCAAAGACAACTCTCAACAACGGATATCTTG-CTCCCGTATCGATGAAGAACGCAGCGAAATGCGATACGTAGTGTGAATTGCAGATAATGTGAATCATCGAATCTTTGAACGCAAATTGCACTCGAGGCTCCGGCCAAGAGTATGTCTGCCTCAGCGTCGGCTT-TACCC--TCA-CCCC-C-----------CA-A-T-C--G--------GGAGGC--GT-GGACCTGGCAGTCCCGG---------TC---GGCAA--CGACCGGGTCCGCTGAAGACCAGAGGCTCGAGCAAGGA-CCCG---C-A-TGGG-A-AAA-CAGTCTGGTAGGTGA-CCC-----GA-AA------GGG---CGCATGCC-GCTGTTCG-CCC-GGAGC-C-TTGCTGGA-AGCCG-GCAGGAATCGTC-GGTCGCCC-------TTA-GCG----GGGC--GGC-CG-----TGCG-A----ACAC-CCT-TTTCGACCnnnnnnnnnnnnnnn
>C13_AY293936_Coccomyxa_sp
nCATCGATCAAAC-ACAA--A-CC--GCGAACCA-AC--GT-ATC-CCCGCA----GG-C-----G-----------GCC-----------------C-------TACCC--------G-------GGCT--GC-C-T-----G-------TGC--GCTT-G-TC----CCTGATCGG-CGCCCCGG-TTTT-CGGGG-A-CCG-GTGAGGTCTGGC-GGGCTG-GGGAG------GCCT--C---TTT---CCC--TCT-AGG---GGG-A-AA--GGGCC---GAA-CCC-G---GTCGG--CAAAA-C-CCC-ATT-C-AA-TCCA-AATCCCGAAACGTACTAAAGACTT--TGAC---GGC-CGCCC-AGT-----GCGGACG-T--CGC-CAACCAAAGACAACTCTCAACAACGGATATCTTGGCTCCCGTATCGATGAAGAACCCAGCGAAATGCGAAACGTAGTGTGAATTGCAGATAATGTGAATCATCGAATCTTTGAACGCAAATTGCACTCGAGGCTCCGGCCAAGAGTATGTCTGCCTCAGCGTCGGCTT-TACCC--TCA-CCCCCC-----------CA-A-T-C--G--------GGAGGC--GT-GGACCTGGCAGTCCCGG---------TC---GGCAA--CGACCGGGTCCGCTGAAGACCAGAGGCTCGAGCAAGGA-CCCG---C-A-TGGG-A-AAA-CAGTCTGGTAGGTGA-CCC-----GA-AA------GGG---CGCATGCC-GCTGTTCG-CCT-GGAGC-C-TTGCTGGA-AGCCG-GCAGGAATCGTC-GGTCGCCC-------TTA-GCG----GGGC--GGC-CG-----TGCG-A----ACAC-CCT-TTTCGACCnnnnnnnnnnnnnnn
>C18_AY293933_Coccomyxa_sp
nCATCGATCAAAC-ACAA--A-CC--GCGAACCA-AC--GT-ATC-CCCGCA----GG-C-----G-----------GCC-----------------C-------TACCC--------G-------GGCT--GC-C-T-----G-------TGC--GCTT-G-TC----CCTGATCGG-CGCCCCGG-TTCT-CGGGG-C-CCG-GTGAGGTCTGGC-GGGCTG-GGGAG------CCCT--C---TTT---CCC--TCT-AGG---GGG-A-AA--GGGCC---GAA-CCC-G---GTCGC--CAAAA-C-CCC-ATT-C-AA-TCCA-AAACCCGAAACGTTCTAAAGACTT--TGAC---GGC-CGCCC-AGT-----GCGGACG-T--CGC-CAACCAAAGACAACTCTCAACAACGGATATCTTGGCTCCCGTATCGATGAAGAACGCAGCGAAATGCGATACGTAGTGTGAATTGCAGATAATGTGAATCATCGAATCTTTGAACGCAAATTGCACTCGAGGCTCCGGCCAAGAGTATGTCTGCCTCAGCGTCGGCTT-TACCC--TCA-CCCC-C-----------CA-A-T-C--G--------GGAGGC--GT-GGACCTGGCAGTCCCGG---------TC---GGCAA--CGACCGGGTCCGCTGAAGACCAGAGGCTCGAGCAAGGA-CCCG---C-A-TGGG-A-AAA-CAGTCTGGTAGGTGA-CCC-----GA-AA------GGG---CGCATGCC-GCTGTTCG-CCC-GGAGC-C-TTGCTGGA-AGCCG-GCAGGAATCGTC-GGTCGCCC-------TTA-GCG----GGGC--GGC-CG-----TGCG-A----ACAC-CCT-TTTCGACCnnnnnnnnnnnnnnn
>C20_AY293946_Coccomyxa_sp
nCATCGATCAAAC-ACAA--A-CC--GCGAACCA-AC--GA-ATC-CCCGCA----GG-C-----G-----------GCC-----------------C-------TACCC--------G-------GGCT--GC-C-T-----G-------TGC--GCTT-G-TC----CCTGATCGG-CGCCCCGG-TTTT-CGGGG-A-CCG-GTGAGGTCTGGC-GGGCTG-GGGAG------GCCT--C---TTT---CCC--TCT-AGG---GGG-A-AA--GGGCC---GAA-CCC-G---GTCGG--CAAAA-C-CCC-ATT-C-AA-TCCAAAAACCCGAAACGTACTAAAGACTT--TGAC---GGC-CGCCC-AGT-----GCGGACG-T--CGC-CAACCAAAGACAACTCTCAACAACGGATATCTTGGCTCCCGTATCGATGAAGAACGCAGCGAAATGCGATACGTAGTGTGAATTGCAGATAATGTGAATCATCGAATCTTTGAACGCAAATTGCACTCGAGGCTCCGGCCAAGAGTATGTCTGCCTCAGCGTCGGCTT-TACCC--TCA-CCCCCC-----------CA-A-T-C--G--------GGAGGC--GT-GGACCTGGCAGTCCCGG---------TC---GGCAA--CGACCGGGTCCGCTGAAGACCAGAGGCTCGAGCAAGGA-CCCG---C-A-TGGG-A-AAA-CAGTCTGGTAGGTGA-CCC-----GC-AA------GGG---CGCATGCC-GCTGTTCG-CCT-GGAGC-C-TTGCTGGA-AGCCG-GCAGGAATCGTC-GGTCGCCC-------TTA-GCG----GGGC--GGC-CG-----TGCG-A----ACAC-CCT-TTTCGACCnnnnnnnnnnnnnnn
>C2_AY293940_Coccomyxa_sp
nCATCGATCAAAC-ACAA--A-CC--GCGAACCA-AC--GT-ATC-CCCGCA----GG-C-----G-----------GCC-----------------C-------TACCC--------G-------GGCT--GC-C-T-----G-------TGC--GCTT-G-TC----CCTGATCGG-CGCCCCGG-TTTT-CGGGG-A-CCG-GTGAGGTCTGGC-GGGCTG-GGGAG------GCCT--C---TTT---CCC--TCT-AGG---GGG-A-AA--GGGCC---GAA-CCC-G---GTCGG--CAAAA-C-CCC-ATT-C-AA-TCCA-AAACCCGAAACGTACTAAAGACTT--TGAC---GGC-CGCCC-AGT-----GCGGACG-T--CGC-CAACCAAAGACAACTCTCAACAACGGATATCTTG-CTCCCGTATCGATGAAGAACGCAGCGAAATGCGATACGTAGTGTGAATTGCAGATAATGTGAATCATCGAATCTTTGAACGCAAATTGCACTCGAGGCTCCGGCCAAGAGTATGTCTGCCTCAGCGTCGGCTT-TACCC--TCA-CCCCCC-----------CA-A-T-C--G--------GGAGGC--GT-GGACCTGGCAGTCCCGG---------TC---GGCAA--CGACCGGGTCCGCTGAATACCAGAGGCTCGAGCAAGGA-CCCG---C-A-TGGG-A-AAA-CAGTCTGGTAGGTGA-CCC-----GG-AA------GGG---CGCATGCC-GCTGTTCG-CCT-GGAGC-C-TTGCTGGA-AGCCG-GCAGGAATCGTC-GGTCGCCC-------TTA-GCG----GGGC--GGC-CG-----TGCG-A----ACAC-CCT-TTTCGACCnnnnnnnnnnnnnnn
>C16_AY293947_Coccomyxa_sp
nCATCGATCAAAC-ACAA--A-CC--GCGAACCA-AC--GT-ATC-CCCGCA----GG-C-----G-----------GCC-----------------C-------TACCC--------G-------GGCT--GC-C-T-----G-------TGC--GCTT-G-TC----CCTGATCGG-CGCCCCGG-TTCT-CGGGG-C-CCG-GTGAGGTCTGGC-GGGCTG-GGGAG------GCCT--C---TTT---CCC--TCT-AGG---GGG-A-AA--GGGCC---GAA-CCC-G---GTCGC--CAAAA-C-CCC-ATT-C-AA-TCCA-AAACCCGAAACGTTCTAAAGACTT--TGAC---GGC-CGCCC-AGT-----GCGGACG-T--CGC-CAACCAAAGACAACTCTCAACAACGGATATCTTG-CTCCCGTATCGATGAAGAACGCAGCGAAATGCGATACGTAGTGTGAATTGCAGATAATGTGAATCATCGAATCTTTGAACGCAAATTGCACTCGAGGCTCCGGCCAAGAGTATGTCTGCCTCAGCGTCGGCTT-TACCC--TCA-CCCC-C-----------CA-A-C-C--G--------GGAGGC--GT-GGACCTGGCAGTCCCGG---------TC---GGCAA--CGACCGGGTCCGCTGAAGACCAGAGGCTCGAGCAAGGA-CCCG---C-A-TGGG-A-AAA-CAGTCTGGTAGGTGA-CCC-----GA-AA------GGG---CGCATGCC-GCTGTTCG-CCC-GGAGC-C-TTGCTGGA-AGCCG-GCAGGAATCGTC-GGTCGCCC-------TTA-GCG----GGGC--GGC-CG-----TGCG-A--A-ACAC-CCT-TTTCGACCnnnnnnnnnnnnnnn
>C15_AY293939_Coccomyxa_sp
nCATCGATCAAAC-ACAA--A-CC--GCGAACCA-AC--GT-ATC-CCCGCA----GG-C-----G-----------GCC-----------------C-------TACCC--------G-------GGCT--GC-C-T-----G-------TGC--GCTT-G-TC----CCTGATCGG-CGCCCCGG-TTCT-CGTGG-A-CCG-GTGAGGTCTGGC-GGGCTG-GGGAG------GCCT--C---TTT---CCC--TCT-AGG---GGG-A-AA--GGGCC---GAA-CCC-G---GTCGC--CAAAA-C-CCC-ATT-C-AA-TCCA-AAACCCGAAACGTGCTAAAGACTT--TGAC---GAC-CGCCC-AGT-----GCGGACG-T--CGC-CAACCAAAGACAACTCTCAACAACGGATATCTTG-CTCCCGTATCGATGAAGAACGCAGCGAAATGCGATACGTAGTGTGAATTGCAGATAATGTGAATCATCGAATCTTTGAACGCAAATTGCACTCGAGGCTCCGGCCAAGAGTATGTCTGCCTCAGCGTCGGCTT-TACCC--TCA-CCCTCC-----------CA-A-T-C--G--------GGAGGC--GT-GGACCTGGCAGTCCCGG---------TC---GGCAA--CGACCGGGTCCGCTGAAGACCAGAGGCTCGAGCAAGGA-CCCG---C-A-TGGG-A-AAA-CAGTCTGGTAGGTGA-CCC-----GC-AA------GGG---CGCATGCC-GCTGTTCG-CCC-GGAGC-C-TTGCTGGA-AGCCG-GCAGGAATCGTC-GGTCGCCC-------TTA-GCG----GGGC--GGC-CG-----TGCG-A----ACAC-CCT-TTTCGACCnnnnnnnnnnnnnnn
>KN_2011_T1_HE586550_Coccomyxa_sp
GCATCGATCAAAC-ACAA--A-CC--GCGAACCA--C--GT-ATC-CCCACT----GCGC-----G-----------GCC------------------------CTCCT----------CGGA---GGCC--GACAGT-----G-------CGC----CT-G-TC----CCTGACCGT-GTCCTCGG-TTCT-CGAGG-C-GCG-G-AAGGTCTGGC-GGGCCG-GGGAG------ACCT--C---TCTCCGATC----T-ACCC--GATCG-GAT--GAC----GTC-TTTCG--GGTCGG--CAAAA-C-CCC-AAT-C-ACAACCACAACCCAACAA-AGCCTGAAGCTGT--CGAC---GGC-TGCC--TCGTG---CGGTCGT-C---AC-CAACCAATGACAACTCTCAACAATGGATGTCTTGGCTCCCGTATCGATGAAGAACGCAGCGAAATGCGATACGTAGTGTGAATTGCAGATAATGTGAATCATCGAATCTTTGAACGCAAATTGCACTCGAGGCTCCGGCCAAGAGTATGTCTGCCTCAGCGTCGGCTT-CACCCTCTCG-CCCCCCC----------GT-CACAC--G---------GGGC--GGC-GGACATGGCAGTCCCGG---------TCG--ATCCG----ACCGGGTCCGCTGAAGACCAGAGGCTCGAGCAAGGA-CCCA---A-T-CGGG-A-CAA-CAGTCTGGTAGGTGACCCG-----CA-A-------GGG-ATCGCATGCC-GCTGTCGG-CCC-GGGAC-T-TTGCTGGA-GGCCG-GTAGGCG-----CGGCCG----------GTT-ATG-----GGAA---C-CG------GCG-C--A-TCAT-CTC-ATTCGACCTGAGTTCAGGCAAGG
>KN_2011_E4_HE586513_Coccomyxa_sp
gcatcgatcaaac-acaa--a-cc--gcgaaccc-ac--gt-atc-cccgcg----gc-c-----t-----------tct--gtctt-------tc-t------cttcgg--------ggaaagagagcc--gg-c-c-----g-------tgc--gctt-g-tc----cctgtccgg---ttccgc-ttcg--gcgg-a-aag-ggcaggtctagc-gggctg-gggag------gccg--c---tct---ccc--tta-acc---ggg-g-ga--gggcc---gaa-ccccg---gctgg--caaaaac-ccc-att-c-ga-tcca-aaaccagwaaataactgaagatcc--ggac---agc-tgttcaaga-----acagccg-t--ctc-caaccaaagacaactctcaacaacggatatcttggctcccgtatcgatgaagaacgcagcgaaatgcgatacgtagtgtgaattgcagataatgtgaatcatcgaatctttgaacgcaaattgcactcgaggctccggccgagagtatgtctgcctcagcgtcggctt-caccc--tca-cccctct----------cc-a-c-c--g--------agaggc--gt-ggacctggccgtcccgg---------tt---aatg---caaccgggtctgccgaagaacagaggctcgaacgagga-ccca---a-t-cggg-a-caa-cagtctggtaggtga-ccc-----gt-ca------ggg-atcgcatgcc-gctgtcgg-ccc-gggac-c-tcgttgta-agccg-gcaggaatcggc-ggtcgctt---tttttta-graaaaggagc--ggc-cg-----cacg-a--c-acac-cct-tttcgacctgagttnnnnnnnnn
>CCAP_1660_13_AB260896
gcatcgatcgaac-acaa--a-cc--gcgaaccc-ac--gt-atc-cccgca----ga-a-----g-----------gct-----------ttttc-t-------acaag--------aggaagc---c---gg-c-t-----g-------tgc--gctt-g-tc----cccgtccgg------cgc-tccg--gcg--a-ccg-gtcgggtctggc-gggccg-gggag------gccg--c---att---tcc--cta-acc---ggg-a-ggcag--cctc-gaa-acccg---gctgg--cgaaa-c-ccc-att-c-aa-tcca-caaccggaatacacctgaagatct--cgac---ggc-cgtatt-tt-----gcggtcg-t--ctc-caaccgaagacaactctcaacaacggatatcttggctcccgtatcgatgaagaacgcagcgaaatgcgatacgtagtgtgaattgcagataatgtgaatcatcgaatctttgaacgcaaattgcactcgaggctccggccgagagtatgtctgcctcagcgtcggctt-caccc--tca-cccctcc----------ttta-cac--g--------ggaggc--gt-ggacctggccgtcccgg---------tt---gatc---tgaccgggtctgccgaagaacagaggctcgaacgagga-cccg---a-t-cggg-a-caa-cagtctggtaggtga-ccc-----gt-ca------ggg-atcgcatgcc-gctgtcgg-ccc-gggac-c-tcgttgta-agccg-gcaggaatcgcc-ggtctt----tctc-tca-aca----gggaaaggc-cg-----cgcg-a--c-acac-cct-ttnnnnnnnnnnnnnnnnnnnnn
>KN_2011_T5_HE586551_Coccomyxa_sp
nnnnnnnnnnnnn-nnnn--n-nn--nnnaaccc-ac--gt-atc-cccgcg----gc-c-----t-----------tct--gtctt-------tc-t------cttcgg--------ggaaagagagcc--gg-c-c-----g-------tgc--gctt-g-tc----cctgtccgg---ttccgc-ttcg--gcgg-a-aag-ggcaggtctagc-gggctg-gggag------gccg--c---tct---ccc--tta-acc---ggg-g-ga--gggcc---gaa-ccccg---gctgg--caaaaac-ccc-att-c-ga-tcca-aaaccagtaaataactgaagatcc--ggac---agc-tgttcaaga-----acagccg-t--ctc-caaccaaagacaactctcaacaacggatatcttggctcccgtatcgatgaagaacgcagcgaaatgcgatacgtagtgtgaattgcagataatgtgaatcatcgaatctttgaacgcaaattgcactcgaggctccggccgagagtatgtctgcctcagcgtcggctt-caccc--tca-cccctct----------cc-a-c-c--g--------agaggc--gt-ggacctggccgtcccgg---------tt---aatg---caaccgggtctgccgaagaacagaggctcgaacgagga-ccca---a-t-cggg-a-caa-cagtctggtaggtga-ccc-----gt-ca------ggg-atcgcatgcc-gctgtcgg-ccc-gggac-c-tcgttgta-agccg-gcaggaatcggc-ggtcgctt---tttttta-graaaaggagc--ggc-cg-----cacg-a--c-acac-cct-tnnnnnnnnnnnnnnnnnnnnnn
>Rikkinen_004009_AY333648_of_Nephroma_arcticum
gcatcgatcaaac-acaa--a-cc--gcgaaccc-ac--gt-atc-cccgcg----gc-c-----t-----------tct--gtctt-------tc-t------cttcgg--------ggaaagagagcc--gg-c-c-----g-------tgc--gctt-g-tc----cctgtccgg---ttccgc-ttcg--gcgg-a-aag-ggcaggtctagc-gggctg-gggag------gccg--c---tct---ccc--tta-acc---ggg-g-ga--gggcc---gaa-ccccg---gctgg--caaaaac-ccc-att-c-ga-tcca-aaaccagnaaataactgaagatcc--ggac---agc-tgttcaaga-----acagccg-t--ctc-caaccaaagacaactctcaacaacggatatcttggctcccgtatcgatgaagaacgcagcgaaatgcgatacgtagtgtgaattgcagataatgtgaatcatcgaatctttgaacgcaaattgcactcgaggctccggccgagagtatgtctgcctcagcgtcggctt-caccc--tca-cccctct----------cc-a-c-c--g--------agaggc--gt-ggacctggccgtcccgg---------tt---aatg---caaccgggtctgccgaagaacagaggctcgaacgagga-ccca---a-t-cggg-a-caa-cagtctggtaggtga-ccc-----gt-ca------ggg-atcgcatgcc-gctgtcgg-ccc-gggac-c-tcgttgta-agccg-gcaggaatcggc-ggtcgcnnnnnnnnnnnnnnnnnnnnnnnnnnnnnnnnnnnnnnnnnnnnnnnnnnnnnnnnnnnnnnnnnnnnnnnnnnnnnnn
>Ulvinen_15_July_1999_AY333649_of_Nephroma_expallidum
gcatcgatcaaac-acaa--a-cc--gcgaaccc-ac--gt-atc-cccgcg----gc-c-----t-----------tct--gtctt-------tc-t------cttcgg--------ggaaagagagcc--gg-c-c-----g-------tgc--gctt-g-tc----cctgtccgg---ttccgc-ttcg--gcgg-a-aag-ggcaggtctagc-gggctg-gggag------gccg--c---tct---ccc--tta-acc---ggg-g-ga--gggcc---gaa-ccccg---gctgg--caaaaac-ccc-att-c-ga-tcca-aaaccagtaaataactgaagatcc--ggac---agc-tgttcaaga-----acagccg-t--ctc-caaccaaagacaactctcaacaacggatatcttggctcccgtatcgatgaagaacgcagcgaaatgcgatacgtagtgtgaattgcagataatgtgaatcatcgaatctttgaacgcaaattgcactcgaggctccggccgagagtatgtctgcctcagcgtcggctt-caccc--tca-cccctct----------cc-a-c-c--g--------agaggc--gt-ggacctggccgtcccgg---------tt---aatg---caaccgggtctgccgaagaacagaggctcgaacgagga-ccca---a-t-cggg-a-caa-cagtctggtaggtga-ccc-----gt-ca------ggg-atcgcatgcc-gctgtcgg-ccc-gggac-c-tcgttgta-agccg-gcaggaatcggc-ggtcgcnnnnnnnnnnnnnnnnnnnnnnnnnnnnnnnnnnnnnnnnnnnnnnnnnnnnnnnnnnnnnnnnnnnnnnnnnnnnnnn
>KN_2011_E5_HE586545_Coccomyxa_sp
gcatcgatcaaac-acaa--a-cc--gcgaaccc-ac--gt-atc-cccgcg----gc-c-----t-----------tct--gtctt-------tc-t------cttcgg--------ggaaagagagcc--gg-c-c-----g-------tgc--gctt-g-tc----cctgtccgg---ttccgc-ttcg--gcgg-a-aag-ggcaggtctagc-gggctg-gggag------gccg--c---tct---ccc--tta-acc---ggg-g-ga--gggcc---gaa-ccccg---gctgg--caaaaac-ccc-att-c-ga-tcca-aaaccagwaaataactgaagatcc--ggac---agc-tgttcaaga-----acagccg-t--ctc-caaccaaagacaactctcaacaacggatatcttggctcccgtatcgatgaagaacgcagcgaaatgcgatacgtagtgtgaattgcagataatgtgaatcatcgaatctttgaacgcaaattgcactcgaggctccggccgagagtatgtctgcctcagcgtcggctt-caccc--tca-cccctct----------cc-a-c-c--g--------agaggc--gt-ggacctggccgtcccgg---------tt---aatg---caaccgggtctgccgaagaacagaggctcgaacgagga-ccca---a-t-cggg-a-caa-cagtctggtaggtga-ccc-----gt-ca------ggg-atcgcatgcc-gctgtcgg-ccc-gggac-c-tcgttgta-agccg-gcaggaatcggc-ggtcgctt---tttttta-graaaaggagc--ggc-cg-----cacg-a--c-acac-cct-tttcgnnnnnnnnnnnnnnnnnn
>Wehr_59_AY333647_of_Nephroma_arcticum
gcatcgatcaaac-acaa--a-cc--gcgaaccc-ac--gt-atc-cccgcg----gc-c-----t-----------tct--gtctt-------tc-t------cttcgg--------ggaaagagagcc--gg-c-c-----g-------tgc--gctt-g-tc----cctgtccgg---ttccgc-ttcg--gcgg-a-aag-ggcaggtctagc-gggctg-gggag------gccg--c---tct---ccc--tta-acc---ggg-g-ga--gggcc---gaa-ccccg---gctgg--caaaaac-ccc-att-c-ga-tcca-aaaccagaaaataactgaagatcc--ggac---agc-tgttcaaga-----acagccg-t--ctc-caaccaaagacaactctcaacaacggatatcttggctcccgtatcgatgaagaacgcagcgaaatgcgatacgtagtgtgaattgcagataatgtgaatcatcgaatctttgaacgcaaattgcactcgaggctccggccgagagtatgtctgcctcagcgtcggctt-caccc--tca-cccctct----------cc-a-c-c--g--------agaggc--gt-ggacctggccgtcccgg---------tt---aatg---caaccgggtctgccgaagaacagaggctcgaacgagga-ccca---a-t-cggg-a-caa-cagtctggtaggtga-ccc-----gt-ca------ggg-atcgcatgcc-gctgtcgg-ccc-gggac-c-tcgttgta-agccg-gcaggaatcggc-ggtcgcnnnnnnnnnnnnnnnnnnnnnnnnnnnnnnnnnnnnnnnnnnnnnnnnnnnnnnnnnnnnnnnnnnnnnnnnnnnnnnn
>KN_2011_A1_HE586526_Pseudococcomyxa_sp
nnnnnnnnnnaac-acac--a-cc--gcgaaccc-ac--gt-atc-cccgcg----gg-c-----g-----------gct---mctt--------ttc------cttcgt--------gagaagtcagcc--gg-c-t-----g-------tgc--gctt-g-tc----cctg-ccg---------c-aaca---------ccg-g-caggtctggc-gggccg-gggag------gccg--c---tct---cct--cta-acc---ggg-a-ga--ggacc---taa-tcc-g---gtcgg--caaaa-c-ccc-aat-c-ga-tccc-aa-ccagaaaccgcctgaagacgt--cgac---ggc-tgt-ct-g------acagccg-t--ctc-caaccaaagacaactctcaacaacggatatcttggctcccgtatcgatgaagaacgcagcgaaatgcgatacgtagtgtgaattgcagataatgtgaatcatcgaatctttgaacgcaaattgcactcgaggctccggccgagagtatgtctgcctcagcgtcggctt-taccc--tca-cccctct-----------t-t-c-a-----------agaggc--gt-ggacctggccgtcccgg---------tt---rayt---taaccgggtctgccgaagaacagaggctcgaacgagga-ccca---a-t-cggg-a-cga-cwgtctggtaggtga-ccc-----gc-ca------ggg-atcgcatgcc-gccgtcgg-ccc-gggac-c-tcgttgta-agccg-gcaggaatcgtc-ggccgctc--------tc-c------gaga--agc-cg-----tgcg-a--c-acac-ccc-ttnnnnnnnnnnnnnnnnnnnnn
>S2_HQ335215_Coccomyxa_sp
nnnnnnnnnnnnnnnnnnnnnnnnnnnnnnnnnnnnnnnnnnnnnnnnnnnnnnnnnnnnnnnnnnnnnnnnnnnnnnnnnnnnnnnnnnnnnnngcc------tttttt-------aacgaagacagcc--gg-c-t-----g-------tgc--gctt-g-tc----cctgtccca--ggcgccc-ttcg--ggg--a-cct-ggcaggtctggc-gggctg-gggag------gccg--c---tct---cct--ctg-acc---ggg-a-ga--gggcc---gaa-ccccg---gctgg--caaaaac-ccc-att-c-aa-tcca-aaaccagaaacttgctgaagatcc--cgac---ggc-tgt-cca-------acagtcg-t--ctc-caaccaaagacaactctcaacaacggatatcttggctcccgtatcgatgaagaacgcagcgaaatgcgatacgtagtgtgaattgcagataatgtgaatcatcgaatctttgaacgcaaattgcactcgaggctccggccgagagtatgtctgcctcagcgtcggctt-taccc--tca-cccctcc----------ga-t-g-a--g---------gaggc--gt-ggacctggccgtcccgg---------tt----tt----caaccgggtctgccgaagaacagaggctcgaacgagga-cccc---a-t-cggg-a-caa-cagtctggtaggtga-ccc-----gt-ca------ggg-atcgcatgcc-gctgtcgg-ccc-gggac-c-tcgttgta-agccg-gcaggaatcgcc-ggtcgctc---cttg----gaaaaagaagc--ggc-cg-----cgcg-a--c-acac-cct-tttcgacctgagttnnnnnnnnn
>S10_HQ335216_Coccomyxa_sp
nnnnnnnnnnnnnnnnnnnnnnnnnnnnnnnnnnnnnnnnnnnnnnnnnnnnnnnnnnnnnnnnnnnnnnnnnnnnnnnnnnnnnnnnnnnnnnngcc------tttttt-------aacgaagacagcc--gg-c-t-----g-------tgc--gctt-g-tc----cctgtccca--ggcgccc-ttcg--ggg--a-cct-ggcaggtctggc-gggctg-gggag------gccg--c---tct---cct--ctg-acc---ggg-a-ga--gggcc---gaa-ccccg---gctgg--caaaaac-ccc-att-c-aa-tcca-aaaccagaaacttgctgaagatcc--cgac---ggc-tgt-cca-------acagtcg-t--ctc-caaccaaagacaactctcaacaacggatatcttggctcccgtatcgatgaagaacgcagcgaaatgcgatacgtagtgtgaattgcagataatgtgaatcatcgaatctttgaacgcaaattgcactcgaggctccggccgagagtatgtctgcctcagcgtcggctt-taccc--tca-cccctcc----------ga-t-g-a--g---------gaggc--gt-ggacctggccgtcccgg---------tt----tt----caaccgggtctgccgaagaacagaggctcgaacgagga-cccc---a-t-cggg-a-caa-cagtctggtaggtga-ccc-----gt-ca------ggg-atcgcatgcc-gctgtcgg-ccc-gggac-c-tcgttgta-agccg-gcaggaatcgcc-ggtcgctc---cttg----gaaaaagaagc--ggc-cg-----cgcg-a--c-acac-cct-tttcgacctgagttnnnnnnnnn
>GSE4G_HE586518_Choricystis_sp_SS
gcatcgatcgaac-acaa--a-cc--gcgaacca-ac--gt-atc-cccgcg----gc-c-----g-----------gtg--------------gctc-----tcttctcc-------gaagaagcagcc--gg-c-c-----g-------tgc--gctt-g-tc----cctgtccgg----agccc-ttcg--gggc--gccgaggcaggtctggc-gggctg-gggag------gccg--t---tct---cct--ctc-acc---ggg-a-ga--gcgcc---gaa-ccc-g---gctgg--cgaaaac-ccc-act-c-aa-tcca-aaacccaagcatttctgaagatct--tgac---ggc-cgcct-ggc-----gcggtcg-t--ctc-caaccaaagacaactctcaacaacggatatcttggctcccgtatcgatgaagaacgcagcgaaatgcgatacgtagtgtgaattgcagataatgtgaatcatcgaatctttgaacgcaaattgcactcgaggctccggccgagagtatgtctgcctcagcgtcggctt-caccc--tca-cccctcc----------tc-a-c-c--g--------ggaggc--gt-ggacctggccgtcccgg---------tc---gttg---cgaccgggtccgccgaagaacagaggctcgaacgagga-ccca---a-t-cggg-a-caa-cagtctggtaggtga-ccc-----gc-ga------ggg-atcgcatgcc-gctgtcgg-ccc-gggac-c-tcgttgta-agccg-gcaggaatcgcc-ggtcgacc---tttcctg-accgaaag-gc--aac-cg-----cgcg-a--c-acac-cct-tnnnnnnnnnnnnnnnnnnnnnn
>KN_2011_C1_HE586527_Coccomyxa_sp
nnnnnnnnnnnnnnnnnnnnnnnnnnnnnnnnnnnnC--GT-ATC-CCCGCA----GG-C-----G-----------GCC-----------------C-------CACCC--------G-------GGCC--GC-C-T-----G-------TGC--GCCT-G-TC----CCTGATCGG-CGCCCCGG-TTCT-CGGGG-A-CCG-GTCAGGTCTGGC-GGGCTG-GGGAG------GCCT--C---TT----CCC--TTC-ACC---GGG-A--A--GGGCC---RAA-CCC-G---GTCGG--CAAAACC-CCC-AAT-C-AAATCCA-CAACCCGAAACATCCTAAAGATAT--TGAC---GGC-CGCCC-TGT-----GCGGACG-T--CGC-CAACCAAAGACAACTCTCAACAACGGATATCTTGGCTCCCGTATCGATGAAGAACGCAGCGAAATGCGATACGTAGTGTGAATTGCAGATAATGTGAATCATCGAATCTTTGAACGCAAATTGCACTCGAGGCTCCGGCCAAGAGTATGTCTGCCTCAGCGTCGGCTT-TACCC--TCA-CCCCCC-----------CA-A-T-C--G---------GGGGC--GT-GGACCTGGCAGTCCCGG---------TC---GGCAA--CGACCGGGTCCGCTGAAGACCAGAGGCTCGAGCAAGGA-CCCA---C-A-TGGG-A-AAA-CAGTCTGGTAGGTGA-CCC-----GC-GA------GGG---CGCATGCC-ACTGTTCG-CCC-GGAGA-C-TTGCTGGA-AGCCG-GCAGGAATCGCC-GGTCGCCC-------TTA-GCG----GGGC--GCC-CG-----TGCG-A--C-ACAC-CCT-TTTCGACCTGAGTTCAGGCAAGA
>KN_2011_U5_HE586557_Coccomyxa_sp
nnnnnnnnnnnnnnnnnnnnnnnc--gcgaacca-ac--gt-atc-cccgca----gg-a-----g-----------gcc-----------------c-------taccc--------g-------ggcc--tc-c-t-----g-------tgc--gctt-g-tc----cctgatcgg-cgccccgg-ttct-cgggg-a-ccg-gtgaggtctggc-gggctg-gggag------gcct--c---ttt---t-c--tct-c-g---ggg-a-aa--gggcc---gaacccc-g---gccgg--caaaacc-ccc-atc-c-aa-tcc--aaaccagaaatcatctaaagattt---gac---ggc-cgccc-agt-----gcggacg-t--cgc-caaccaaagacaactctcaacaacggatatcttggctcccgtatcgatgaagaacgcagcgaaatgcgatacgtagtgtgaattgcagataatgtgaatcatcgaatctttgaacgcaaattgcactcgaggctccggccaagagtatgtctgcctcagcgtcggctt-taccc--tca-cccccc-----------ca-g-t-c--g--------ggaggc--gt-ggacctggcagtcccgg---------tc---ggcaa--cgaccgggtccgctgaagaccagaggctcgagcaagga-ccca---c-a-tggg-a-aaa-cagtctggtaggtga-ccc-----ga-aa------gggg--cgcatgcc-gctgctcg-ccc-ggaac-c-ttgttgga-agccg-gcaggaatcgtc-ggtcgctc-------tta-gcg----gggc--ggc-cg-----tgcg-a----acac-cct-tttcgacctgagttcaggcaaga
>Rikkinen_98A16_AY333650
gcatcgatcaaac-acaa--a-cc--gcgaacca-ac--gt-atc-cccgca----gg-c-----g-----------gcc-----------------c-------taccc--------g-------ggct--gc-c-t-----g-------tgc--gctt-g-t-----cctgatcgg-cgccccgg-ttct-cgggg-c-ccg-gtgaggtctggc-gggctg-gggag------gcct--c---ttt---ccc--tcc-aag---ggg-a-aa--gggcc---gaa-ccc-g---gtcgg--caaaaac-ccc-act-c-aa-tcca-aaacccgaatcgtactgaagattt--tgac---ggc-cgccc-agt-----gcggacg-t--cgc-caaccaaagacaactctcaacaacggatatcttggctcccgtatcgatgaagaacgcagcgaaatgcgatacgtagtgtgaattgcagataatgtgaatcatcgaatctttgaacgcaaattgcactcgaggctccggccaagagtatgtctgcctcagcgtcggctt-taccc--tca-cccctc---------ccca-a-t-c--g--------ggaggc--gt-ggacctggcagtcccgg---------tc---ggcaa--cgaccgggtccgctgaagaccagaggctcgagcaagga-ccca---c-a-tggg-a-aaa-cagtctggtaggtga-ccc-----ga-aa------ggg---cgcatgcc-gctgttcg-ccc-ggagc-c-ttgctgga-agccg-gcaggaatcgtc-ggtcgcnnnnnnnnnnnnnnnnnnnnnnnnnnnnnnnnnnnnnnnnnnnnnnnnnnnnnnnnnnnnnnnnnnnnnnnnnnnnnnn
>KN_2011_U1_HE586553_Coccomyxa_sp
gcatcgatcaaac-acaa--a-cc--gcgaacca-ac--gt-atc-cccgca----gg-c-----g-----------gcc-----------------c-------taccc--------g-------ggct--gc-c-t-----g-------tgc--gctt-g-tc----cctgatcgg-cgccccgg-ttct-cgggg-a-ccg-gtgaggtctggc-gggctg-gggag------gcct--c---ttt---ccc--tcttagg---ggg-a-aa--gggcc---gaa-ccc-g---gtcgg--caaaa-c-ccc-att-c-aa-tcca-aaacccgaaacgtactaaagactt--tgac---ggc-cgccc-agt-----gcggacg-t--cgc-caaccaaagacaactctcaacaacggatatcttggctcccgtatcgatgaagaacgcagcgaaatgcgatacgtagtgtgaattgcagataatgtgaatcatcgaatctttgaacgcaaattgcactcgaggctccggccaagagtatgtctgcctcagcgtcggctt-taccc--tca-ccctcc-----------ca-a-t-c--g--------ggaggc--gt-ggacctggcagtcccgg---------tc---ggcaa--cgaccgggtccgctgaagaccagaggctcgagcaagga-cccg---c-a-tggg-a-aaa-cagtctggtaggtga-ccc-----gc-aa------ggg---cgcatgcc-gctgttcg-ccc-ggagc-c-ttgctgga-agccg-gcaggaatcgtc-ggtcgccc-------tta-gcg----gggc--ggc-cg-----tgcg-a----acac-cct-tttcgacctnnnnnnnnnnnnnn
>C12_AY293932_Coccomyxa_sp
ncatcgatcaaac-acaa--a-cc--gcgaacca-ac--gt-atc-cccgca----gg-c-----g-----------gcc-----------------c-------taccc--------g-------ggct--gc-c-t-----g-------tgc--gctt-g-tc----cctgatcgg-cgccccgg-ttct-cgggg-c-ccg-gtgaggtctggc-gggctg-gggag------gcct--c---ttt---ccc--tct-agg---ggg-a-aa--gggcc---gaa-ccc-g---gtcgg--caaaa-c-ccc-att-c-aa-tcca-aaacccgaaacgtactaaagactt--tgac---ggc-cgccc-agt-----gcggacg-t--cgc-caaccaaagacaactctcaacaacggatatcttggctcccgtatcgatgaagaacgcagcgaaatgcgatacgtagtgtgaattgcagataatgtgaatcatcgaatctttgaacgcaaattgcactcgaggctccggccaagagtatgtctgcctcagcgtcggctt-taccc--tca-cccccc-----------ca-a-t-c--g--------ggaggc--gt-ggacctggcagtcccgg---------tc---ggcaa--cgaccgggtccgctgaagaccagaggctcgagcaagga-cccg---c-a-tggg-a-aaa-cagtctggtaggtga-ccc-----gc-aa------ggg---cgcatgcc-gctgttcg-ccc-ggagc-c-ttgctgga-agccg-gcaggaatcgtc-ggtcgccc-------tta-gcg----gggc--ggc-cg-----tgcg-a----acac-cct-tttcgaccnnnnnnnnnnnnnnn
>KN_2011_U3_HE586554_Coccomyxa_sp
GCATCGATCAAAC-ACAA--A-CC--GCGAACCA-AC--GT-ATC-CCCGCA----GG-C-----G-----------GCC-----------------C-------TACCC--------G-------GGCT--GC-C-T-----G-------TGC--GCTT-G-TC----CCTGATCGG-CGCCCCGG-TTTT-CGGGG-A-CCG-GTGAGGTCTGGC-GGGCTG-GGGAG------GCCT--C---TTT---CCC--TCT-AGG---GGG-A-AA--GGGCC---GAA-CCC-G---GTCGG--CAAAA-C-CCC-ATT-C-AA-TCCA-AAACCCGAAACGTACTAAAGACTT--TGAC---GGC-CGCCC-AGT-----GCGGACG-T--CGC-CAACCAAAGACAACTCTCAACAACGGATATCTTGGCTCCCGTATCGATGAAGAACGCAGCGAAATGCGATACGTAGTGTGAATTGCAGATAATGTGAATCATCGAATCTTTGAACGCAAATTGCACTCGAGGCTCCGGCCAAGAGTATGTCTGCCTCAGCGTCGGCTT-TACCC--TCA-CCCCCC-----------CA-A-T-C--G--------GGAGGC--GT-GGACCTGGCAGTCCCGG---------TC---GGCAA--CGACCGGGTCCGCTGAAGACCAGAGGCTCGAGCAAGGA-CCCG---C-A-TGGG-A-AAA-CAGTCTGGTAGGTGA-CCC-----GM-AA------GGG---CGCATGCC-GCTGTTCG-CCY-GGAGC-C-TTGCTGGA-AGCCG-GCAGGARTCGTC-GGTCGCCC-------TTA-GCG----GGGC--GGC-CG-----TGCG-A----ACAC-CCT-TTTCGACCTGAGTTCAGGCAAGA
>CCAP_211_60_FR865679_Chlorella_saccharophila
GCATCGATCAAAC-ACAA--A-CC--GCGAACCG-AC--GT-ATC-CCCGCA----GA-C-----G-----------GCC----CTC--------TTT------CTTCGT--------GAA-AGAAAGCC--GG-C-T-----G-------TGC--GCTT-G-TC----CCTGTCCGG----CTCCT-TTCG--GGGAAGAACG-GGCAGGTCTGGC-GGGCTG-GGGAG------GCCG--C---TCT---CCT--CTA-ACC---GGG-A-GA--GGGCC---GAA-CCC-G---GCTGG--CAAAAAC-CCCnnnnnnnnnnnnnnnnnnnnnnnnnnnnnnnnnnnnnnnnnnnnnnnnnnnnnnnnnnnnnnnnnnnnnnnnnnnnnnnnnnnnnnnnnnnnnnnnnnnnnnnnnnnnnnnnnnnnnnnnnnnnnnnnnnnnnnnnnnnnnnnnnnnnnnnnnnnnnnnnnnnnnnnnnnnnnnnnnnnnnnnnnnnnnnnnnnnnnnnnnnnnnnnnnnnnnnnnnnnnnnnnnnnnnnnnnnnnnnnnnnnnnnnnnnnnnnnnnnnnnnnnnnnnnnnnnnnnnnnnnnnnnnnnnnnnnnnnnnnnnnnnnnnnnnnnnnnnnnnnnnnnnnnnnnnnnnnnnnnnnnnnnnnnnnnnnnnnnnnnnnnnnnnnnnnnnnnnnnnnnnnnnnnnnnnnnnnnnnnnnnnnnnnnnnnnnnnnnnnnnnnnnnnnnnnnnnnnnnnnnnnnnnnnnnnnnnnnnnnnnnnnnnnnnnnnnnnnnnnnnnnnnnnnnnnnnnnnnnnnnnnnnnnnnnnnnnnnnnnnnnnnnnnnnnnnnnnnnnnnnnnnnnnnnnnnnnnnnnnnnnnnnnnnnnnnnnnnnnnnnnnnnnnnnnn
