# Supplementary material for: DNA-Based Taxonomy in Ecologically Versatile Microalgae: A Re-Evaluation of the Species Concept within the Coccoid Green Algal Genus Coccomyxa (Trebouxiophyceae, Chlorophyta)
Source: PLoS One. 2016 Mar 30;11(3):e0151137. doi: 10.1371/journal.pone.0151137 (PMC4814044; doi:10.1371/journal.pone.0151137)
Supplement: S6 Dataset — Ambiguously aligned positions were eliminated by the program Gblocks. (FAS) [file pone.0151137.s006.fas]

>SAG_49_84_HG972998_Coccomyxa_sp
GCATCGATCGAACATCCACCGTGACCTCGTACAGCCGAGTCCGCTCGGCGCGCTCATTTTTTCGCTTCAGAAGAGGAATCTGGGCAGGCGGCTCGTCGGCATCACCGACGAG-----CTGGCTCAACCCCACT-AAACGCACCGAGCTGAAGCCCACTGCAAGCTACAAACCAATGACAACTCTCAACAACGGATATCTTGGCTCCCGTATCGATGAAGAACGCAGCGAAATGCGATACGTAGTGTGAATTGCAGATAATGTGAATCATCGAATCTTTGAACGCAAATTGCACTCGAGGCCCGGCCAAGAGTATGCCTGCCTCAGCGTCGGTTTACACCCTCAGAAGGACCTGGCTGTCCCGATCAATCGGGTCCGCTGAAGAACAGAGGCCCGAGCGTGGACCACTCCGGGCAACGTCTGGTAGGCGATTGCTGCATCGCATGCCGCTGTTGGCCGGGGACGCTGGAAGCCAGCAGGAAA----------------------AACATTCGACCTGAGTTCAGGCAAG
>SAG_2253_HG972996_Pseudococcomyxa_closterioides
GCATCGATCGAACACAAACCGGAACCCCGTATCCCCGCTCTTGATGAGTGCGCCTGCCCTGTGGATG------TCAGGTCTGGCGGGGGGGCCTTTCCTCTTCAGGAGGGGCCCCGGTCGGCAAAACCCCACT-AAATTCCAACGGCTGAAGCTCGACT-----AAAAAACCGAAGACAACTCTCAACAACGGATATCTTGGCTCCCGTATCGATGAAGAACGCAGCGAAATGCGATACGTAGTGTGAATTGCAGATAATGTGAATCATCGAATCTTTGAACGCAAATTGCACTCGAGGCCCGGCCGAGAGTATGTCTGCCTCAGCGTCGGCTTCACCCTCAATGTGGATCTGGCAGTCCCGGTGAACCGGGTCCGCTGAAGACCAGAGGCTCGAGCGAGGACCGATCGGGACAACGTCTGGTAGGTGTTTCCCGGGACGCATGCCGCTGTCGGCCGGGACCGCTGTAAGCCGGCAGGAATTTCGTGCGAAAAGCCTCGTTTCAACATTCGACCTGAGTTCAGGCAAG
>SAG_2254_HG972997_Pseudococcomyxa_closterioides
GCATCGATCGAACACAAACCGGAACCCCGTATCCCCGCTCTTGATGAGTGCGCCTGCCCTGTGGATG------TCAGGTCTGGCGGGGGGGCCTTTCCTCTTCAGGAGGGGCCCCGGTCGGCAAAACCCCACT-AAATTCCAACGGCTGAAGCTCGACT-----AAAAAACCGAAGACAACTCTCAACAACGGATATCTTGGCTCCCGTATCGATGAAGAACGCAGCGAAATGCGATACGTAGTGTGAATTGCAGATAATGTGAATCATCGAATCTTTGAACGCAAATTGCACTCGAGGCCCGGCCGAGAGTATGTCTGCCTCAGCGTCGGCTTCACCCTCAATGTGGATCTGGCAGTCCCGGTGAACCGGGTCCGCTGAAGACCAGAGGCTCGAGCGAGGACCGATCGGGACAACGTCTGGTAGGTGTTTCCCGGGACGCATGCCGCTGTCGGCCGGGACCGCTGTAAGCCGGCAGGAATTTCGTGCGAAAAGCCTCGTTTCAACATTCGACCTGAGTTCAGGCAAG
>CCAP_211_97_FN298928_Coccomyxa_sp
GCATCGATCGAACACAAACCGGAACCCCGTATCCCCGCTCTTGATGAGTGCGCCTGCCCTGTGGATG------TCAGGTCTGGCGGGGGGGCCTTTCCTCTTCAGGAGGGGCCCCGGTCGGCAAAACCCCACT-AAATTCCAACGGCTGAAGCTCGACT-----AAAAAACCGAAGACAACTCTCAACAACGGATATCTTGGCTCCCGTATCGATGAAGAACGCAGCGAAATGCGATACGTAGTGTGAATTGCAGATAATGTGAATCATCGAATCTTTGAACGCAAATTGCACTCGAGGCCCGGCCGAGAGTATGTCTGCCTCAGCGTCGGCTTCACCCTCAATGTGGATCTGGCAGTCCCGGTGAACCGGGTCCGCTGAAGACCAGAGGCTCGAGCGAGGACCGATCGGGACAACGTCTGGTAGGTGTTTCCCGGGACGCATGCCGCTGTCGGCCGGGACCGCTGTAAGCCGGCAGGAATTTCGTGCGAAAAGCCTCGTTTCAACATTCGACCTGAGTTCAGGCAAG
>CCAP_812_5_HG972995_Pseudococcomyxa_sp
GCATCGATCGAACACAAACCGGAACCCCGTATCCCCGCTCTTGATGAGTGCGCCTGCCCTGTGGATG------TCAGGTCTGGCGGGGGGGCCTTTCCTCTTCAGGAGGGGCCCCGGTCGGCAAAACCCCACT-AAATTCCAACGGCTGAAGCTCGACT-----AAAAAACCGAAGACAACTCTCAACAACGGATATCTTGGCTCCCGTATCGATGAAGAACGCAGCGAAATGCGATACGTAGTGTGAATTGCAGATAATGTGAATCATCGAATCTTTGAACGCAAATTGCACTCGAGGCCCGGCCGAGAGTATGTCTGCCTCAGCGTCGGCTTCACCCTCAATGTGGATCTGGCAGTCCCGGTGAACCGGGTCCGCTGAAGACCAGAGGCTCGAGCGAGGACCGATCGGGACAACGTCTGGTAGGTGTTTCCCGGGACGCATGCCGCTGTCGGCCGGGACCGCTGTAAGCCGGCAGGAATTTCGTGCGAAAAGCCTCGTTTCAACATTCGACCTGAGTTCAGGCAAG
>CAUP_H5101_HG972979_Choricystis_chodatii
GCATCGATCGAACACAAACCGGAACCTCGTTTCCCCGCTGGCGGCCAGTGCGCTTGCCCTGCCCGTGTCCGAGCCAGGTCTGGCGGGGGGGCCTCTCTCCGAATCGGATGACGTCGGCTGGGCCAACCCCAAT-GAACCGACAAAGCTGAAGCTGGGCGTGGACCAGCAACCAATGACAACTCTCAACAATGGATGTCTTGGCTCCCGTATCGATGAAGAACGCAGCGAAATGCGATACGTAGTGTGAATTGCAGATAATGTGAATCATCGAATCTTTGAACGCAAATTGCACTCGAGGCTCGGCCGAGAGTATGTCTGCCTCAGCGTCGGCTTCACCCCTCAGGCGGACGTGGCGGTCTCGGTCGACCGGGTCCGCTGAAGACCAGAGGCTCGAGCAAGGCCCAATCGGGACAACGTCTGGTAGGTGACTCCCGGGTCGCATGCCGCTGTCGGCCGGGACTGCTGGAGGCCGGAAGGCGCGCAC------CGGAACCG-CACCACTTTCGACCTGAGTTCAGGCAAG
>SAG_216_9a_FN298926_Pseudococcomyxa_simplex
GCATCGATCAAACACACACCGGAACCACGTATCCCCGCGGGCGGCCTGTGCGCTTGCCCTGTG-------CAAACAGGTCTGGCGGGGGGGCCGCTCTCCTTACCGGGAGAGCCCGGTCGGCAAAACCCCAAT-CAACCAGAACCGCTGAAGATCGACG--GACCTCCAACCAAAGACAACTCTCAACAACGGATATCTTGGCTCCCGTATCGATGAAGAACGCAGCGAAATGCGATACGTAGTGTGAATTGCAGATAATGTGAATCATCGAATCTTTGAACGCAAATTGCACTCGAGGCCCGGCCGAGAGTATGTCTGCCTCAGCGTCGGCTTTACCCTCAGCGTGGACCTGGCCGTCCCGGTTAACCGGGTCTGCCGAAGAACAGAGGCTCGAACGAGGACCAATCGGGACGACGTCTGGTAGGTGACCCGAGGGTCGCATGCCGCCGTCGGCCGGGACCGTTGTAAGCCGGCAGGAATCGGCTCTC---CGAGAAGACACCCCTTTCGACCTGAGTTCAGGCAAG
>CCAP_216_24_FN298927_Coccomyxa_sp
GCATCGATCGAACACAAACCGGAACCACGTATCCCCGCAGAAGGCCTGTGCGCTTGCCCCGCCGGCG--GGCGCCGGGTCTGGCGGGGGGGCCGCATTTCCCACCGGGAGGCCCCGGCTGGCGAAACCCCATTACAACCGGATACACTGAAGATCGACGTTTGCCTCCAACCGAAGACAACTCTCAACAACGGATATCTTGGCTCCCGTATCGATGAAGAACGCAGCGAAATGCGATACGTAGTGTGAATTGCAGATAATGTGAATCATCGAATCTTTGAACGCAAATTGCACTCGAGGCCCGGCCGAGAGTATGTCTGCCTCAGCGTCGGCTTCACCCTCAGCGTGGACCTGGCCGTCCCGGTTGACCGGGTCTGCCGAAGAACAGAGGCTCGAACGAGGACCGATCGGGACAACGTCTGGTAGGTGACCCGAGGGTCGCATGCCGCTGTCGGCCGGGACCGTTGTAAGCCGGCAGGAATCGTTTCTCCAGGGAAAGGACACCCTTTTCGACCTGAGTTCAGGCAAG
>SAG_216_2_HG972989_Coccomyxa_chodatii
GCATCGATCAAACACACACCGGAACCACGTATCCCCGCGGGCGGCCTGTGCGCTTGCCCTGCG-------CAAACAGGTCTGGCGGGGGGGCCGCTCTCCTCACCGGGAGAGTCCGGTCGGCAAAACCCCAAT-CAACCAGAACCGCTGAAGATCGACG--GACCTCCAACCAAAGACAACTCTCAACAACGGATATCTTGGCTCCCGTATCGATGAAGAACGCAGCGAAATGCGATACGTAGTGTGAATTGCAGATAATGTGAATCATCGAATCTTTGAACGCAAATTGCACTCGAGGCCCGGCCGAGAGTATGTCTGCCTCAGCGTCGGCTTTACCCTCAGCGTGGACCTGGCCGTCCCGGTTAACCGGGTCTGCCGAAGAACAGAGGCTCGAACGAGGACCAATCGGGACGACGTCTGGTAGGTGACCCGAGGGTCGCATGCCGCCGTCGGCCGGGACCGTTGTAAGCCGGCAGGAATCGGCTCTC---CGAGAAGACACCCCTTTCGACCTGAGTTCAGGCAAG
>SAG_216_3b_HG972980_Coccomyxa_elongata
GCATCGATCGAACACAAACCGGAACCACGTATCCCCGCGGGCGGCCCGTGCGCTTGCCCTGCCGGTTTCGCGGACGGGTCTGGCGGGGGGGCCGCTCTCCCTACCGGGGAAGCCCGGCTGGCAAAACCCCATTGAAACCAGAACGACTGAAGACGGACG--GACCTCCAACCGAAGACAACTCTCAACAACGGATATCTTGGCTCCCGTATCGATGAAGAACGCAGCGAAATGCGATACGTAGTGTGAATTGCAGATAATGTGAATCATCGAATCTTTGAACGCAAATTGCACTCGAGGCCCGGCCGAGAGTATGTCTGCCTCAGCGTCGGCTTCACCCTCAGCGTGGACCTGGCCGTCCCGGTCAACCGGGTCTGCCGAAGAACAGAGGCTCGAACGAGGACCATTCGGGACGACGTCTGGTAGGTGACCCGAGGGTCGCATGCCGCTGTCGGCCGGGACCGTTGTAAGCCGGCAGGAATCGGCTTCTAGAGTAGCGGACACCCCTTTCGACCTGAGTTCAGGCAAG
>SAG_216_3c_HG972990_Coccomyxa_elongata
GCATCGATCAAACACACACCGGAACCACGTATCCCCGCGGGCGGCCTGTGCGCTTGCCCTGCG-------CAAACAGGTCTGGCGGGGGGGCCGCTCTCCTCACCGGGAGAGCCCGGTCGGCAAAACCCCAAT-CAACCAGAACCGCTGAAGATCGACG--GACCTCCAACCAAAGACAACTCTCAACAACGGATATCTTGGCTCCCGTATCGATGAAGAACGCAGCGAAATGCGATACGTAGTGTGAATTGCAGATAATGTGAATCATCGAATCTTTGAACGCAAATTGCACTCGAGGCCCGGCCGAGAGTATGTCTGCCTCAGCGTCGGCTTTACCCTCAGCGTGGACCTGGCCGTCCCGGTTAACCGGGTCTGCCGAAAAACAGAGGCTCGAACGAGGACCAATCGGGACGACGTCTGGTAGGTGACCCGAGGGTCGCATGCCGCCGTCGGCCGGGACCGTTGTAAGCCGGCAGGAATCGGCTCTC---CGAGAAGACACCCCTTTCGACCTGAGTTCAGGCAAG
>SAG_216_5_HG972982_Coccomyxa_peltigerae
GCATCGATCAAACACAAACCGGAACCACGTATCCCCGCGGCCTTCCCGTGCGCTTGCCCTGCCGGTTTCGCGGACAGGTCTAGCGGGGGGGCCGCTCTCCCTACCGGGGGAGCCCGGCTGGCAAAACCCCATTAAAACCAGAAATACTGAAGACGGACAAGAACCTCCAACCAAAGACAACTCTCAACAACGGATATCTTGGCTCCCGTATCGATGAAGAACGCAGCGAAATGCGATACGTAGTGTGAATTGCAGATAATGTGAATCATCGAATCTTTGAACGCAAATTGCACTCGAGGCCCGGCCGAGAGTATGTCTGCCTCAGCGTCGGCTTCACCCTCAGCGTGGACCTGGCCGTCCCGGTCAACCGGGTCTGCCGAAGAACAGAGGCTCGAACGAGGACCAATCGGGACAACGTCTGGTAGGTGACCCGAGGGTCGCATGCCGCTGTCGGCCGGGACCGTTGTAAGCCGGCAGGAATCGGCTTTTAAAGGAGCGGACACCCTTTTCGACCTGAGTTCAGGCAAG
>SAG_216_6_HG972988_Coccomyxa_peltigerae_variolosae
GCATCGATCAAACACAAACCGGAACCACGTATCCCCGCGGCCTTCCCGTGCGCTTGCCCTGCCGGTTTCGCGGACAGGTCTAGCGGGGGGGCCGCTCTCCCTACCGGGGGAGCCCGGCTGGCAAAACCCCATTAAAACCAGAAACACTGAAGACGGACAAGAACCTCCAACCAAAGACAACTCTCAACAACGGATATCTTGGCTCCCGTATCGATGAAGAACGCAGCGAAATGCGATACGTAGTGTGAATTGCAGATAATGTGAATCATCGAATCTTTGAACGCAAATTGCACTCGAGGCCCGGCCGAGAGTATGTCTGCCTCAGCGTCGGCTTCACCCTCAGCGTGGACCTGGCCGTCCCGGTCAACCGGGTCTGCCGAAGAACAGAGGCTCGAACGAGGACCAATCGGGACAACGTCTGGTAGGTGACCCGAGGGTCGCATGCCGCTGTCGGCCGGGACCGTTGTAAGCCGGCAGGAATCGGCTTTTAAAGGAGCGGACACCCTTTTCGACCTGAGTTCAGGCAAG
>SAG_216_8_HG972991_Coccomyxa_rayssiae
GCATCGATCAAACACACACCGGAACCACGTATCCCCGCGGGCGGCCTGTGCGCTTGCCCTGTG-------CAAACAGGTCTGGCGGGGGGGCCGCTCTCCTTACCGGGAGAGCCCGGTCGGCAAAACCCCAAT-CAACCAGAACCGCTGAAGATCGACG--GACCTCCAACCAAAGACAACTCTCAACAACGGATATCTTGGCTCCCGTATCGATGAAGAACGCAGCGAAATGCGATACGTAGTGTGAATTGCAGATAATGTGAATCATCGAATCTTTGAACGCAAATTGCACTCGAGGCCCGGCCGAGAGTATGTCTGCCTCAGCGTCGGCTTTACCCTCAGCGTGGACCTGGCCGTCCCGGTTAACCGGGTCTGCCGAAGAACAGAGGCTCGAACGAGGACCAATCGGGACGACGTCTGGTAGGTGACCCGAGGGTCGCATGCCGCCGTCGGCCGGGACCGTTGTAAGCCGGCAGGAATCGGCTCTC---CGAGAAGACACCCCTTTCGACCTGAGTTCAGGCAAG
>SAG_216_10_HG972986_Coccomyxa_solorinae_bisporae
GCATCGATCAAACACAAACCGGAACCACGTATCCGCGCGGCCTTCCCGTGCGCTTGCCCTGCCGGTTTCGCGGACAGGTCTAGCGGGGGGGCCGCTCTCCCTACCGGGGGAGCCCGGCTGGCAAAACCCCATTAAAACCAGAAATACTGAAGACGGACAAGAACCTCCAACCAAAGACAACTCTCAACAACGGATATCTTGGCTCCCGTATCGATGAAGAACGCAGCGAAATGCGATACGTAGTGTGAATTGCAGATAATGTGAATCATCGAATCTTTGAACGCAGATTGCACTCGAGGCCCGGCCGAGAGTATGTCTGCCTCAGCGTCGGCTTCACCCTCAGCGTGGACCTGGCCGTCCCGGTCAACCGGGTCTGCCGAAGAACAGAGGCTCGAACGAGGACCAATCGGGACAACGTCTGGTAGGTGACCCGAGGGTCGCATGCCGCTGTCGGCCGGGACCGTTGTAAGCCGGCAGGAATCGGCTTTTAAAGGAGCGGACACCCTTTTCGACCTGAGTTCAGGCAAG
>SAG_216_11a_HG972983_Coccomyxa_solorinae_croceae
GCATCGATCAAACACAAACCGGAACCACGTATCCCCGCGGCCTTCCCGTGCGCTTGCCCTGCCGGTTTCGCGGACAGGTCTAGCGGGGGGGCCGCTCTCCCTACCGGGGGAGCCCGGCTGGCAAAACCCCATTAAAACCAGAAATACTGAAGACGGACAAGAACCTCCAACCAAAGACAACTCTCAACAACGGATATCTTGGCTCCCGTATCGATGAAGAACGCAGCGAAATGCGATACGTAGTGTGAATTGCAGATAATGTGAATCATCGAATCTTTGAACGCAAATTGCACTCGAGGCCCGGCCGAGAGTATGTCTGCCTCAGCGTCGGCTTCACCCTCAGCGTGGACCTGGCCGTCCCGGTCAACCGGGTCTGCCGAAGAACAGAGGCTCGAACGAGGACCAATCGGGACAACGTCTGGTAGGTGACCCGAGGGTCGCATGCCGCTGTCGGCCGGGACCGTTGTAAGCCGGCAGGAATCGGCTTTTAAAGGAGCGGACACCCTTTTCGACCTGAGTTCAGGCAAG
>SAG_216_11b_HG972984_Coccomyxa_solorinae_croceae
GCATCGATCAAACACAAACCGGAACCACGTATCCCCGCGGCCTTCCCGTGCGCTTGCCCTGCCGGTTTCGCGGACAGGTCTAGCGGGGGGGCCGCTCTCCCTACCGGGGGAGCCCGGCTGGCAAAACCCCATTAAAACCAGAAATACTGAAGACGGACAAGAACCTCCAACCAAAGACAACTCTCAACAACGGATATCTTGGCTCCCGTATCGATGAAGAACGCAGCGAAATGCGATACGTAGTGTGAATTGCAGATAATGTGAATCATCGAATCTTTGAACGCAAATTGCACTCGAGGCCCGGCCGAGAGTATGTCTGCCTCAGCGTCGGCTTCACCCTCAGCGTGGACCTGGCCGTCCCGGTCAACCGGGTCTGCCGAAGAACAGAGGCTCGAACGAGGACCAATCGGGACAACGTCTGGTAGGTGACCCGAGGGTCGCATGCCGCTGTCGGCCGGGACCGTTGTAAGCCGGCAGGAATCGGCTTTTAAAGGAGCGGACACCCTTTTCGACCTGAGTTCAGGCAAG
>SAG_216_12_HG972987_Coccomyxa_solorinae_saccatae
GCATCGATCAAACACAAACCGGAACCACGTATCCCCGCGGCCTTCCCGTGCGCTTGCCCTGCCGGTTTCGCGGACAGGTCTAGCGGGGGGGCCGCTCTCCCTACCGGGGGAGCCCGGCTGGCAAAACCCCATTAAAACCAGAAATACTGAAGACGGACAAGAACCTCCAACCAAAGACAACTCTCAACAACGGATATCTTGGCTCCCGTATCGATGAAGAACGCAGCGAAATGCGATACGTAGTGTGAATTGCAGATAATGTGAATCATCGAATCTTTGAACGCAAATTGCACTCGAGGCCCGGCCGAGAGTATGTCTGCCTCAGCGTCGGCTTCACCCTCAGCGTGGACCTGGCCGTCCCGGTCAACCGGGTCTGCCGAAGAACAGAGGCTCGAACGAGGACCAATCGGGACAACGTCTGGTAGGTGACCCGAGGGTCGCATGCCGCTGTCGGCCGGGACCGTTGTAAGCCGGCAGGAATCGGCTTTTAAAGGAGCGGACACCCTTTTCGACCTGAGTTCAGGCAAG
>CCAP_216_15_HG972985_Coccomyxa_subellipsoidea
GCATCGATCAAACACAAACCGGAACCACGTATCCCCGCGGCCTTCCCGTGCGCTTGCCCTGCCGGTTTCGCGGACAGGTCTAGCGGGGGGGCCGCTCTCCCTACCGGGGGAGCCCGGCTGGCAAAACCCCATTAAAACCAGAAATACTGAAGACGGACAAGAACCTCCAACCAAAGACAACTCTCAACAACGGATATCTTGGCTCCCGTATCGATGAAGAACGCAGCGAAATGCGATACGTAGTGTGAATTGCAGATAATGTGAATCATCGAATCTTTGAACGCAAATTGCACTCGAGGCCCGGCCGAGAGTATGTCTGCCTCAGCGTCGGCTTCACCCTCAGCGTGGACCTGGCCGTCCCGGTCAACCGGGTCTGCCGAAGAACAGAGGCTCGAACGAGGACCAATCGGGACAACGTCTGGTAGGTGACCCGAGGGTCGCATGCCGCTGTCGGCCGGGACCGTTGTAAGCCGGCAGGAATCGGCTTTTAAAGGAGCGGACACCCTTTTCGACCTGAGTTCAGGCAAG
>CCAP_812_2A_HG972992_Pseudococcomyxa_simplex
GCATCGATCGAACACAAACCGGAACCACGTATCCCCGCAGAAGGCCTGTGCGCTTGCCCCGCCGGCG--GGCGCCGGGTCTGGCGGGGGGGCCGCATTTCCCACCGGGAGGCCCCGGCTGGCGAAACCCCATTACAACCGGATACACTGAAGATCGACGTTTGCCTCCAACCGAAGACAACTCTCAACAACGGATATCTTGGCTCCCGTATCGATGAAGAACGCAGCGAAATGCGATACGTAGTGTGAATTGCAGATAATGTGAATCATCGAATCTTTGAACGCAAATTGCACTCGAGGCCCGGCCGAGAGTATGTCTGCCTCAGCGTCGGCTTCACCCTCAGCGTGGACCTGGCCGTCCCGGTTGACCGGGTCTGCCGAAGAACAGAGGCTCGAACGAGGACCGATCGGGACAACGTCTGGTAGGTGACCCGAGGGTCGCATGCCGCTGTCGGCCGGGACCGTTGTAAGCCGGCAGGAATCGTTTCTCCAGGGAAAGGACACCCTTTTCGACCTGAGTTCAGGCAAG
>CCAP_812_2B_HG972993_Pseudococcomyxa_simplex
GCATCGATCGAACACAAACCGGAACCACGTATCCCCGCAGAAGGCCTGTGCGCTTGCCCCGCCGGCG--GGCGCCGGGTCTGGCGGGGGGGCCGCATTTCCCACCGGGAGGCCCCGGCTGGCGAAACCCCATTACAACCGGATACACTGAAGATCGACGTTTGCCTCCAACCGAAGACAACTCTCAACAACGGATATCTTGGCTCCCGTATCGATGAAGAACGCAGCGAAATGCGATACGTAGTGTGAATTGCAGATAATGTGAATCATCGAATCTTTGAACGCAAATTGCACTCGAGGCCCGGCCGAGAGTATGTCTGCCTCAGCGTCGGCTTCACCCTCAGCGTGGACCTGGCCGTCCCGGTTGACCGGGTCTGCCGAAGAACAGAGGCTCGAACGAGGACCGATCGGGACAACGTCTGGTAGGTGACCCGAGGGTCGCATGCCGCTGTCGGCCGGGACCGTTGTAAGCCGGCAGGAATCGTTTCTCCAGGGAAAGGACACCCTTTTCGACCTGAGTTCAGGCAAG
>CAUP_H5107_HG972981_Choricystis_sp
GCATCGATCGAACACAAACCGGAACCACGTATCCCCGCGGGCGGCCCGTGCGCTTGCCCTGCCGGTTTCGCGGACGGGTCTGGCGGGGGGGCCGCTCTCCCTACCGGGGAAGCCCGGCTGGCAAAACCCCATTGAAACCAGAACGACTGAAGACGGACG--GACCTCCAACCGAAGACAACTCTCAACAACGGATATCTTGGCTCCCGTATCGATGAAGAACGCAGCGAAATGCGATACGTAGTGTGAATTGCAGATAATGTGAATCATCGAATCTTTGAACGCAAATTGCACTCGAGGCCCGGCCGAGAGTATGTCTGCCTCAGCGTCGGCTTCACCCTCAGCGTGGACCTGGCCGTCCCGGTCAACCGGGTCTGCCGAAGAACAGAGGCTCGAACGAGGACCATTCGGGACGACGTCTGGTAGGTGACCCGAGGGTCGCATGCCGCTGTCGGCCGGGACCGTTGTAAGCCGGCAGGAATCGGCTTCTAGAGTAGCGGACACCCCTTTCGACCTGAGTTCAGGCAAG
>SAG_216_13_HG972978_Coccomyxa_subellipsoidea
GCATCGATCAAACACAAACCGGAACCACGTATCCCCGCAGGCGGCCTGTGCGCTTGCCCTGTCGGCGTTGGGGCGAGGTCTGGCGGGGGGGCCTCTTTCCCTAGGGGGAAAGCCCGGTCGGCAAAACCCCATTAAAACCCGAACGTCTAAAGATTGACGAGTGCCGCCAACCAAAGACAACTCTCAACAACGGATATCTTGGCTCCCGTATCGATGAAGAACGCAGCGAAATGCGATACGTAGTGTGAATTGCAGATAATGTGAATCATCGAATCTTTGAACGCAAATTGCACTCGAGGCCCGGCCAAGAGTATGTCTGCCTCAGCGTCGGCTTTACCCTCAGCGTGGACCTGGCAGTCCCGGTCGACCGGGTCCGCTGAAGACCAGAGGCTCGAGCAAGGACCGCATGGGAAAACGTCTGGTAGGTGACCCGAGGG-CGCATGCCGCTGTTCGCCGGAGCTGCTGGAAGCCGGCAGGAATCGGCCCTTAGCGGGGCGGACACCCTTTTCGACCTGAGTTCAGGCAAG
>Wien_C20_HG972975_Coccomyxa_sp
GCATCGATCAAACACAAACCGGAACCACGTATCCCCGCAGGCGGCCTGTGCGCTTGTCCTGTCGGCGTTGGGGCGAGGTCTGGCGGGGGGGCCTCTTTCCCTAGGGGGAAAGCCCGGTCGGCAAAACCCCATTAAAACCCGAACGTCTAAAGATTGACGAGTGCCGCCAACCAAAGACAACTCTCAACAACGGATATCTTGGCTCCCGTATCGATGAAGAACGCAGCGAAATGCGATACGTAGTGTGAATTGCAGATAATGTGAATCATCGAATCTTTGAACGCAAATTGCACTCGAGGCCCGGCCAAGAGTATGTCTGCCTCAGCGTCGGCTTTACCCTCAGCGTGGACCTGGCAGTCCCGGTCGACCGGGTCCGCTGAAGACCAGAGGCTCGAGCAAGGACCGCATGGGAAAACGTCTGGTAGGTGACCCGAGGG-CGCATGCCGCTGTTCGCCGGAGCTGCTGGAAGCCGGCAGGAATCGGCCCTTAGCGGGGCGGACACCCTTTTCGACCTGAGTTCAGGCAAG
>SAG_216_7_HG972976_Coccomyxa_pringsheimii
GCATCGATCAAACACAAACCGGAACCACGTATCCCCGCAGGCGGCCTGTGCGCTTGCCCTGTCGGCGTTGGGGCGAGGTCTGGCGGGGGGGCCTCTTTCCCTAGGGGGAAAGCCCGGTCGGCAAAACCCCATTAAAACCCGAACGTCTAAAGATTGACGAGTGCCGCCAACCAAAGACAACTCTCAACAACGGATATCTTGGCTCCCGTATCGATGAAGAACGCAGCGAAATGCGATACGTAGTGTGAATTGCAGATAATGTGAATCATCGAATCTTTGAACGCAAATTGCACTCGAGGCCCGGCCAAGAGTATGTCTGCCTCAGCGTCGGCTTTACCCTCAGCGTGGACCTGGCAGTCCCGGTCGACCGGGTCCGCTGAAGACCAGAGGCTCGAGCAAGGACCGCATGGGAAAACGTCTGGTAGGTGACCCGAGGG-CGCATGCCGCTGTTCGCCGGAGCTGCTGGAAGCCGGCAGGAATCGGCCCTTAGCGGGGCGGACACCCTTTTCGACCTGAGTTCAGGCAAG
>SAG_69_80_HG972977_Coccomyxa_pringsheimii
GCATCGATCTAACACAAACCGGAACCACGTATCCCCGCAGGCGGCCTGTGCGCTTGCCCTGTCGGCGTTGGGGCGAGGTCTGGCGGGGGGGCCTCTTTCCCTAGGGGGAAAGCCCGGTCGGCAAAACCCCATTAAAACCCGAACGTCTAAAGATTGACGAGTGCCGCCAACCAAAGACAACTCTCAACAACGGATATCTTGGCTCCCGTATCGATGAAGAACGCAGCGAAATGCGATACGTAGTGTGAATTGCAGATAATGTGAATCATCGAATCTTTGAACGCAAATTGCACTCGAGGCCCGGCCAAGAGTATGTCTGCCTCAGCGTCGGCTTTACCCTCAGCGTGGACCTGGCAGTCCCGGTCGACCGGGTCCGCTGAAGACCAGAGGCTCGAGCAAGGACCGCATGGGAAAACGTCTGGTAGGTGACCCGAGGG-CGCATGCCGCTGTTCGCCGGAGCTGCTGGAAGCCGGCAGGAATCGGCCCTTAGCGGGGCGGACACCCTTTTCGACCTGAGTTCAGGCAAG
>KN_2011_U2_HE586517_Coccomyxa_sp
NNNNNNNNNNNNnNCAAACCGGAACCACGTATCCCCGCAGGCGGCCTGTGCGCTTGCCCTGTCGGCGTTGGGGCGAGGTCTGGCGGGGGGGCCTCTTTCCCTAGGGGGAAAGCCCGGTCGGCAAAACCCCATTAAAACCCGAACGTCTAAAGATTGACGAGTGCCGCCAACCAAAGACAACTCTCAACAACGGATATCTTGGCTCCCGTATCGATGAAGAACGCAGCGAAATGCGATACGTAGTGTGAATTGCAGATAATGTGAATCATCGAATCTTTGAACGCAAATTGCACTCGAGGCCCGGCCAAGAGTATGTCTGCCTCAGCGTCGGCTTTACCCTCAGCGTGGACCTGGCAGTCCCGGTCGACCGGGTCCGCTGAAGACCAGAGGCTCGAGCAAGGACCGCATGGGAAAACGTCTGGTAGGTGACCCGAGGG-CGCATGCCGCTGTTCGCCGGAGCTGCTGGAAGCCGGCAGGAATCGGCCCTTAGCGGGGCGGACACCCTTTTCGACCTGAGTTCAGGCAAG
>KN_2011_C14_HE586511_Coccomyxa_sp
GCATCGATCAAACACAAACCGGAACCACGTATCCCCGCAGGCGGCCTGTGCGCTTGCCCTGTCGGCGTTGGGGCGAGGTCTGGCGGGGGGGCCTCTTTCCCTAGGGGGAAAGCCCGGTCGGCAAAACCCCATTAAAACCCGAACGTCTAAAGATTGACGAGTGCCGCCAACCAAAGACAACTCTCAACAACGGATATCTTGGCTCCCGTATCGATGAAGAACGCAGCGAAATGCGATACGTAGTGTGAATTGCAGATAATGTGAATCATCGAATCTTTGAACGCAAATTGCACTCGAGGCCCGGCCAAGAGTATGTCTGCCTCAGCGTCGGCTTTACCCTCAGCGTGGACCTGGCAGTCCCGGTCGACCGGGTCCGCTGAAGACCAGAGGCTCGAGCAAGGACCGCATGGGAAAACGTCTGGTAGGTGACCCGAGGG-CGCATGCCGCTGTTCGCCGGAGCTGCTGGAAGCCGGCAGGAATCGGCCCTTAGCGGGGCGGACACCCTTTTCGACCTGAGTTCAGGCAAG
>KN_2011_C13_HE586510_Coccomyxa_sp
GCATCGATCAAACACAAACCGGAACCACGTATCCCCGCAGGCGGCCTGTGCGCTTGCCCTGTCGGCGTTGGGGCGAGGTCTGGCGGGGGGGCCTCTTTCCCTAGGGGGAAAGCCCGGTCGGCAAAACCCCATTAAAACCCGAACGTCTAAAGATTGACGAGTGCCGCCAACCAAAGACAACTCTCAACAACGGATATCTTGGCTCCCGTATCGATGAAGAACGCAGCGAAATGCGATACGTAGTGTGAATTGCAGATAATGTGAATCATCGAATCTTTGAACGCAAATTGCACTCGAGGCCCGGCCAAGAGTATGTCTGCCTCAGCGTCGGCTTTACCCTCAGCGTGGACCTGGCAGTCCCGGTCGACCGGGTCCGCTGAAGACCAGAGGCTCGAGCAAGGACCGCATGGGAAAACGTCTGGTAGGTGACCCGAGGG-CGCATGCCGCTGTTCGCCGGAGCTGCTGGAAGCCGGCAGGAaTCGGCCCTTAGCGGGGCGGACACCCTTTTCGACCTGAGTnnnnnnnnn
>CCAP_812_3_HG972972_Pseudococcomyxa_simplex
GCATCGATCAAACACAAACCGGAACCACGTATCCCCGCAGGCGGCCTGTGCGCCTGCCCTGTCGGCGTTGGGGCCAGGTCTGGCGGGGGGGCCTCTTCCCTT-ACCGGGAAGCCCGGTCGGCAAAACCCAATCACAACCCGAACATCTAAAGATTGACGTGTGCCGCCAACCAAAGACAACTCTCAACAACGGATATCTTGGCTCCCGTATCGATGAAGAACGCAGCGAAATGCGATACGTAGTGTGAATTGCAGATAATGTGAATCATCGAATCTTTGAACGCAAATTGCACTCGAGGCCCGGCCAAGAGTATGTCTGCCTCAGCGTCGGCTTTACCCTCAGCGTGGACCTGGCAGTCCCGGTCGACCGGGTCCGCTGAAGACCAGAGGCTCGAGCAAGGACCACATGGGAAAACGTCTGGTAGGTGACCCGAGGG-CGCATGCCACTGTTCGCCGGAGATGCTGGAAGCCGGCAGGAATCGGCCCTTAGCGGGGCGCACACCCTTTTCGACCTGAGTTCAGGCAAG
>NIES_2166_AGSI00000000_Coccomyxa_subellipsoidea
GCATCGATCAAACACAAACCGGAACCACGTATCCCCGCAGGCGGCCTGTGCGCCTGCCCTGTCGGCGTTGGGGCCAGGTCTGGCGGGGGGGCCTCTTCCCTT-ACCGGGAAGCCCGGTCGGCAAAACCCAATCACAACCCGAACATCTAAAGATTGACGTGTGCCGCCAACCAAAGACAACTCTCAACAACGGATATCTTGGCTCCCGTATCGATGAAGAACGCAGCGAAATGCGATACGTAGTGTGAATTGCAGATAATGTGAATCATCGAATCTTTGAACGCAAATTGCACTCGAGGCCCGGCCAAGAGTATGTCTGCCTCAGCGTCGGCTTTACCCTCAGCGTGGACCTGGCAGTCCCGGTCGACCGGGTCCGCTGAAGACCAGAGGCTCGAGCAAGGACCACATGGGAAAACGTCTGGTAGGTGACCCGAGGG-CGCATGCCACTGTTCGCCGGAGATGCTGGAAGCCGGCAGGAATCGGCCCTTAGCGGGGCGCACACCCTTTTCGACCTGAGTTCAGGCAAG
>NIES_2252_HG972973_Coccomyxa_dispar
GCATCGATCAAACACAAACCGGAACCACGTATCCCCGCAGGCGGCCTGTGCGCCTGCCCTGACGGCGTTGGGGCCAGGTCTGGCGGGGGGGCTTCTTCCCTT-ACCGGGAAGCCCGGTCGGCAAAACCCAATCACAACCCGAACATCTAAAGATCGACGTGTGCCGCCAACCAAAGACAACTCTCAACAACGGATATCTTGGCTCCCGTATCGATGAAGAACGCAGCGAAATGCGATACGTAGTGTGAATTGCAGATAATGTGAATCATCGAATCTTTGAACGCAAATTGCACTCGAGGCCCGGCCAAGAGTATGTCTGCCTCAGCGTCGGCTTTACCCTCAGCGTGGACCTGGCAGTCCCGGTCGACCGGGTCCGCTGAAGACCAGAGGCTCGAGCAAGGACCACATGGGAAAACGTCTGGTAGGTGACCCGAGGG-CGCATGCCACTGTTCGCCGGAGATGCTGGAAGCCGGCAGGAATCGGCCCTTAGCGGGGCGCACACCCTTTTCGACCTGAGTTCAGGCAAG
>NIES_2353_HG972971_Coccomyxa_sp
GCATCGATCAAACACAAACCGGAACCACGTATCCCCGCAGGCGGCCTGTGCGCCTGCCCTGTCGGCGTTGGGGCCAGGTCTGGCGGGGGGGCCTCTTCCCTT-ACCGGGAAGCCCGGTCGGCAAAACCCAATCACAACCCGAACATCTAAAGATTGACGTGTGCCGCCAACCAAAGACAACTCTCAACAACGGATATCTTGGCTCCCGTATCGATGAAGAACGCAGCGAAATGCGATACGTAGTGTGAATTGCAGATAATGTGAATCATCGAATCTTTGAACGCAAATTGCACTCGAGGCCCGGCCAAGAGTATGTCTGCCTCAGCGTCGGCTTTACCCTCAGCGTGGACCTGGCAGTCCCGGTCGACCGGGTCCGCTGAAGACCAGAGGCTCGAGCAAGGACCACATGGGAAAACGTCTGGTAGGTGACCCGAGGG-CGCATGCCACTGTTCGCCGGAGATGCTGGAAGCCGGCAGGAATCGGCCCTTAGCGGGGCGCACACCCTTTTCGACCTGAGTTCAGGCAAG
>CAUP_H5105_HG972974_Choricystis_sp
GCATCGATCAAACACAAACCGGAACCACGTATCCCCGCAGGCGGCCTGTGCGCTTGCCCTGTCGGCGTTGGGGCGAGGTCTGGCGGGGGGGCCTTTTTCCCTCGGGGGAAAGCCCGGTCGGCAAAATCCCATTAAAACCAGAACCACTAAAGATTGACGAGTGCCGCCAACCAAAGACAACTCTCAACAACGGATATCTTGGCTCCCGTATCGATGAAGAACGCAGCGAAATGCGATACGTAGTGTGAATTGCAGATAATGTGAATCATCGAATCTTTGAACGCAAATCGCACTCGAGGCCCGGCCAAGAGTATGTCTGCCTCAGCGTCGGCCTTACCCTCAGCGTGGACCTGGCAGTCCCGGTCGACCGGGTCCGCTGAAGACCAGAGGCTCGAGCAAGGACCACATGGGAAAACGTCTGGTAGGTGACCCGAGGG-CGCATGCCGCTGTTCGCCGGAACTGTTGGAAGCCGGCAGGAATCGGCCCTTAGCGGGGAGGACACCCTTTTCGACCTGAGTTCAGGCAAG
>ASIB_V16_HG972994_Coccomyxa_confluens
GC-TCGATCGAAACCACACCGAACCCACGTATCCCCGCGG---GTTCGTGCGCCTGTCCTGCT------GTTGTCAGGTCTGGCGGGGGGGCCCTTCTCTTGATTGGGAGAGTCCAGTCGGCCAAACCCCACTCAAACCCGAACCGCTGAAGATTGACG----TAAAAAACCAAAGACAACTCTCAACAACGGATATCTTGGCTCCCGTATCGATGAAGAACGCAGCGAAATGCGATACGTAGTGTGAATTGCAGAGAATGTGAATCATCGAATCTTTGAACGCAAATTGCACTCGAGGCCCGGCCAAGAGTATGTCTGCCTCAGCGTCGGCTTTACCCTCAGAGTGGATCTGGCAGTCCCGGTTAGCCGGGTCCGCTGAAGACCAGAGGCTCGAACGAGGACCAATCGGGACAACGTCTGGTAGGTGGACCCGGGTTCGCATGCCGCTGTCGGCCGGGACCGTTGTAAGCCGGCAGGAATCGGGTGTG----GCACACAAATAATTTTCGACCTGAGTTCAGGCAAG
>SAG_216_1_HG972999_Coccomyxa_arvernensis
GCATCGATCAAACACCTTTCGGAACACCGTCTCCCCGCGCAGGGGGCGTGCGCCTGTCCCGTCGATCTCGCCGTAAGGTCAGGCGGGCTGACGAGGCTTCTC--CGGAAGCCTCCGGCTGGGACCACCCCAACTTGACGC-TCAAACTGAAGCAGCGCAAGAGATTCAAACCAAAGACAACTCTCAACAACGGATATCTTGGCTCCCGTATCGATGAAGAACGCAGCGAAATGCGATACGTAGTGTGAATTGCAGATAATGTGAATCATCGAATCTTTGAACGCAAATTGCGCTCGAGGCTCGGCCGAGAGCATGCCTGCCTCAGTGTCGGTTTCACCCTCGGAGCGGATCTGGCCGTCCCGGTCGACCGGGTCTGCTGAAGCGCAGAGGCTTGAGCGGGA-CCCTATGGAACAACGACCGGTAGGTGAGCCCAAGGTCGCATGCCGCTGCTGGCCGGGA-CGCTGGACGCCAGCAGGAGACG--CCTC-GCGGACCGGCTCAACCATTCGACCTGAGTTCAGGCAAG
>Wien_C19_HG973000_Coccomyxa_sp
GCATCGATCAAACACCTTTCGGAACACCGTCTCCCCGCGCAGGGGGCGTGCGCCTGTCCCGTCGATCTCGCCGTAAGGTCAGGCGGGCTGACGAGGCTTCTC--CGGAAGCCTCCGGCTGGGACCACCCCAACTTGACGC-TCAAACTGAAGCAGCGCAAGAGATTCAAACCAAAGACAACTCTCAACAACGGATATCTTGGCTCCCGTATCGATGAAGAACGCAGCGAAATGCGATACGTAGTGTGAATTGCAGATAATGTGAATCATCGAATCTTTGAACGCAAATTGCGCTCGAGGCTCGGCCGAGAGCATGCCTGCCTCAGTGTCGGTTTCACCCTCGGAGCGGATCTGGCCGTCCCGGTCGACCGGGTCTGCTGAAGCGCAGAGGCTTGAGCGGGA-CCCTATGGAACAACGACCGGTAGGTGAGCCCAAGGTCGCATGCCGCTGCTGGCCGGGA-CGCTGGACGCCAGCAGGAGACG--CCTC-GCGGACCGGCTCAACCATTCGACCTGAGTTCAGGCAAG
>SAG_216_14_HG973002_Coccomyxa_viridis
GCATCGATCAAACACCTTTCGGAACATCGTCTCCCCGCGCCTGATGCGTGCGCCTGTCCCGGCGA-CTCGTCATAAGGTCAGGCGGGAGGATGAGGCTCTCT--CGAGAGCCTCCGGCTGGGTCCACCCCAACTTGACGC-TCAAACTGAAGCAGCGCAAGAGATTCAAACCCAAGACAACTCTCAACAACGGATATCTTGGCTCCCGTATTGATGAAGAACGCAGCGAAATGCGATACGTAGTGTGAATTGCAGATAATGTGAATCATCGAATCTTTGAACGCAAATTGCGCTCGAGGCTCGGCCGAGAGCATGCCTGCCTCAGTGTCGGTTTCACCCTCGGCGCGGATCTGGCCGTCCCGGTTGATCGGGTCTGCTGAAGCGCAGAGGCTTGAGCGGGATCCCTTCGGAACAACGACCGGTAGGTGAGCCCAAGGTCGCATGCCGCTGCTGGCCGGGA-CGCTGGACGCCAGCAGGAGACGGTTCCCCGAGGAACCACTCAACCATTCGACCTGAGTTCAGGCAAG
>SAG_216_4_HG973001_Coccomyxa_mucigena
GCATCGATCAAACACCTTTCGGAACATCGTCTCCCCGCGCCTGATGCGTGCGCCTGTCCCGTCGA-CTCGTCATAAGGTCAGGCGGGAGGATGAGGCTCTCT--CGAGAGCCTCCGGCTGGGTCCACCCCAACTTGACGC-TCAAACTGAAGCAGCGCAAGAGATTCAAACCCAAGACAACTCTCAACAACGGATATCTTGGCTCCCGTATCGATGAAGAACGCAGCGAAATGCGATACGTAGTGTGAATTGCAGATAATGTGAATCATCGAATCTTTGAACGCAAATTGCGCTCGAGGCTCGGCCGAGAGCATGCCTGCCTCAGTGTCGGTTTCACCCTCGGCGCGGATCTGGCCGTCCCGGTTGATCGGGTCTGCTGAAGCGCAGAGGCTTGAGCGGGATCCCTTCGGAACAACGACCGGTAGGTGAGCCCAAGGTCGCATGCCGCTGCTGGCCGGGA-CGCTGGACGCCAGCAGGAGACGGTTCCCCGAGGAACCACTCAACCATTCGACCTGAGTTCAGGCAAG
>SAG_2104_HG973003_Coccomyxa_sp
GCATCGATCAAACACCTTTCGGAACATCGTCTCCCCGCGCCTGATGCGTGCGCCTGTCCCGTCGA-CTCGTCATAAGGTCAGGCGGGAGGATGAGGCTCTCT--CGAGAGCCTCCGGCTGGGACCACCCCAACTTGACGC-TCAAACTGAAGCAGCGCAAGAGATTCAAACCAAAGACAACTCTCAACAACGGATATCTTGGCTCCCGTATCGATGAAGAACGCAGCGAAATGCGATACGTAGTGTGAATTGCAGATAATGTGAATCATCGAATCTTTGAACGCAAATTGCGCTCGAGGCTCGGCCGAGAGCATGCCTGCCTCAGTGTCGGTTTCACCCTCGGCGCGGATCTGGCCGTCCCGGTTGATCGGGTCTGCTGAAGCGCAGAGGCTTGAGCGGGATCCCTTCGGAACAACGACCGGTAGGTGAGCCCAAGGTCGCATGCCGCTGCTGGCCGGGA-CGCTGGACGCCAGCAGGAGACGGTTCCCCGAGGAACCACTCAACCATTCGACCTGAGTTCAGGCAAG
>SAG_2040_HG973004_Coccomyxa_sp
GCATCGATCAAACACCTTTCGGAACACCGTCTCCCCGCGCTTTGTGCGTGCGCCTGTCCCGTCGA-ATCGTCATAAGGTCAGGCGGGAGGATGAGGCTCTTT-ACAAGAGCCTCCGGCTGGGACCACCCCAACTTGACGC-TCAAACTGAAGCAGCGCAAGAGATTCAAACCAAAGACAACTCTCAACAACGGATATCTTGGCTCCCGTATCGATGAAGAACGCAGCGAAATGCGATACGTAGTGTGAATTGCAGATAATGTGAATCATCGAATCTTTGAACGCAAATTGCGCTCGAGGCTCGGCCGAGAGCATGCCTGCCTCAGTGTCGGTTTCACCCTCGGTGCGGATCTGGCCGTCCCGGTTGACCGGGTCTGCTGAAGCGCAGAGGCTTTAGCGGGATCCCTTCGGAACAACGACCGGTAGGTGAGCCCAAGGTCGCATGCCGCTGCTGGCCGGGA-CGCTGGACGCCAGCAGGAGACGGGTCTC-ACGACCCATCTCAACCATTCGACCTGAGTTCAGGCAAG
>SAG_2127_HG973005_Coccomyxa_sp
GCATCGATCAAACACCTTTCGGAACACCGTCTCCCCGCGCTTTGTGCGTGCGCCTGTCCCGTCGA-ATCGTCATAAGGTCAGGCGGGAGGATGAGGCTCTTT-ACAAGTGCCTCCGGCTGGGACCACCCCAACTTGACGC-TCAAACTGAAGCAGCGCAAGAGATTCAAACCAAAGACAACTCTCAACAACGGATATCTTGGCTCCCGTATCGATGAAGAACGCAGCGAAATGCGATACGTAGTGTGAATTGCAGATAATGTGAATCATCGAATCTTTGAACGCAAATTGCGCTCGAGGCTCGGCCGAGAGCATGCCTGCCTCAGTGTCGGTTTCACCCTCGGTGCGGATCTGGCCGTCCCGGTTGACCGGGTCTGCTGAAGCGCAGAGGCTTTAGCGGGATCCCTTCGGAACAACGACCGGTAGGTGAGCCCAAGGTCGCATGCCGCTGCTGGCCGGGA-CGCTGGACGCCAGCAGGAGACGGGTCTC-ACGACCCATCTCAACCATTCGACCTGAGTTCAGGCAAG
>SAG_2325_HG973006_Coccomyxa_sp
GCATCGATCAAACACCTTTCGGAACACCGTCTCCCCGCGCTTTGTGCGTGCGCCTGTCCCGTCGA-ATCGTCATAAGGTCAGGCGGGAGGATGAGGCTCTTT-ACAAGAGCCTCCGGCTGGGACCACCCCAACTTGACGC-TCAAACTGAAGCAGCGCAAGAGATTCAAACCAAAGACAACTCTCAACAACGGATATCTTGGCTCCCGTATCGATGAAGAACGCAGCGAAATGCGACACGTAGTGTGAATTGCAGATAATGTGAATCATCGAATCTTTGAACGCAAATTGCGCTCGAGGCTCGGCCGAGAGCATGCCTGCCTCAGTGTCGGTTTCACCCTCGGTGCGGATCTGGCCGTCCCGGTTGACCGGGTCTGCTGAAGCGCAGAGGCTTTAGCGGGATCCCTTCGGAACAACGACCGGTAGGTGAGCCCAAGGTCGCATGCCGCTGCTGGCCGGGA-CGCTGGACGCCAGCAGGAGACGGGTCTC-ACGACCCATCTCAACCATTCGACCTGAGTTCAGGCAAG
>CAUP_H5103_HG973007_Choricystis_sp
GCATCGATCAAACACCTTTCGGAACACCGTCTCCCCGCGCTTTGTGCGTGCGCCTGTCCCGTCGA-ATCGTCATAAGGTCAGGCGGGAGGATGAGGCTCTTT-ACAAGAGCCTCCGGCTGGGACCACCCCAACTTGACGC-TCAAACTGAAGCAGCGCAAGAGATTCAAACCAAAGACAACTCTCAACAACGGATATCTTGGCTCCCGTATCGATGAAGAACGCAGCGAAATGCGATACGTAGTGTGAATTGCAGATAATGTGAATCATCGAATCTTTGAACGCAAATTGCGCTCGAGGCTCGGCCGAGAGCATGCCTGCCTCAGTGTCGGTTTCACCCTCGGTGCGGATCTGGCCGTCCCGGTTGACCGGGTCTGCTGAAGCGCAGAGGCTTTAGCGGGATCCCTTCGGAACAACGACCGGTAGGTGAGCCCAAGGTCGCATGCCGCTGCTGGCCGGGA-CGCTGGACGCCAGCAGGAGACGGGTCTC-ACGACCCATCTCAACCATTCGACCTGAGTTCAGGCAAG
>CR2_4_HE586519_Monodus_sp
GCATCGATCAAACACCTTTCGGAACACCGTCTCCCCGCGCTTCGAGCGTGCGCCTGTCCCGTCGATCTCGTCATAAGGTCAGGCGGGAGGTTGAGGCTTTCTTACGGAAGCCTCCGGCTGGGACCACCCCAACTTGACGC-TCAAACTGAAGCAGCGCAAGAGGTTCAAACCAAAGACAACTCTCAACAACGGATATCTTGGCTCCCGTATCGATGAAGAACGCAGCGAAATGCGATACGTAGTGTGAATTGCAGATAATGTGAATCATCGAATCTTTGAACGCAAATTGCGCTCGAGGCTCGGCCGAGAGCATGCCTGCCTCAGTGTCGGTTTCACCCTCGGTGCGGATCTGGCCGTCCCGATCAATCGGGTCTGCTGAAGCGCAGAGGCTTGAGCGGGATCCCTTCGGAACAACGACCGGTAGGTGAGCCCAAGGTCGCATGCCGCTGCTGGCCGGGA-CGCTGGACGCCAGCAGGAGACGGGTCTC-ACGATCCCCCTCATCCATTCGACCTGAGTTCAGGCAAG
>SAG_245_80_HG972969_Elliptochloris_bilobata
GAATCGATCAGAC-CACACCGACCGGCTGTCCTCCCACAGATCGCCTGTGCGCATGCCCTGTGGGGGCTCGCGCGAGGTCGTGCGGCGGCGGAGGAGGACTCCTCCGCCGCTACGCGCTGGCCAAACAACA-CGAAAC-----AAGCTGAAGCATGGGTGCGCCCTCCTAACAAAGACAACTCTCAACAACGGATATCTTGGTTCCCGTAACGATGAAGAACGCAGCGAAATGCGATACGTAGTGTGAATTGCAGATAATGTGAACCATCGAATCTTTGAACGCAAATTGCGCCCCAGGCTCGGCCAAAGGCATGCCTGCCTCAGCGTCGGCTTCACCCCTCCGTGGGATCTGGTGGTCTCAGCAGGCTGGGTCCGCCGAAGCACAGAGGCCCGAGCGGGACCATCACTGGGCAACGTCTGGTAGGCGATTC-----TCGCATGCCGCTGGTGCCCGGGACGCTGCACGGCCCGCAGGAA---GCTCC-----ATGTCGATCAAACTTTCGACCTGAGATCAGGCAAG
>SAG_62_90_HG972970_Elliptochloris_antarctica
GAATCGATCGGAC-CACTCCGGACTCGTGAGCACCCACAGATCGCCTGTGCGCACGCCCTGTTGTTA-------CAGGTCGTGCGGGGTCGCTTGGCTGCCTAGAGGGAGCCCCGCGCTGGCCAAACCGCACC-AAAC----CGAGCTGAAGCAAGGCA-----AAATAACCAAAGACAACTCTCAACAACGGATATCTTGGTTCCCGTAACGATGAAGAACGCAGCGAAATGCGATACGTAGTGTGAATTGCAGATAATGTGAACCATCGAATCTTTGAACGCAAATTGCGCCCGAGGCTCGGCCAAAGGCATGTCTGCCTCAGCGTCGGCTTCACCCCCTAGAGGGACCTGGTGGTCTCGGCCGGCCGGGTCCGCCGAAGAGCAGAGGCTCAGCCGCTCCTTCATACGGGCAACGTCTGGTAGGCGACTC-----TCGCATGCCGCTGGTGCCCGGG--AGTCGGCGGCCGGCAGGAA---GCT--------TGCAGACTCAACATTCGACCTGAGATCAGGCAAG
>SCCA048_KU696488_Coccomyxa_melkonianii
gcatcgatcaaacacaaaccggaaccacgtatccccgcggacggcctgtgcgcttgccctgccggcgtcgggggcaggtctggcgggggggccgctctcctcaccgggagagcccggctggcaaaaccctattccaacagcatccactgaagatggacgagtgcctccaaccgaagacaactctcaacaacggatatcttggctcccgtatcgatgaagaacgcagcgaaatgcgatacgtagtgtgaattgcagataatgtgaatcatcgaatctttgaacgcaaattgcactcgaggcccggccgagagtatgtctgcctcagcgtcggcttcaccctcagcgtggacctggccgtcccggttgaccgggtctgccgaagaacagaggctcgaacgaggaccaatcgggacaacgtctggtaggtgacccgagggtcgcatgccgctgtcggccgggaccgttgtaagccggcaggaatcgtcttttaacgaagaggacacccttttCGACCTGAGTTCAGGCAnn
>CCAP_216_25_FR850476_Coccomyxa_actinabiotis
GCATCGATCAAACACAAACCGGAACC-CGTATCCCCGCTGGCGGCCAGTGCGCTTGCCCTGCCCGGGCTCGAGCCAGGTCTGGCGGGGGGACCTCTCTCCGAATCGGATGACGTCGGTCGGCAAAACCCCAAT-GAACGTACGAAGCTGAAGCTCGGCG--ATCtCGAAACCAATGACAACTCTCAACAATGGATGTCTTGGCTCCCGTATCGATGAAGAACGCAGCGAAATGCGATACGTAGTGTGAATTGCAGATAATGTGAATCATCGAATCTTTGAACGCAAATTGCACTCGAGGCCCGGCCAAGAGTATGtCTGCCTCAGCGTCGGC-TCACCCCCTTGGCGGACGTGGCGGTCCCGTGCAACCGGGTCCGCTGAAGACCAGAGGCTCGAGCAAGGACCATTCGGGACAACGTCTGGTAGGAGCGTCGTCAGCCTCATGCCGCTGTCGGCCGGGACTGTTGGAGGCCGGAAGGCGCTCAT------GGTAACCGATGAAATATTCGACCTGAGTTCAGGCAAG
>KN_2011_T4_HE586516_Coccomyxa_sp
GCATCGATCAAACACAAACCGGAACC-CGTATCCCCGCTGGCGGCCAGCGCGCTTGCCCTGCCCGGGCTCGAGCCAGGTCTGGCGGGGGGACCTCTCTCCGAATCGGATGACGTCGGTCGGCAAAACCCCAAT-GAACGTACGAAGCTGAAGCTCGGCG--ATCTCGAAACCAATGACAACTCTCAACAATGGATGTCTTGGCTCCCGTATCGATGAAGAACGCAGCGAAATGCGATACGTAGTGTGAATTGCAGATAATGTGAATCATCGAATCTTTGAACGCAAATTGCACTCGAGGCCCGGCCAAGAGTATGTCTGCCTCAGCGTCGGCTTCACCCCCTTGGCGGACGTGGCGGTCCCGGTCAACCGGGTCCGCTGAAGACCAGAGGCTCGAGCAAGGACCATTCGGGACAACGTCTGGTAGGAGCGTCGTCAGCCTCATGCCGCTGTCGGCCGGGACTGCTGGAGGCCGGAAGGCGCTCAT------GGTAACCGATGAAATATTCGACCTGAGTTCAGGCAAG
>KN_2011_T3_HE586515_Coccomyxa_sp
GCATCGATCAAACACAAACCGGAACC-CGTATCCCCACTGGCGGCCAGTGCGCCTGCCCTGCC-GTGTCCGAGCAAGGTCTGGCGGGGGGACCTCTCTCCGAATCGGATGACTCGGGTCGGCAAAACCCCAATACAACCCACAAAGCTGAAGCTCGACGCGTGCCACCAACCAATGACAACTCTCAACAATGGATGTCTTGGCTCCCGTATCGATGAAGAACGCAGCGAAATGCGATACGTAGTGTGAATTGCAGATAATGTGAATCATCGAATCTTTGAACGCAAATTGCACTCGAGGCCCGGCCAAGAGTATGTCTGCCTCAGCGTCGGCTTCACCCTCTCGGCGGACATGGCAGTCCCGGTCGACCGGGTCCGCTGAAGACCAGAGGCTCGAGCAAGGACCAATCGGGACAACGTCTGGTAGGTGACCCGAGGGTCGCATGCCGCTGTCGGCCGGGACTGCTGGAGGCCGGTAGGCGCGGAT------GGGAACCG-CATCTCATTCGACCTGAGTTCAGGCAAG
>ACCV1_HE617183_Coccomyxa_onubensis
GCATCGATCAAAACCAAACCGGAACC-CGTATCCCCGCTGGAGGCCAGCGCGCCTGCCCTGCCCGTCTCCGAGGCAGGTCTGGCGGGGGGACCTCTCTCCGAGTCGGATGACCCCGGTCGGCAAAACCCCAATACAACCCACCGAGCTGAAGCTGGACGCGTGCCACCAACCAATGACAACTCTCAACAATGGATGTCTTGGCTCCCGTATCGATGAAGAACGCAGCGAAATGCGATACGTAGTGTGAATTGCAGATAATGTGAATCATCGAATCTTTGAACGCAAATTGCACTCGAGGCCCGGCCAAGAGTATGTCTGCCTCAGCGTCGGCTTCACCCTCTCGGCGGACATGGCAGTCCCGGTTGACCGGGTCCGCTGAAGGCCAGAGGCTCGAGCAAGGACCAATCGGGACAACGTCTGGTAGGTGACCCGAGGGTCGCATGCCGCTGTCGGCCGGGACTGCTGGAGGCCGGAAGGCGCGTAC------GGGAACCG-CATCTCATTCGACCTGAGTTCAGGCAAG
>CAUP_H102_HE586504_Pseudococcomyxa_simplex
gattcgatcaaacacacaccggaaccacgtatccccgcgggcggcctgtgcgcttgccctgtg-------caaacaggtctggcgggggggccgctctccttaccgggagagcccggtcggcaaaaccccaat-caaccagaaccgctgaagatcgacg--gacctccaaccaaagacaactctcaacaacggatatcttggctcccgtatcgatgaagaacgcagcgaaatgcgatacgtagtgtgaattgcagataatgtgaatcatcgaatctttgaacgcaaattgcactcgaggcccggccgagagtatgtctgcctcagcgtcggctttaccctcagcgtggacctggccgtcccggttaaccgggtctgccgaagaacagaggctcgaacgaggaccaatcgggacgacgtctggtaggtgacccgagggtcgcatgccgccgtcggccgggaccgttgtaagccggcaggaatcggctctc---cgagaagacacccctttcgacctgagttnnnnnnnn
>UTEX_LB_2460_AY422078_Paradoxia_multiseta
GCATCGATCGAACACAAACCGGAACCACGTATCCCCGCGGGCGGCCCGTGCGCTTGCCCTGCCGGTTTCGCGGACGGGTCTGGCGGGGGGGCCGCTCTCCCTACCGGGGAAGCCCGGTCGGC-AAACCCCATTGAAACCAGAACGACTGAAGACGGACG--GACCTCCAACCGAAGACAACTCTCAACAACGGATATCTTGGCTCCCGTATCGATGAAGAACGCAGCGAAATGCGATACGTAGTGTGAATTGCAGATAATGTGAATCATCGAATCTTTGAACGCAAATTGCACTCGAGGCCCGGCCGAGAGTATGTCTGCCTCAGCGTCGGCTTCACCCTCAGCGTGGACCTGGCCGTCCCGGTCAACCGGGTCTGCCGAAGAACAGAGGCTCGAACGAGGACCATTCGGGACGACGTCTGGTAGGTGACCCGAGGGTCGCATGCCGCTGTCGGCCGGGACCGTTGTAAGCCGGCAGGAATCGGCTTCTAGAGTAGCGGACACCCCTTnnnnnnnnnnnnnnnnnnnn
>CAUP_H103_HE586505_Pseudococcomyxa_simplex
GCATCGATCAAACACAAACCGGAACCTCGTATCCCCGCTTGAAGCGAGTGCGCCTGCCCTGTGATCT------ACAGGTCTGGCGGGGGGGCCCCTTTATT-GAAAAGGAGCCCCGGTCGGCAAAACCCCACT-AAATTCCTGTCACTAAAGCTCGACT-----AAAAAACCAAAGACAACTCTCAACAACGGATATCTTGGCTCCCGTATCGATGAAGAACGCAGCGAAATGCGATACGTAGTGTGAATTGCAGATAATGTGAATCATCGAATCTTTGAACGCAAATTGCACTCGAGGCCCGGCCGAGAGTATGTCTGCCTCAGCGTCGGCTTCACCCTCAATGTGGATCTGGCAGTCCCGGTGGACCGGGTCCGCTGAAGACCAGAGGCTCGAGCGAGGACCAATCGGGACAACGTCTGGTAGGTGTTTCCCGGGACGCATGCCGCTGTCGGCCGGGACCGCTGTAAGCCGGCAGGAATTTCGTGTGAAAAGCCTCGACTCAACATTnnnnnnnnnnnnnnnnnnn
>KN_2011_C4_HE586508_Coccomyxa_sp
GCATCGATCGAACACCTTTCGGAACGCCGTCTCCCCGCGCGCGGCGCGTGCGCCCGTCCCGTCGG--TCGCCGT--GCGCGGACGGGAGGATGAGGCTGCCTGATGGCTGCCGCCGGCTGGGAACACCCCAACGTGACAC-CGACACTGAAGCCGTGCGCGGTCCAGAAACCAAAGACAACTCTCAACAACGGATATCTTGGCTCCCGTATCGATGAAGAACGCAGCGAAATGCGATACGTAGTGTGAATTGCAGATAATGTGAATCATCGAATCTTTGAACGCAAATTGCGCTCGAGGCTCGGCCGAGAGCATGCCTGCCTCAGTGTCGGTTCCACCCTCGGAGCGGACCTGGCCGTCCCGATCGATCGGGTCGGCTGAAGCGCAGAGGCTTGAGCGGGAGCCCTTCGGAACAACGACCGGTAGGTGAGCCGGACGTCGCATGCCGCTGCTGGCCGGGACCGCTGGACGCCAGCAGGAGACGACGGGG-GAGACCCCGATCATCCATTCGnnnnnnnnnnnnnnnnn
>UTEX_B_SNO83_HE586506_Monodus_sp
GCATCGATCGAACACCTTTCGGAACGCCGTCTCCCCGCGTGCGGCGCGTGCGCCCGCCCCGCCGG--TCGCCGT-GGAAAGGGCGGGAGGACGAGGTCGCCG-GAGGCGGCCGCCGGCTGGGAACACCCCAACGTGACAC-CGAAACTGAAGCCGTGCGGGGTCCAGAAACCAAAGACAACTCTCAACAACGGATATCTTGGCTCCCGTATCGATGAAGAACGCAGCGAAATGCGATACGTAGTGTGAATTGCAGATAATGTGAATCATCGAATCTTTGAACGCAAATTGCGCTCGAGGCTCGGCCGAGAGCATGCCTGCCTCAGTGTCGGTTCCACCCTCGGAGCGGACCTGGCCGTCCCGATCGATCGGGTCGGCTGAAGCGCAGAGGCTTGAGCGGGAGCCCTCCGGAACAACGACCGGTAGGTGAGCCGGACGTCGCATGCCGCTGCTGGCCGGGACCGCTGGACGCCAGCAGGAGACGACGGGG-GCGACCCAGATCATCCATnnnnnnnnnnnnnnnnnnnn
>KN_2011_T2_HE586514_Coccomyxa_sp
GCATCGATCGAACACAAACCGGAACCTCGTTTCCCCGCTGGCGGCCAGTGCGCTTGCCCTGCCCGTGTCCGAGCCAGGTCTGGCGGGGGGGCCTCTCTCCGAATCGGATGACGTCGGCTGGGCCAACCCCAAT-GAACCGACAAAGCTGAAGCTGGGCGTGGACCAGCAACCAATGACAACTCTCAACAATGGATGTCTTGGCTCCCGTATCGATGAAGAACGCAGCGAAATGCGATACGTAGTGTGAATTGCAGATAATGTGAATCATCGAATCTTTGAACGCAAATTGCACTCGAGGCTCGGCCAAGAGTATGTCTGCCTCAGCGTCGGCTTCACCCCTCAGGCGGACGTGGCGGTCTCGGTCGACCGGGTCCGCTGAAGACCAGAGGCTCGAGCAAGGCCCAATCGGGACAACGTCTGGTAGGTGACTCCCGGGTCGCATGCCGCTGTCGGCCGGGACTGCTGGAGGCCGGAAGGCGCGCAC------CGGAACCG-CACCACTTTCGACCTGAGTTCAGGCAAG
>IB_GF_3_gi_KM020053_Coccomyxa_sp
GCATCGATCAAACACACACCGGAACCACGTATCCCCGCGGGCGGCCTGTGCGCTTGCCCTGCG-------CAAACAGGTCTGGCGGGGGGGCCGCTCTCCTCACCGGGAGAGTCCGGTCGGCAAAACCCCAAT-CAACCAGAACCGCTGAAGATCGACG--GACCTCCAACCAAAGACAACTCTCAACAACGGATATCTTGGCTCCCGTATCGATGAAGAACGCAGCGAAATGCGATACGTAGTGTGAATTGCAGATAATGTGAATCATCGAATCTTTGAACGCAAATTGCACTCGAGGCCCGGCCGAGAGTATGTCTGCCTCAGCGTCnnnnnnnnnnnnnnnnnnnnnnnnnnnnnnnnnnnnnnnnnnnnnnnnnnnnnnnnnnnnnnnnnnnnnnnnnnnnnnnnnnnnnnnnnnnnnnnnnnnnnnnnnnnnnnnnnnnnnnnnnnnnnnnnnnnnnnnnnnnnnnnnnnnnnnnnnnnnnnnnnnnnnnnnnnnnnnnnnnnnnnnnnnnnnnnnnnnnnnn
>GA5a_SS_AB917140_Coccomyxa_sp
gcatcgatcgaacacaaaccggaaccacgtatccccgcggccggtccgtgcgcttgccctgccggagtgggcgccaggtctggcgggggggccgttctcctcaccgggagagcccggctggcgaaaccccactaaaacccagcattctgaagattgacgggcgcctccaaccaaagacaactctcaacaacggatatcttggctcccgtatcgatgaagaacgcagcgaaatgcgatacgtagtgtgaattgcagataatgtgaatcatcgaatctttgaacgcaaattgcactcgaggcccggccgagagtatgtctgcctcagcgtcggcttcaccctcagcgtggacctggccgtcccggtcgaccgggtccgccgaagaacagaggctcgaacgaggaccaatcgggacaacgtctggtaggtgacccgagggtcgcatgccgctgtcggccgggaccgttgtaagccggcaggaatcggaccttcgaaaggcaaacacccttttcgacctgagttnnnnnnnn
>IB_GF_12_KM020052_Coccomyxa_sp
gcatcgatcaaacacaaaccggaaccacgtatccccgcaggcggcctgtgcgcctgccctgtcggcgttggggccaggtctggcgggggggcctcttccctt-accgggaagcccggtcggcaaaacccaatcacaacccgaacatctaaagattgacgtgtgccgccaaccaaagacaactctcaacaacggatatcttggctcccgtatcgatgaagaacgcagcgaaatgcgatacgtagtgtgaattgcagataatgtgaatcatcgaatctttgaacgcaaattgcactcgaggcccggccaagagtatgtctgcctcagcgtcggctttaccctcagcgtggacctggcagtcccggtcgaccgggtccgctgaagaccagaggctcgagcaaggaccacatgggaaaacgtctggtaggtgacccgaggg-cgcatgccactgttcgccggagatgctgaaagccggcaggaatcggcccttagcggggcgcacacccttttcgacctgagttcaggcaag
>Krienitz_1981_314_JQ082333_Acutodesmus_obliquus
GCATCGATCGAACACAAACCGGAACCCCGTATCCCCGCTCTTGATGAGTGCGCCTGCCCTGTGGATG------TCAGGTCTGGCGGGGGGGCCTTTCCTCTTCAGGAGGGGCCCCGGTCGGCAAAACCCCACT-AAATTCCAACGGCTGAAGCTCGACT-----AAAAAACCGAAGACAACTCTCAACAACGGATATCTTGGCTCCCGTATCGATGAAGAACGCAGCGAAATGCGATACGTAGTGTGAATTGCAGATAATGTGAATCATCGAATCTTTGAACGCAAATTGCACTCGAGGCCCGGCCGAGAGTATGTCTGCCTCAGCGTCGGCTTCACCCTCAATGTGGATCTGGCAGTCCCGGTGAACCGGGTCCGCTGAAGACCAGAGGCTCGAGCGAGGACCGATCGGGACAACGTCTGGTAGGTGTTTCCCGGGACGCATGCCGCTGTCGGCCGGGACCGCTGTAAGCCGGCAGGAATTTCGTGCGAAAAGCCTCGnnnnnnnnnnnnnnnnnnnnnnnnnnnnn
>KN_2011_E3_HE586544_Coccomyxa_sp
nnnnnnnnnnnnnnnnAACCGGAACCACGTATCCCCGCAGGCGGCCTGTGCGCTTGCCCTGTCGGCGTTGGGGCGAGGTCTGGCGGGGGGGCCTCTTTCCCTAGGGGGAAAGCCCGGTCGGCAAAACCCCATTAAAACCCGAACGTCTAAAGATTGACGAGTGCCGCCAACCAAAGACAACTCTCAACAACGGATATCTTGGCTCCCGTATCGATGAAGAACGCAGCGAAATGCGATACGTAGTGTGAATTGCAGATAATGTGAATCATCGAATCTTTGAACGCAAATTGCACTCGAGGCCCGGCCAAGAGTATGTCTGCCTCAGCGTCGGCTTTACCCTCAGCGTGGACCTGGCAGTCCCGGTCGACCGGGTCCGCTGAAGACCAGAGGCTCGAGCAAGGACCGCATGGGAAAACGTCTGGTAGGTGACCCGAGGG-CGCATGCCGCTGTTCGCCGGAGCTGCTGGAAGCCGGCAGGAATCGGCCCTTAGCgGGGCGgACACCCTTTTCGACCTGAGTTCAGGCAAG
>C5_AY293942_Coccomyxa_sp
nCATCGATCAAACACAAACCGGAACCACGTATCCCCGCAGGCGGCCTGTGCGCTTGCCCTGTCGGCGTTGGGGCGAGGTCTGGCGGGGGGGCCTCTTTTCCTAGGGGGAAAGCTCGGTCGGCAAAACCCCATTAAAACCCGAACGTCTAAAGATTGACGAGTGCCGCCAACCAAAGACAACTCTCAACAACGGATATCTTGGCTCCCGTATCGATGAAGAACGCAGCGAAATGCGATACGTAGTGTGAATTGCAGATAATGTGAATCATCGAATCTTTGAACGCAAATTGCACTCGAGGCCCGGCCAAGAGTATGTCTGCCTCAGCGTCGGCTTTACCCTCAGCGTGGACCTGGCAGTCCCGGTCGACCGGGTCCGCTGAAGACCAGAGGCTCGAGCAAGGACCGCATGGGAAAACGTCTGGTAGGTGACCCGAGGG-CGCATGCCGCTGTTCGCCGGAGCTGCTGGAAGCCGGCAGGAATCGGCCCTTAGCGGGGCGGACACCCTTTTCGACCnnnnnnnnnnnnnn
>KN_2011_U4_HE586555_Coccomyxa_sp
nnnnnnnnnnnnnnnnnnnnnnnnnnnnnnnnCCCCGCAGGCGGCCTGTGCGCTTGCCCTGTCGGCGTTGGGGCGAGGTTTGGCGGGGGGGCCTCTTTCCCTAGGGGGAAAGCCCGGTCGGCAAAACCCCATTAAAACCCGAACGTCTAAAGATTGACGAGTGCCGCCAACCAAAGACAACTCTCAACAACGGATATCTTGGCTCCCGTATCGATGAAGAACGCAGCGAAATGCGATACGTAGTGTGAATTGCAGATAATGTGAATCATCGAATCTTTGAACGCAAATTGCACTCGAGGCCCGGCCAAGAGTATGTcTGCCTCAGCGTCGGCTTTACCCTCAGCGTGGACCTGGCAGTCCCGGTCGACCGGGTCCGCTGAAGACCAGAGGCTCGAGCAAGGACCGCATGGGAAAACGTCTGGTAGGTGACCCGAGGG-CGCATGCCGCTGTTCGCCGGAGCTGCTGGAAGCCGGCAGGAATCGGCCCTTAGCGGGGCGGACACCCTTTTCGACCTGAGTTCAGGCAAG
>KN_2011_E2_HE586543_Coccomyxa_sp
nnnnnnnnnnnnnnnnnnnnnnnnnnnCGTATCCCCGCAGGCGGCCTGTGCGCTTGCCCTGTCGGCGTTGGGGCGAGGTCTGGCGGGGGGGCCTCTTTCCCTAGGGGGAAAGCCCGGTCGGCAAAACCCCATTAAAACCCGAACGTCTAAAGATTGACGAGTGCCGCCAACCAAAGACAACTCTCAACAACGGATATCTTGGCTCCCGTATCGATGAAGAACGCAGCGAAATGCGATACGTAGTGTGAATTGCAGATAATGTGAATCATCGAATCTTTGAACGCAAATTGCACTCGAGGCCCGGCCAAGAGTATGTCTGCCTCAGCGTCGGCTTTACCCTCAGCGTGGACCTGGCAGTCCCGGTCGACCGGGTCCGCTGAAGACCAGAGGCTCGAGCAAGGACCGCATGGGAAAACGTCTGGTAGGTGACCCGAGGG-CGCATGCCGCTGTTCGCCGGAGCTGCTGGAAGCCGGCAGGAATCGGCCCTTAGCgGGGCGgACACCCTTTTCGACCTGAGTTCAGGCAAG
>C8_AY293938_Coccomyxa_sp
nCATCGATCAAACACAAACCGGAACCACGTATCCCCGCAGGCGGCCTGTGCGCTTGCCCTGTCGGCGTTGGGGCGAGGTCTGGCGGGGGGGCCTCTTTCCCTAGGGGGAAAGCCCGGTCGGCAAAACCCCATTAAAACCCGAACGTCTAAAGATTGACGAGTGCCGCCAACCAAAGACAACTCTCAACAACGGATATCTTGGCTCCCGTATCGATGAAGAACGCAGCGAAATGCGATACGTAGTGTGAATTGCAGATAATGTGAATCATCGAATCTTTGAACGCAAATTGCACTCGAGGCCCGGCCAAGAGTATGTCTGCCTCAGCGTCGGCTTTACCCTCAGCGTGGACCTGGCAGTCCCGGTCGACCGGGTCCGCTGAAGACCAGAGGCTCGAGCAAGGACCGCATGGGAAAACGTCTGGTAGGTGACCCGAGGG-CGCATGCCGCTGTTCGCCGGAGCTGCTGGAAGCCGGCAGGAATCGGCCCTTAGCGGGGCGGACACCCTTTTCGACCnnnnnnnnnnnnnn
>C6_AY293937_Coccomyxa_sp
nCATCGATCAAACACAAACCGGAACCACGTATCCCCGCAGGCGGCCTGTGCGCTTGCCCTGTCGGCGTTGGGGCGAGGTCTGGCGGGGGGGCCTCTTTCCCTAGGGGGAAAGCCCGGTCGGCAAAACCCCATTAAAACCCGAACGTCTAAAGATTGACGAGTGCCGCCAACCAAAGACAACTCTCAACAACGGATATCTTGGCTCCCGTATCGATGAAGAACGCAGCGAAATGCGATACGTAGTGTGAATTGCAGATAATGTGAATCATCGAATCTTTGAACGCAAATTGCACTCGAGGCCCGGCCAAGAGTATGTCTGCCTCAGCGTCGGCTTTACCCTCAGCGTGGACCTGGCAGTCCCGGTCGACCGGGTCCGCTGAAGACCAGAGGCTCGAGCAAGGACCGCATGGGAAAACGTCTGGTAGGTGACCCGAGGG-CGCATGCCGCTGTTCGCCGGAGCTGCTGGAAGCCGGCAGGAATCGGCCCTTAGCGGGGCGGACACCCTTTTCGACCnnnnnnnnnnnnnn
>C1_AY293935_Coccomyxa_sp
nCATCGATCAAACACAAACCGGAACCACGTATCCCCGCAGGCGGCCTGTGCGCTTGCCCTGTCGGCGTTGGGGCGAGGTCTGGCGGGGGGGCCTCTTTCCCTAGGGGGAAAGCCCGGTCGGCAAAACCCCATTAAAACCCGAACGTCTAAAGATTGACGAGTGCCGCCAACCAAAGACAACTCTCAACAACGGATATCTTGGCTCCCGTATCGATGAAGAACGCAGCGAAATGCGATACGTAGTGTGAATTGCAGATAATGTGAATCATCGAATCTTTGAACGCAAATTGCACTCGAGGCCCGGCCAAGAGTATGTCTGCCTCAGCGTCGGCTTTACCCTCAGCGTGGACCTGGCAGTCCCGGTCGACCGGGTCCGCTGAATACCAGAGGCTCGAGCAAGGACCGCATGGGAAAACGTCTGGTAGGTGACCCGAGGG-CGCATGCCGCTGTTCGCCGGAGCTGCTGGAAGCCGGCAGGAATCGGCCCTTAGCGGGGCGGACACCCTTTTCGACCnnnnnnnnnnnnnn
>C10_AY293934_Coccomyxa_sp
nCATCGATCAAACACAAACCGGAACCACGTATCCCCGCAGGCGGCCTGTGCGCTTGCCCTGTCGGCGTTGGGGCGAGGTCTGGCGGGGGGGCCTCTTTCCCTAGGGGGAAAGCCCGGTCGGCAAAACCCCATTAAAACCCGAACGTCTAAAGATTGACGAGTGCCGCCAACCAAAGACAACTCTCAACAACGGATATCTTGGCTCCCGTATCGATGAAGAACGCAGCGAAATGCGATACGTAGTGTGAATTGCAGATAATGTGAATCATCGAATCTTTGAACGCAAATTGCACTCGAGGCCCGGCCAAGAGTATGTCTGCCTCAGCGTCGGCTTTACCCTCAGCGTGGACCTGGCAGTCCCGGTCGACCGGGTCCGCTGAAGACCAGAGGCTCGAGCAAGGACCGCATGGGAAAACGTCTGGTAGGTGACCCGAGGG-CGCATGCCGCTGTTCGCCGGAGCTGCTGGAAGCCGGCAGGAATCGGCCCTTAGCGGGGCGGACACCCTTTTCGACCnnnnnnnnnnnnnn
>C19_AY293945_Coccomyxa_sp
nCATCGATCAAACACAAACCGGAACCACGTATCCCCGCAGGCGGCCTGTGCGCTTGCCCTGTCGGCGTTGGGGCGAGGTCTGGCGGGGGGGCCTCTTTCCCTAGGGGGAAAGCCCGGTCGCCAAAACCCCATTAAAACCCGAACGTCTAAAGATTGACGAGTGCCGCCAACCAAAGACAACTCTCAACAACGGATATCTTGGCTCCCGTATCGATGAAGAACGCAGCGAAATGCGATACGTAGTGTGAATTGCAGATAATGTGAATCATCGAATCTTTGAACGCAAATTGCACTCGAGGCCCGGCCAAGAGTATGTCTGCCTCAGCGTCGGCTTTACCCTCAGCGTGGACCTGGCAGTCCCGGTCGACCGGGTCCGCTGAAGACCAGAGGCTCGAGCAAGGACCGCATGGGAAAACGTCTGGTAGGTGACCCGAGGG-CGCATGCCGCTGTTCGCCGGAGCTGCTGGAAGCCGGCAGGAATCGGCCCTTAGCGGGGCGGACACCCTTTTCGACCnnnnnnnnnnnnnn
>C9_AY293944_Coccomyxa_sp
nCATCGATCAAACACAAACCGGAACCACGTATCCCCGCAGGCGGCCTGTGCGCTTGCCCTGTCGGCGTTGGGGCGAGGTCTGGCGGGGGGGCCTCTTTCCCTAGGGGGAAAGCCCGGTCGGCAAAACCCCATTAAAACCCGAACGTCTAAAGATTGACGAGTGCCGCCAACCAAAGACAACTCTCAACAACGGATATCTTGGCTCCCGTATCGATGAAGAACGCAGCGAAATGCGATACGTAGTGTGAATTGCAGATAATGTGAATCATCGAATCTTTGAACGCAAATTGCACTCGAGGCCCGGCCAAGAGTATGTCTGCCTCAGCGTCGGCTTTACCCTCAGCGTGGACCTGGCAGTCCCGGTCGACCGGGTCCGCTGAAGACCAGAGGCTCGAGCAAGGACCGCATGGGAAAACGTCTGGTAGGTGACCCGAGGG-CGCATGCCGCTGTTCGCCGGAGCTGCTGGAAGCCGGCAGGAATCGGCCCTTAGCGGGGCGGACACCCTTTTCGACCnnnnnnnnnnnnnn
>C4_AY293941_Coccomyxa_sp
nCATCGATCAATCACAAACCGGAACCACGTATCCCCGCAGGCGGCCTGTGCGCTTGCCCTGTCGGCGTTGGGGCGAGGTCTGGCGGGGGGGCCTCTTTCCCTAGGGGGAAAGCCCGGTCGGCAAAACCCCATTAAAACCCGAACGTCTAAAGATTGACGAGTGCCGCCAACCAAAGACAACTCTCAACAACGGATATCTT-GCTCCCGTATCGATGAAGAACGCAGCGAAATGCGATACGTAGTGTGAATTGCAGATAATGTGAATCATCGAATCTTTGAACGCAAATTGCACTCGAGGCCCGGCCAAGAGTATGTCTGCCTCAGCGTCGGCTTTACCCTCAGCGTGGACCTGGCAGTCCCGGTCGACCGGGTCCGCTGAAGACCAGAGGCTCGAGCAAGGACCGCATGGGAAAACGTCTGGTAGGTGACCCGAGGG-CGCATGCCGCTGTTCGCCGGAGCTGCTGGAAGCCGGCAGGAATCGGCCCTTAGCGGGGCGGACACCCTTTTCGACCnnnnnnnnnnnnnn
>C13_AY293936_Coccomyxa_sp
nCATCGATCAAACACAAACCGGAACCACGTATCCCCGCAGGCGGCCTGTGCGCTTGCCCTGTCGGCGTTGGGGCGAGGTCTGGCGGGGGGGCCTCTTTCCCTAGGGGGAAAGCCCGGTCGGCAAAACCCCATTAAATCCCGAACGTCTAAAGATTGACGAGTGCCGCCAACCAAAGACAACTCTCAACAACGGATATCTTGGCTCCCGTATCGATGAAGAACCCAGCGAAATGCGAAACGTAGTGTGAATTGCAGATAATGTGAATCATCGAATCTTTGAACGCAAATTGCACTCGAGGCCCGGCCAAGAGTATGTCTGCCTCAGCGTCGGCTTTACCCTCAGCGTGGACCTGGCAGTCCCGGTCGACCGGGTCCGCTGAAGACCAGAGGCTCGAGCAAGGACCGCATGGGAAAACGTCTGGTAGGTGACCCGAGGG-CGCATGCCGCTGTTCGCCGGAGCTGCTGGAAGCCGGCAGGAATCGGCCCTTAGCGGGGCGGACACCCTTTTCGACCnnnnnnnnnnnnnn
>C18_AY293933_Coccomyxa_sp
nCATCGATCAAACACAAACCGGAACCACGTATCCCCGCAGGCGGCCTGTGCGCTTGCCCTGTCGGCGTTGGGGCGAGGTCTGGCGGGGGGCCCTCTTTCCCTAGGGGGAAAGCCCGGTCGCCAAAACCCCATTAAAACCCGAACGTCTAAAGATTGACGAGTGCCGCCAACCAAAGACAACTCTCAACAACGGATATCTTGGCTCCCGTATCGATGAAGAACGCAGCGAAATGCGATACGTAGTGTGAATTGCAGATAATGTGAATCATCGAATCTTTGAACGCAAATTGCACTCGAGGCCCGGCCAAGAGTATGTCTGCCTCAGCGTCGGCTTTACCCTCAGCGTGGACCTGGCAGTCCCGGTCGACCGGGTCCGCTGAAGACCAGAGGCTCGAGCAAGGACCGCATGGGAAAACGTCTGGTAGGTGACCCGAGGG-CGCATGCCGCTGTTCGCCGGAGCTGCTGGAAGCCGGCAGGAATCGGCCCTTAGCGGGGCGGACACCCTTTTCGACCnnnnnnnnnnnnnn
>C20_AY293946_Coccomyxa_sp
nCATCGATCAAACACAAACCGGAACCACGAATCCCCGCAGGCGGCCTGTGCGCTTGCCCTGTCGGCGTTGGGGCGAGGTCTGGCGGGGGGGCCTCTTTCCCTAGGGGGAAAGCCCGGTCGGCAAAACCCCATTAAAACCCGAACGTCTAAAGATTGACGAGTGCCGCCAACCAAAGACAACTCTCAACAACGGATATCTTGGCTCCCGTATCGATGAAGAACGCAGCGAAATGCGATACGTAGTGTGAATTGCAGATAATGTGAATCATCGAATCTTTGAACGCAAATTGCACTCGAGGCCCGGCCAAGAGTATGTCTGCCTCAGCGTCGGCTTTACCCTCAGCGTGGACCTGGCAGTCCCGGTCGACCGGGTCCGCTGAAGACCAGAGGCTCGAGCAAGGACCGCATGGGAAAACGTCTGGTAGGTGACCCGAGGG-CGCATGCCGCTGTTCGCCGGAGCTGCTGGAAGCCGGCAGGAATCGGCCCTTAGCGGGGCGGACACCCTTTTCGACCnnnnnnnnnnnnnn
>C2_AY293940_Coccomyxa_sp
nCATCGATCAAACACAAACCGGAACCACGTATCCCCGCAGGCGGCCTGTGCGCTTGCCCTGTCGGCGTTGGGGCGAGGTCTGGCGGGGGGGCCTCTTTCCCTAGGGGGAAAGCCCGGTCGGCAAAACCCCATTAAAACCCGAACGTCTAAAGATTGACGAGTGCCGCCAACCAAAGACAACTCTCAACAACGGATATCTT-GCTCCCGTATCGATGAAGAACGCAGCGAAATGCGATACGTAGTGTGAATTGCAGATAATGTGAATCATCGAATCTTTGAACGCAAATTGCACTCGAGGCCCGGCCAAGAGTATGTCTGCCTCAGCGTCGGCTTTACCCTCAGCGTGGACCTGGCAGTCCCGGTCGACCGGGTCCGCTGAATACCAGAGGCTCGAGCAAGGACCGCATGGGAAAACGTCTGGTAGGTGACCCGAGGG-CGCATGCCGCTGTTCGCCGGAGCTGCTGGAAGCCGGCAGGAATCGGCCCTTAGCGGGGCGGACACCCTTTTCGACCnnnnnnnnnnnnnn
>C16_AY293947_Coccomyxa_sp
nCATCGATCAAACACAAACCGGAACCACGTATCCCCGCAGGCGGCCTGTGCGCTTGCCCTGTCGGCGTTGGGGCGAGGTCTGGCGGGGGGGCCTCTTTCCCTAGGGGGAAAGCCCGGTCGCCAAAACCCCATTAAAACCCGAACGTCTAAAGATTGACGAGTGCCGCCAACCAAAGACAACTCTCAACAACGGATATCTT-GCTCCCGTATCGATGAAGAACGCAGCGAAATGCGATACGTAGTGTGAATTGCAGATAATGTGAATCATCGAATCTTTGAACGCAAATTGCACTCGAGGCCCGGCCAAGAGTATGTCTGCCTCAGCGTCGGCTTTACCCTCAGCGTGGACCTGGCAGTCCCGGTCGACCGGGTCCGCTGAAGACCAGAGGCTCGAGCAAGGACCGCATGGGAAAACGTCTGGTAGGTGACCCGAGGG-CGCATGCCGCTGTTCGCCGGAGCTGCTGGAAGCCGGCAGGAATCGGCCCTTAGCGGGGCGGACACCCTTTTCGACCnnnnnnnnnnnnnn
>C15_AY293939_Coccomyxa_sp
nCATCGATCAAACACAAACCGGAACCACGTATCCCCGCAGGCGGCCTGTGCGCTTGCCCTGTCGGCGTTGTGGCGAGGTCTGGCGGGGGGGCCTCTTTCCCTAGGGGGAAAGCCCGGTCGCCAAAACCCCATTAAAACCCGAACGTCTAAAGATTGACGAGTGCCGCCAACCAAAGACAACTCTCAACAACGGATATCTT-GCTCCCGTATCGATGAAGAACGCAGCGAAATGCGATACGTAGTGTGAATTGCAGATAATGTGAATCATCGAATCTTTGAACGCAAATTGCACTCGAGGCCCGGCCAAGAGTATGTCTGCCTCAGCGTCGGCTTTACCCTCAGCGTGGACCTGGCAGTCCCGGTCGACCGGGTCCGCTGAAGACCAGAGGCTCGAGCAAGGACCGCATGGGAAAACGTCTGGTAGGTGACCCGAGGG-CGCATGCCGCTGTTCGCCGGAGCTGCTGGAAGCCGGCAGGAATCGGCCCTTAGCGGGGCGGACACCCTTTTCGACCnnnnnnnnnnnnnn
>KN_2011_T1_HE586550_Coccomyxa_sp
GCATCGATCAAACACAAACCGGAACC-CGTATCCCCACTGGCGGCCAGTGCGCCTGCCCTGCC-GTGTCCGAGCAAGGTCTGGCGGGGGGACCTCTCTCCGAATCGGATGACTCGGGTCGGCAAAACCCCAATACAACCCACAAAGCTGAAGCTCGACGCGTGCCACCAACCAATGACAACTCTCAACAATGGATGTCTTGGCTCCCGTATCGATGAAGAACGCAGCGAAATGCGATACGTAGTGTGAATTGCAGATAATGTGAATCATCGAATCTTTGAACGCAAATTGCACTCGAGGCCCGGCCAAGAGTATGTCTGCCTCAGCGTCGGCTTCACCCTCTCGGCGGACATGGCAGTCCCGGTCGACCGGGTCCGCTGAAGACCAGAGGCTCGAGCAAGGACCAATCGGGACAACGTCTGGTAGGTGACCCGAGGGTCGCATGCCGCTGTCGGCCGGGACTGCTGGAGGCCGGTAGGCGCGGAT------GGGAACCG-CATCTCATTCGACCTGAGTTCAGGCAAG
>KN_2011_E4_HE586513_Coccomyxa_sp
gcatcgatcaaacacaaaccggaaccacgtatccccgcggccttcccgtgcgcttgccctgccggtttcgcggacaggtctagcgggggggccgctctccctaccgggggagcccggctggcaaaaccccattaaaaccagaaatactgaagacggacaagaacctccaaccaaagacaactctcaacaacggatatcttggctcccgtatcgatgaagaacgcagcgaaatgcgatacgtagtgtgaattgcagataatgtgaatcatcgaatctttgaacgcaaattgcactcgaggcccggccgagagtatgtctgcctcagcgtcggcttcaccctcagcgtggacctggccgtcccggtcaaccgggtctgccgaagaacagaggctcgaacgaggaccaatcgggacaacgtctggtaggtgacccgagggtcgcatgccgctgtcggccgggaccgttgtaagccggcaggaatcggcttttaaaggagcggacacccttttcgacctgagttnnnnnnnn
>CCAP_1660_13_AB260896
gcatcgatcgaacacaaaccggaaccacgtatccccgcagaaggcctgtgcgcttgccccgccggcg--ggcgccgggtctggcgggggggccgcatttcccaccgggaggccccggctggcgaaaccccattacaaccggatacactgaagatcgacgtttgcctccaaccgaagacaactctcaacaacggatatcttggctcccgtatcgatgaagaacgcagcgaaatgcgatacgtagtgtgaattgcagataatgtgaatcatcgaatctttgaacgcaaattgcactcgaggcccggccgagagtatgtctgcctcagcgtcggcttcaccctcagcgtggacctggccgtcccggttgaccgggtctgccgaagaacagaggctcgaacgaggaccgatcgggacaacgtctggtaggtgacccgagggtcgcatgccgctgtcggccgggaccgttgtaagccggcaggaatcgtttctccagggaaaggacaccctttnnnnnnnnnnnnnnnnnnnn
>KN_2011_T5_HE586551_Coccomyxa_sp
nnnnnnnnnnnnnnnnnnnnnnaaccacgtatccccgcggccttcccgtgcgcttgccctgccggtttcgcggacaggtctagcgggggggccgctctccctaccgggggagcccggctggcaaaaccccattaaaaccagaaatactgaagacggacaagaacctccaaccaaagacaactctcaacaacggatatcttggctcccgtatcgatgaagaacgcagcgaaatgcgatacgtagtgtgaattgcagataatgtgaatcatcgaatctttgaacgcaaattgcactcgaggcccggccgagagtatgtctgcctcagcgtcggcttcaccctcagcgtggacctggccgtcccggtcaaccgggtctgccgaagaacagaggctcgaacgaggaccaatcgggacaacgtctggtaggtgacccgagggtcgcatgccgctgtcggccgggaccgttgtaagccggcaggaatcggcttttaaaggagcggacacccttnnnnnnnnnnnnnnnnnnnnn
>Rikkinen_004009_AY333648_of_Nephroma_arcticum
gcatcgatcaaacacaaaccggaaccacgtatccccgcggccttcccgtgcgcttgccctgccggtttcgcggacaggtctagcgggggggccgctctccctaccgggggagcccggctggcaaaaccccattaaaaccagaaatactgaagacggacaagaacctccaaccaaagacaactctcaacaacggatatcttggctcccgtatcgatgaagaacgcagcgaaatgcgatacgtagtgtgaattgcagataatgtgaatcatcgaatctttgaacgcaaattgcactcgaggcccggccgagagtatgtctgcctcagcgtcggcttcaccctcagcgtggacctggccgtcccggtcaaccgggtctgccgaagaacagaggctcgaacgaggaccaatcgggacaacgtctggtaggtgacccgagggtcgcatgccgctgtcggccgggaccgttgtaagccggcaggaatcggcnnnnnnnnnnnnnnnnnnnnnnnnnnnnnnnnnnnnnnnnnnn
>Ulvinen_15_July_1999_AY333649_of_Nephroma_expallidum
gcatcgatcaaacacaaaccggaaccacgtatccccgcggccttcccgtgcgcttgccctgccggtttcgcggacaggtctagcgggggggccgctctccctaccgggggagcccggctggcaaaaccccattaaaaccagaaatactgaagacggacaagaacctccaaccaaagacaactctcaacaacggatatcttggctcccgtatcgatgaagaacgcagcgaaatgcgatacgtagtgtgaattgcagataatgtgaatcatcgaatctttgaacgcaaattgcactcgaggcccggccgagagtatgtctgcctcagcgtcggcttcaccctcagcgtggacctggccgtcccggtcaaccgggtctgccgaagaacagaggctcgaacgaggaccaatcgggacaacgtctggtaggtgacccgagggtcgcatgccgctgtcggccgggaccgttgtaagccggcaggaatcggcnnnnnnnnnnnnnnnnnnnnnnnnnnnnnnnnnnnnnnnnnnn
>KN_2011_E5_HE586545_Coccomyxa_sp
gcatcgatcaaacacaaaccggaaccacgtatccccgcggccttcccgtgcgcttgccctgccggtttcgcggacaggtctagcgggggggccgctctccctaccgggggagcccggctggcaaaaccccattaaaaccagaaatactgaagacggacaagaacctccaaccaaagacaactctcaacaacggatatcttggctcccgtatcgatgaagaacgcagcgaaatgcgatacgtagtgtgaattgcagataatgtgaatcatcgaatctttgaacgcaaattgcactcgaggcccggccgagagtatgtctgcctcagcgtcggcttcaccctcagcgtggacctggccgtcccggtcaaccgggtctgccgaagaacagaggctcgaacgaggaccaatcgggacaacgtctggtaggtgacccgagggtcgcatgccgctgtcggccgggaccgttgtaagccggcaggaatcggcttttaaaggagcggacacccttttcgnnnnnnnnnnnnnnnnn
>Wehr_59_AY333647_of_Nephroma_arcticum
gcatcgatcaaacacaaaccggaaccacgtatccccgcggccttcccgtgcgcttgccctgccggtttcgcggacaggtctagcgggggggccgctctccctaccgggggagcccggctggcaaaaccccattaaaaccagaaatactgaagacggacaagaacctccaaccaaagacaactctcaacaacggatatcttggctcccgtatcgatgaagaacgcagcgaaatgcgatacgtagtgtgaattgcagataatgtgaatcatcgaatctttgaacgcaaattgcactcgaggcccggccgagagtatgtctgcctcagcgtcggcttcaccctcagcgtggacctggccgtcccggtcaaccgggtctgccgaagaacagaggctcgaacgaggaccaatcgggacaacgtctggtaggtgacccgagggtcgcatgccgctgtcggccgggaccgttgtaagccggcaggaatcggcnnnnnnnnnnnnnnnnnnnnnnnnnnnnnnnnnnnnnnnnnnn
>KN_2011_A1_HE586526_Pseudococcomyxa_sp
nnnnnnnnnnaacacacaccggaaccacgtatccccgcgggcggcctgtgcgcttgccctgcg-------caaacaggtctggcgggggggccgctctcctcaccgggagagtccggtcggcaaaaccccaat-caaccagaaccgctgaagatcgacg--gacctccaaccaaagacaactctcaacaacggatatcttggctcccgtatcgatgaagaacgcagcgaaatgcgatacgtagtgtgaattgcagataatgtgaatcatcgaatctttgaacgcaaattgcactcgaggcccggccgagagtatgtctgcctcagcgtcggctttaccctcagcgtggacctggccgtcccggttaaccgggtctgccgaagaacagaggctcgaacgaggaccaatcgggacgacgtctggtaggtgacccgagggtcgcatgccgccgtcggccgggaccgttgtaagccggcaggaatcggctctc---cgagaagacaccccttnnnnnnnnnnnnnnnnnnnn
>S2_HQ335215_Coccomyxa_sp
nnnnnnnnnnnnnnnnnnnnnnnnnnnnnnnnnnnnnnnnnnngcctgtgcgcttgccctgcccaggctggggccaggtctggcgggggggccgctctcctcaccgggagagcccggctggcaaaaccccattaaaaccagaacttctgaagaccgacg--aacctccaaccaaagacaactctcaacaacggatatcttggctcccgtatcgatgaagaacgcagcgaaatgcgatacgtagtgtgaattgcagataatgtgaatcatcgaatctttgaacgcaaattgcactcgaggcccggccgagagtatgtctgcctcagcgtcggctttaccctcagcgtggacctggccgtcccggtcaaccgggtctgccgaagaacagaggctcgaacgaggacccatcgggacaacgtctggtaggtgacccgagggtcgcatgccgctgtcggccgggaccgttgtaagccggcaggaatcggctcctaaagaagcggacacccttttcgacctgagttnnnnnnnn
>S10_HQ335216_Coccomyxa_sp
nnnnnnnnnnnnnnnnnnnnnnnnnnnnnnnnnnnnnnnnnnngcctgtgcgcttgccctgcccaggctggggccaggtctggcgggggggccgctctcctcaccgggagagcccggctggcaaaaccccattaaaaccagaacttctgaagaccgacg--aacctccaaccaaagacaactctcaacaacggatatcttggctcccgtatcgatgaagaacgcagcgaaatgcgatacgtagtgtgaattgcagataatgtgaatcatcgaatctttgaacgcaaattgcactcgaggcccggccgagagtatgtctgcctcagcgtcggctttaccctcagcgtggacctggccgtcccggtcaaccgggtctgccgaagaacagaggctcgaacgaggacccatcgggacaacgtctggtaggtgacccgagggtcgcatgccgctgtcggccgggaccgttgtaagccggcaggaatcggctcctaaagaagcggacacccttttcgacctgagttnnnnnnnn
>GSE4G_HE586518_Choricystis_sp
gcatcgatcgaacacaaaccggaaccacgtatccccgcggccggtccgtgcgcttgccctgccggagtgggcgccaggtctggcgggggggccgttctcctcaccgggagagcccggctggcgaaaccccactaaaacccagcattctgaagattgacgggcgcctccaaccaaagacaactctcaacaacggatatcttggctcccgtatcgatgaagaacgcagcgaaatgcgatacgtagtgtgaattgcagataatgtgaatcatcgaatctttgaacgcaaattgcactcgaggcccggccgagagtatgtctgcctcagcgtcggcttcaccctcagcgtggacctggccgtcccggtcgaccgggtccgccgaagaacagaggctcgaacgaggaccaatcgggacaacgtctggtaggtgacccgagggtcgcatgccgctgtcggccgggaccgttgtaagccggcaggaatcggaccttcgaaaggcaaacacccttnnnnnnnnnnnnnnnnnnnnn
>KN_2011_C1_HE586527_Coccomyxa_sp
nnnnnnnnnnnnnnnnnnnnnnnnnnnCGTATCCCCGCAGGCGGCCTGTGCGCCTGCCCTGTCGGCGTTGGGGCCAGGTCTGGCGGGGGGGCCTCTTCCCTT-ACCGGGAAGCCCGGTCGGCAAAACCCAATCACAACCCGAACATCTAAAGATTGACGTGTGCCGCCAACCAAAGACAACTCTCAACAACGGATATCTTGGCTCCCGTATCGATGAAGAACGCAGCGAAATGCGATACGTAGTGTGAATTGCAGATAATGTGAATCATCGAATCTTTGAACGCAAATTGCACTCGAGGCCCGGCCAAGAGTATGTCTGCCTCAGCGTCGGCTTTACCCTCAGCGTGGACCTGGCAGTCCCGGTCGACCGGGTCCGCTGAAGACCAGAGGCTCGAGCAAGGACCACATGGGAAAACGTCTGGTAGGTGACCCGAGGG-CGCATGCCACTGTTCGCCGGAGATGCTGGAAGCCGGCAGGAATCGGCCCTTAGCGGGGCGCACACCCTTTTCGACCTGAGTTCAGGCAAG
>KN_2011_U5_HE586557_Coccomyxa_sp
nnnnnnnnnnnnnnnnnnncggaaccacgtatccccgcaggaggcctgtgcgcttgccctgtcggcgttggggcgaggtctggcgggggggcctcttttctc-cggggaaagcccggccggcaaaaccccatc-aaaccagaatcactaaagattgacgagtgccgccaaccaaagacaactctcaacaacggatatcttggctcccgtatcgatgaagaacgcagcgaaatgcgatacgtagtgtgaattgcagataatgtgaatcatcgaatctttgaacgcaaattgcactcgaggcccggccaagagtatgtctgcctcagcgtcggctttaccctcagcgtggacctggcagtcccggtcgaccgggtccgctgaagaccagaggctcgagcaaggaccacatgggaaaacgtctggtaggtgacccgaggg-cgcatgccgctgctcgccggaactgttggaagccggcaggaatcggctcttagcggggcggacacccttttcgacctgagttcaggcaag
>Rikkinen_98A16_AY333650
gcatcgatcaaacacaaaccggaaccacgtatccccgcaggcggcctgtgcgcttg-cctgtcggcgttggggcgaggtctggcgggggggcctctttccctaaggggaaagcccggtcggcaaaaccccactaaaacccgatcgtctgaagattgacgagtgccgccaaccaaagacaactctcaacaacggatatcttggctcccgtatcgatgaagaacgcagcgaaatgcgatacgtagtgtgaattgcagataatgtgaatcatcgaatctttgaacgcaaattgcactcgaggcccggccaagagtatgtctgcctcagcgtcggctttaccctcagcgtggacctggcagtcccggtcgaccgggtccgctgaagaccagaggctcgagcaaggaccacatgggaaaacgtctggtaggtgacccgaggg-cgcatgccgctgttcgccggagctgctggaagccggcaggaatcggcnnnnnnnnnnnnnnnnnnnnnnnnnnnnnnnnnnnnnnnnnnn
>KN_2011_U1_HE586553_Coccomyxa_sp
gcatcgatcaaacacaaaccggaaccacgtatccccgcaggcggcctgtgcgcttgccctgtcggcgttggggcgaggtctggcgggggggcctctttccctagggggaaagcccggtcggcaaaaccccattaaaacccgaacgtctaaagattgacgagtgccgccaaccaaagacaactctcaacaacggatatcttggctcccgtatcgatgaagaacgcagcgaaatgcgatacgtagtgtgaattgcagataatgtgaatcatcgaatctttgaacgcaaattgcactcgaggcccggccaagagtatgtctgcctcagcgtcggctttaccctcagcgtggacctggcagtcccggtcgaccgggtccgctgaagaccagaggctcgagcaaggaccgcatgggaaaacgtctggtaggtgacccgaggg-cgcatgccgctgttcgccggagctgctggaagccggcaggaatcggcccttagcggggcggacacccttttcgacctnnnnnnnnnnnnn
>C12_AY293932_Coccomyxa_sp
ncatcgatcaaacacaaaccggaaccacgtatccccgcaggcggcctgtgcgcttgccctgtcggcgttggggcgaggtctggcgggggggcctctttccctagggggaaagcccggtcggcaaaaccccattaaaacccgaacgtctaaagattgacgagtgccgccaaccaaagacaactctcaacaacggatatcttggctcccgtatcgatgaagaacgcagcgaaatgcgatacgtagtgtgaattgcagataatgtgaatcatcgaatctttgaacgcaaattgcactcgaggcccggccaagagtatgtctgcctcagcgtcggctttaccctcagcgtggacctggcagtcccggtcgaccgggtccgctgaagaccagaggctcgagcaaggaccgcatgggaaaacgtctggtaggtgacccgaggg-cgcatgccgctgttcgccggagctgctggaagccggcaggaatcggcccttagcggggcggacacccttttcgaccnnnnnnnnnnnnnn
>KN_2011_U3_HE586554_Coccomyxa_sp
GCATCGATCAAACACAAACCGGAACCACGTATCCCCGCAGGCGGCCTGTGCGCTTGCCCTGTCGGCGTTGGGGCGAGGTCTGGCGGGGGGGCCTCTTTCCCTAGGGGGAAAGCCCGGTCGGCAAAACCCCATTAAAACCCGAACGTCTAAAGATTGACGAGTGCCGCCAACCAAAGACAACTCTCAACAACGGATATCTTGGCTCCCGTATCGATGAAGAACGCAGCGAAATGCGATACGTAGTGTGAATTGCAGATAATGTGAATCATCGAATCTTTGAACGCAAATTGCACTCGAGGCCCGGCCAAGAGTATGTCTGCCTCAGCGTCGGCTTTACCCTCAGCGTGGACCTGGCAGTCCCGGTCGACCGGGTCCGCTGAAGACCAGAGGCTCGAGCAAGGACCGCATGGGAAAACGTCTGGTAGGTGACCCGAGGG-CGCATGCCGCTGTTCGCCGGAGCTGCTGGAAGCCGGCAGGAaTCGGCCCTTAGCGGGGCGGACACCCTTTTCGACCTGAGTTCAGGCAAG
>CCAP_211_60_FR865679_Chlorella_saccharophila
GCATCGATCAAACACAAACCGGAACCACGTATCCCCGCAGACGGCCTGTGCGCTTGCCCTGCCGG--TTGGGGACAGGTCTGGCGGGGGGGCCGCTCTCCTCACCGGnnnnnnnnnnnnnnnnnnnnnnnnnnnnnnnnnnnnnnnnnnnnnnnnnnnnnnnnnnnnnnnnnnnnnnnnnnnnnnnnnnnnnnnnnnnnnnnnnnnnnnnnnnnnnnnnnnnnnnnnnnnnnnnnnnnnnnnnnnnnnnnnnnnnnnnnnnnnnnnnnnnnnnnnnnnnnnnnnnnnnnnnnnnnnnnnnnnnnnnnnnnnnnnnnnnnnnnnnnnnnnnnnnnnnnnnnnnnnnnnnnnnnnnnnnnnnnnnnnnnnnnnnnnnnnnnnnnnnnnnnnnnnnnnnnnnnnnnnnnnnnnnnnnnnnnnnnnnnnnnnnnnnnnnnnnnnnnnnnnnnnnnnnnnnnnnnnnnnnnnnnnnnnnnnnnnnnnnnnnnnnnnnnnnnnnnnnnnnnnnnnnnnnnnnnnnnnnnnnnnn
