# Supplementary material for: DNA-Based Taxonomy in Ecologically Versatile Microalgae: A Re-Evaluation of the Species Concept within the Coccoid Green Algal Genus Coccomyxa (Trebouxiophyceae, Chlorophyta)
Source: PLoS One. 2016 Mar 30;11(3):e0151137. doi: 10.1371/journal.pone.0151137 (PMC4814044; doi:10.1371/journal.pone.0151137)
Supplement: S1 Table — Classification, accession numbers, affiliation to different alignment datasets, and ecological data are provided. (XLSX) [file pone.0151137.s007.xlsx]

## Sheet: Tab. 
							Ecological data
ID	Strain	Description	New classification (27-species scenario)	Classification sensu Darienko et al. (2015)	Accession number (ITS rDNA)	SSU rDNA availability	living stage (1 free livig, 2 lichen photobiont, 3 cilliate symbiont)	habitat (1 terrestrial, 2 aquatic)	resilience (1 extremophilic, 2 mesophilic)	habitat type (1 water, 2 soil, 3 rock, 4 bark)
1	CCAP 216/15	Coccomyxa subellipsoidea	C. solorinae	C. simplex	HG972985	YES	2	1	2	4
2	KN-2011-E4	Coccomyxa sp.	C. solorinae	C. simplex	HE586513	-	2	1	2	2
3	KN-2011-E5	Coccomyxa sp.	C. solorinae	C. simplex	HE586545	-	2	1	2	2
4	KN-2011-T5	Coccomyxa sp.	C. solorinae	C. simplex	HE586551	-	2	1	2	4
5	Rikkinen 004009	Green photobiont of Nephroma arcticum	C. solorinae	C. simplex	AY333648	-	2	1	2	2
6	SAG 216-10	Coccomyxa solorinae var. bisporae	C. solorinae	C. simplex	HG972986	YES	2	1	2	2
7	SAG 216-11a	Coccomyxa solorinae var. croceae	C. solorinae	C. simplex	HG972983	YES	2	1	2	2
8	SAG 216-11b	Coccomyxa solorinae var. croceae	C. solorinae	C. simplex	HG972984	YES	2	1	2	2
9	SAG 216-12	Coccomyxa solorinae var. saccatae	C. solorinae	C. simplex	HG972987	YES	2	1	2	2
10	SAG 216-5	Coccomyxa peltigerae	C. solorinae	C. simplex	HG972982	YES	2	1	2	2
11	SAG 216-6	Coccomyxa peltigerae var. variolosae	C. solorinae	C. simplex	HG972988	YES	2	1	2	2
12	Ulvinen 15 July 1999	Green photobiont of Nephroma expallidum	C. solorinae	C. simplex	AY333649	-	2	1	2	2
13	Wehr 59	Green photobiont of Nephroma arcticum	C. solorinae	C. simplex	AY333647	-	2	1	2	2
14	CAUP H 5107	Choricystis sp.	C. elongata	C. simplex	HG972981	YES	1	1	2	3
15	SAG 216-3b	Coccomyxa elongata	C. elongata	C. simplex	HG972980	YES	-	-	-	-
16	UTEX_LB_2460	Paradoxia multiseta	C. elongata	C. simplex	HE586524	YES	1	2	2	1
17	CAUP H 102	Pseudococcomyxa simplex	C. simplex	C. simplex	HE586504	YES	3	2	2	1
18	KN-2011-A1	Pseudococcomyxa sp.	C. simplex	C. simplex	HE586526	-	1	2	2	1
19	SAG 216-2	Coccomyxa chodatii	C. simplex	C. simplex	HG972989	YES	1	2	2	1
20	SAG 216-3c	Coccomyxa elongata	C. simplex	C. simplex	HG972990	YES	1	2	2	1
21	SAG 216-8	Coccomyxa rayssiae	C. simplex	C. simplex	HG972991	YES	1	2	2	1
22	SAG 216-9a	Coccomyxa simplex	C. simplex	C. simplex	FN298926	YES	3	2	2	1
23	IB-GF-3	Coccomyxa sp.	C. simplex	C. simplex	KM020053	YES	1	1	2	2
24	S2	Coccomyxa sp.	clade A	C. simplex	HQ335215	-	2	1	2	2
25	S10	Coccomyxa sp.	clade A	C. simplex	HQ335216	-	2	1	2	2
26	GA5a	Coccomyxa sp.	clade B	C. simplex	AB917140	YES	1	2	2	1
27	GSE4G	Choricystis sp.	clade B	C. simplex	HE586518	-	1	1	2	3
28	SCCA 048	Coccomyxa melkonianii	C. melkonianii	C. simplex	KU696488	YES	1	2	1	1
29	CCAP 211/60	Chlorella saccharophila	clade C	C. simplex	FR865679	YES	-	-	-	-
30	CCAP 1660/13	Uncultured Trebouxiophyceae	clade D	C. simplex	AB260896	-	3	2	2	1
31	CCAP 216/24	Coccomyxa sp.	clade D	C. simplex	FN298927	YES	3	2	2	1
32	CCAP 812/2A	Pseudococcomyxa simplex	clade D	C. simplex	HG972992	YES	1	2	2	1
33	CCAP 812/2B	Pseudococcomyxa simplex	clade D	C. simplex	HG972993	YES	2	1	2	4
34	CCAP 812/3	Pseudococcomyxa simplex	clade E	C. subellipsoidea	HG972972	YES	1	2	2	1
35	KN-2011-C1	Coccomyxa sp.	clade E	C. subellipsoidea	HE586527	-	1	1	2	2
36	NIES 2166	Coccomyxa subellipsoidea	clade E	C. subellipsoidea	AGSI00000000	YES	1	1	2	3
37	NIES 2353	Coccomyxa sp.	clade E	C. subellipsoidea	HG972971	YES	1	1	2	3
38	IB-GF-12	Coccomyxa sp.	clade E	C. subellipsoidea	KM020052	YES	1	1	2	2
39	NIES 2252	Coccomyxa sp.	clade E	C. subellipsoidea	HG972973	YES	-	-	-	-
40	Rikkinen 98A16	Peltigera britannica	clade F	C. subellipsoidea	AY333650	-	2	1	2	2
41	C1	Coccomyxa sp.	C. subellipsoidea	C. subellipsoidea	AY293935	-	2	1	2	2
42	C12	Coccomyxa sp.	C. subellipsoidea	C. subellipsoidea	AY293932	-	2	1	2	2
43	C13	Coccomyxa sp.	C. subellipsoidea	C. subellipsoidea	AY293936	-	2	1	2	2
44	C15	Coccomyxa sp.	C. subellipsoidea	C. subellipsoidea	AY293939	-	2	1	2	2
45	C16	Coccomyxa sp.	C. subellipsoidea	C. subellipsoidea	AY293947	-	2	1	2	2
46	C18	Coccomyxa sp.	C. subellipsoidea	C. subellipsoidea	AY293933	-	2	1	2	2
47	C19	Coccomyxa sp.	C. subellipsoidea	C. subellipsoidea	AY293945	-	2	1	2	2
48	C2	Coccomyxa sp.	C. subellipsoidea	C. subellipsoidea	AY293940	-	2	1	2	2
49	C20	Coccomyxa sp.	C. subellipsoidea	C. subellipsoidea	AY293946	-	2	1	2	2
50	C4	Coccomyxa sp.	C. subellipsoidea	C. subellipsoidea	AY293941	-	2	1	2	2
51	C5	Coccomyxa sp.	C. subellipsoidea	C. subellipsoidea	AY293942	-	2	1	2	2
52	C6	Coccomyxa sp.	C. subellipsoidea	C. subellipsoidea	AY293937	-	2	1	2	2
53	C8	Coccomyxa sp.	C. subellipsoidea	C. subellipsoidea	AY293938	-	2	1	2	2
54	C9	Coccomyxa sp.	C. subellipsoidea	C. subellipsoidea	AY293944	-	2	1	2	2
55	C10	Coccomyxa sp.	C. subellipsoidea	C. subellipsoidea	AY293934	-	2	1	2	2
56	KN-2011-C13	Coccomyxa sp.	C. subellipsoidea	C. subellipsoidea	HE586510	YES	1	1	2	4
57	KN-2011-C14	Coccomyxa sp.	C. subellipsoidea	C. subellipsoidea	HE586508	YES	1	1	2	4
58	KN-2011-E2	Coccomyxa sp.	C. subellipsoidea	C. subellipsoidea	HE586543	-	2	1	2	2
59	KN-2011-E3	Coccomyxa sp.	C. subellipsoidea	C. subellipsoidea	HE586544	-	2	1	2	2
60	KN-2011-U1	Coccomyxa sp.	C. subellipsoidea	C. subellipsoidea	HE586553	-	1	1	2	4
61	KN-2011-U2	Coccomyxa sp.	C. subellipsoidea	C. subellipsoidea	HE586517	YES	1	1	2	4
62	KN-2011-U3	Coccomyxa sp.	C. subellipsoidea	C. subellipsoidea	HE586554	-	1	1	2	4
63	KN-2011-U4	Coccomyxa sp.	C. subellipsoidea	C. subellipsoidea	HE586555	-	1	1	2	4
64	SAG 216-13	Coccomyxa subellipsoidea	C. subellipsoidea	C. subellipsoidea	HG972978	YES	2	1	2	2
65	SAG 216-7	Coccomyxa subellipsoidea	C. subellipsoidea	C. subellipsoidea	HG972976	YES	2	1	2	2
66	SAG 69.80	Coccomyxa pringsheimii	C. subellipsoidea	C. subellipsoidea	HG972977	YES	2	1	2	2
67	Wien C20	Coccomyxa sp.	C. subellipsoidea	C. subellipsoidea	HG972975	YES	-	-	-	-
68	CAUP H 5105	Choricystis sp.	clade G	C. subellipsoidea	HG972974	YES	1	1	2	3
69	KN-2011-U5	Coccomyxa sp.	clade H	C. subellipsoidea	HE586557	-	1	1	2	2
70	ASIB V16	Coccomyxa confluens	C. vinatzerii	C. vinatzerii	HG972994	YES	1	1	2	2
71	ACCV1	Coccomyxa onubensis	C. "onubensis"	C. polymorpha	HE617183	YES	1	2	1	1
72	KN-2011-T1	Coccomyxa sp.	clade I	C. polymorpha	HE586550	-	1	1	2	4
73	KN-2011-T3	Coccomyxa sp.	clade I	C. polymorpha	HE586515	YES	1	1	2	4
74	CAUP H 5101	Coccomyxa polymorpha	C. polymorpha	C. polymorpha	HG972979	YES	-	-	-	-
75	KN-2011-T2	Coccomyxa sp.	C. polymorpha	C. polymorpha	HE586514	YES	1	1	2	4
76	CCAP 216-25	Coccomyxa actinabiotis	C. "actinabiotis"	C. polymorpha	FR850476	YES	1	2	1	1
77	KN-2011-T4	Coccomyxa sp.	C. "actinabiotis"	C. polymorpha	HE586516	YES	1	1	2	4
78	CAUP H 103	Pseudococcomyxa simplex	clade J	C. galuniae	HE586505	YES	1	1	2	3
79	CCAP 211/97	Coccomyxa sp.	C. galuniae	C. galuniae	FN298928	YES	3	2	2	1
80	CCAP 812/5	Pseudococcomyxa sp.	C. galuniae	C. galuniae	HG972995	YES	1	2	2	1
81	Krienitz 1981-314	Acutodesmus obliquus	C. galuniae	C. galuniae	JQ082333	-	1	2	2	1
82	SAG 2253	Pseudoccomyxa closterioides	C. galuniae	C. galuniae	HG972996	YES	1	1	2	2
83	SAG 2254	Pseudoccomyxa closterioides	C. galuniae	C. galuniae	HG972997	YES	1	1	2	2
84	SAG 49.84	Coccomyxa dispar	C. dispar	C. dispar	HG972998	YES	2	1	2	2
85	KN-2011-C4	Coccomyxa sp.	clade K	-	HE586508	YES	1	1	2	4
86	UTEX B SNO83	Monodus sp.	clade L	-	HE586506	YES	-	-	-	-
87	SAG 216-1	Coccomyxa arvernensis	C. avernensis	C. viridis	HG972999	YES	2	1	2	4
88	Wien C19	Coccomyxa sp.	C. avernensis	C. viridis	HG973000	YES	1	1	2	4
89	CR2-4	Monodus sp.	clade M	C. viridis	HE586519	YES	1	1	2	3
90	SAG 216-14	Coccomyxa viridis	C. viridis	C. viridis	HG973002	YES	2	1	2	4
91	SAG 216-4	Coccomyxa mucigena	C. viridis	C. viridis	HG973001	YES	2	1	2	2
92	SAG 2104	Coccomyxa sp.	C. viridis	C. viridis	HG973003	YES	-	-	-	-
93	CAUP H 5103	Choricystis sp.	clade N	C. viridis	HG973007	YES	1	1	2	3
94	SAG 2040	Coccomyxa sp.	clade N	C. viridis	HG973004	YES	1	1	2	3
95	SAG 2127	Coccomyxa sp.	clade N	C. viridis	HG973005	YES	1	1	2	3
96	SAG 2325	Coccomyxa sp.	clade N	C. viridis	HG973006	YES	1	1	2	4
97	SAG 245.80	Elliptochloris bilobata	OUTGROUP	-	HG972969	YES	-	-	-	-
98	SAG 62.90	Hemichloris antarctica	OUTGROUP	-	HG972970	YES	-	-	-	-
